# Supplementary material for: Analysis of Expression Profiles of CircRNA and MiRNA in Oviduct during the Follicular and Luteal Phases of Sheep with Two Fecundity (FecB Gene) Genotypes
Source: Animals (Basel). 2021 Sep 28;11(10):2826. doi: 10.3390/ani11102826 (PMC8532869; doi:10.3390/ani11102826)
Supplement: Supplementary file 1 [file animals-11-02826-s001.zip]

Archive with 6 entries (6 files):
- S1.png
- S1.xlsx
- S2.xlsx
- S3.xlsx
- S4.xlsx
- S5.xlsx
