# Supplementary material for: Analysis of Expression Profiles of CircRNA and MiRNA in Oviduct during the Follicular and Luteal Phases of Sheep with Two Fecundity (FecB Gene) Genotypes
Source: Animals (Basel). 2021 Sep 28;11(10):2826. doi: 10.3390/ani11102826 (PMC8532869; doi:10.3390/ani11102826)
Supplement: Supplementary file 1 [file animals-11-02826-s001.zip › S1.xlsx]

## Sheet: novel_circRNAs
circRNA_ID	chr	start	end	strand	full_length	spliced_length	gene_id	feature	samples	junction_read	non_junction_read	Gene_Name
novel_circ_0018561	NW_014643083.1	9374	16812	+	7438	127	n/a	intergenic_region:9375-9438,intergenic_region:9541-9603	MM_F_O_1,MM_F_O_2,MM_F_O_3,ww_F_O_1,ww_F_O_2,ww_F_O_3,MM_L_O_1,MM_L_O_3,ww_L_O_1,ww_L_O_2,ww_L_O_3	3,8,7,6,6,3,4,2,10,8,5	15,22,19,14,25,17,29,18,31,37,20	--
novel_circ_0010673	NC_019467.2	11464815	11470167	-	5352	222	101122608;	exon:11464816-11464912,exon:11467632-11467685,exon:11470097-11470167	MM_F_O_1,MM_F_O_2,MM_F_O_3,ww_F_O_1,ww_F_O_2,ww_F_O_3,MM_L_O_1,MM_L_O_2,MM_L_O_3,ww_L_O_1,ww_L_O_2,ww_L_O_3	57,81,65,211,81,51,88,133,98,88,74,40	3.60335e+35	--
novel_circ_0010674	NC_019467.2	11508887	11510662	-	1775	276	101106441;	exon:11508888-11509055,exon:11510555-11510662	MM_F_O_1,MM_F_O_2,MM_F_O_3,ww_F_O_1,ww_F_O_2,ww_F_O_3,MM_L_O_1,MM_L_O_2,MM_L_O_3,ww_L_O_1,ww_L_O_2,ww_L_O_3	46,101,95,43,49,53,30,55,58,133,87,83	335,415,304,237,186,166,180,171,94,275,174,379	--
novel_circ_0010681	NC_019467.2	11883058	11889447	+	6389	312	101123132;	exon:11883059-11883272,exon:11889350-11889447	MM_F_O_1,MM_F_O_2,MM_F_O_3,ww_F_O_1,ww_F_O_2,ww_F_O_3,MM_L_O_1,MM_L_O_2,MM_L_O_3,ww_L_O_1,ww_L_O_2,ww_L_O_3	3,4,2,3,5,2,3,5,5,11,9,4	84,88,76,93,111,80,98,94,76,114,67,126	--
novel_circ_0010683	NC_019467.2	12047259	12065377	-	18118	394	101123387;	exon:12047260-12047418,exon:12049937-12050062,exon:12065269-12065377	MM_F_O_1,ww_F_O_1,MM_L_O_2,ww_L_O_1,ww_L_O_2,ww_L_O_3	2,2,4,2,2,5	81,98,70,70,48,125	--
novel_circ_0010688	NC_019467.2	12250149	12288097	-	37948	557	101123387;	exon:12250150-12250226,exon:12271304-12271375,exon:12276694-12276800,exon:12280876-12280982,exon:12283763-12283878,exon:12288020-12288097	MM_F_O_1,MM_F_O_2,MM_F_O_3,ww_F_O_1,ww_F_O_2,ww_F_O_3,MM_L_O_1,MM_L_O_2,MM_L_O_3,ww_L_O_1,ww_L_O_2,ww_L_O_3	4,21,11,15,17,8,9,12,14,25,26,26	1.52109e+35	--
novel_circ_0010690	NC_019467.2	12271303	12283878	-	12575	295	101123387;	exon:12271304-12271375,exon:12276694-12276800,exon:12283763-12283878	MM_F_O_1,MM_F_O_2,MM_F_O_3,ww_F_O_1,ww_F_O_2,MM_L_O_1,MM_L_O_2,MM_L_O_3,ww_L_O_1,ww_L_O_3	9,10,8,10,7,4,10,8,8,4	2.21215e+29	--
novel_circ_0010691	NC_019467.2	12271303	12288097	-	16794	480	101123387;	exon:12271304-12271375,exon:12276694-12276800,exon:12280876-12280982,exon:12283763-12283878,exon:12288020-12288097	MM_F_O_1,MM_F_O_2,MM_F_O_3,ww_F_O_1,ww_F_O_2,ww_F_O_3,MM_L_O_1,MM_L_O_2,MM_L_O_3,ww_L_O_1,ww_L_O_2,ww_L_O_3	164,216,189,159,126,126,93,90,113,284,153,262	1.4911e+35	--
novel_circ_0010692	NC_019467.2	12271303	12291853	-	20550	533	101123387;	exon:12271304-12271375,exon:12276694-12276800,exon:12280876-12280982,exon:12288020-12288097,exon:12291685-12291853	MM_F_O_1,MM_F_O_2,MM_F_O_3,ww_F_O_1,ww_F_O_3,MM_L_O_2,MM_L_O_3,ww_L_O_1,ww_L_O_2,ww_L_O_3	4,7,7,2,4,2,7,2,3,8	1.5211e+29	--
novel_circ_0010720	NC_019467.2	12672027	12680882	+	8855	575	101108320;	exon:12672028-12672150,exon:12676952-12677077,exon:12679421-12679538,exon:12680535-12680645,exon:12680786-12680882	MM_F_O_1,MM_F_O_2,MM_F_O_3,ww_F_O_1,ww_F_O_2,ww_F_O_3,MM_L_O_1,MM_L_O_2,MM_L_O_3,ww_L_O_1,ww_L_O_2,ww_L_O_3	17,16,27,30,33,18,10,60,92,56,28,55	94,86,108,111,190,85,115,133,259,90,73,143	--
novel_circ_0010722	NC_019467.2	12676951	12680882	+	3931	452	101108320;	exon:12676952-12677077,exon:12679421-12679538,exon:12680535-12680645,exon:12680786-12680882	MM_F_O_1,MM_F_O_2,MM_F_O_3,ww_F_O_1,ww_F_O_2,MM_L_O_1,MM_L_O_2,MM_L_O_3,ww_L_O_1,ww_L_O_2,ww_L_O_3	7,4,10,9,6,3,21,37,20,14,17	125,116,140,140,223,147,179,326,125,96,173	--
novel_circ_0010723	NC_019467.2	12691814	12693574	+	1760	413	101108320;	exon:12691815-12691928,exon:12692405-12692539,exon:12693411-12693574	ww_F_O_1,MM_L_O_2,MM_L_O_3,ww_L_O_1,ww_L_O_2,ww_L_O_3	2,4,4,3,4,4	102,113,237,67,67,87	--
novel_circ_0010728	NC_019467.2	12765284	12780732	+	15448	627	101108581;	exon:12765285-12765394,exon:12771043-12771159,exon:12775516-12775650,exon:12780468-12780732	MM_F_O_1,MM_F_O_2,MM_F_O_3,ww_F_O_1,ww_F_O_2,ww_F_O_3,MM_L_O_1,MM_L_O_2,MM_L_O_3,ww_L_O_1,ww_L_O_2,ww_L_O_3	13,8,14,12,24,3,7,5,12,5,3,16	2.55215e+35	--
novel_circ_0010748	NC_019467.2	15645486	15655134	+	9648	219	101110854;	exon:15645487-15645560,exon:15654990-15655134	MM_F_O_1,ww_F_O_1,MM_L_O_2,MM_L_O_3,ww_L_O_1,ww_L_O_2,ww_L_O_3	3,2,8,4,3,5,2	222,152,98,97,186,114,210	--
novel_circ_0010753	NC_019467.2	15901747	15905586	+	3839	220	101111642;	exon:15901748-15901842,exon:15905462-15905586	MM_F_O_1,MM_F_O_2,MM_F_O_3,ww_F_O_2,ww_F_O_3,ww_L_O_2	2,4,4,7,3,3	104,145,85,202,69,114	--
novel_circ_0010757	NC_019467.2	15967487	15974131	+	6644	435	101103330;	exon:15967488-15967577,exon:15970907-15971027,exon:15973800-15973888,exon:15973997-15974131	MM_F_O_1,MM_F_O_2,MM_F_O_3,ww_F_O_1,ww_F_O_2,ww_F_O_3,MM_L_O_1,MM_L_O_2,MM_L_O_3,ww_L_O_1,ww_L_O_3	7,5,17,6,7,6,2,8,6,14,6	206,174,164,195,259,123,91,123,149,131,156	--
novel_circ_0010758	NC_019467.2	15967487	15980323	+	12836	529	101103330;	exon:15970907-15971027,exon:15973800-15974131,exon:15980248-15980323	MM_F_O_1,MM_F_O_2,MM_F_O_3,ww_F_O_1,ww_F_O_2,ww_F_O_3,MM_L_O_1,MM_L_O_2,MM_L_O_3,ww_L_O_1,ww_L_O_2,ww_L_O_3	4,3,7,7,7,8,9,16,12,9,8,3	2.03185e+35	--
novel_circ_0010761	NC_019467.2	16419485	16442966	-	23481	140	101111891;	exon:16442827-16442966	MM_F_O_2,MM_F_O_3,ww_F_O_1,ww_F_O_2,MM_L_O_2,MM_L_O_3,ww_L_O_1,ww_L_O_2,ww_L_O_3	2,3,6,3,3,3,2,6,5	1.23114e+26	--
novel_circ_0010762	NC_019467.2	16419485	16452695	-	33210	249	101111891;	exon:16442827-16442966,exon:16452587-16452695	MM_F_O_1,MM_F_O_2,MM_F_O_3,ww_F_O_1,ww_F_O_2,MM_L_O_2,MM_L_O_3,ww_L_O_1,ww_L_O_2,ww_L_O_3	4,4,6,12,5,8,9,14,8,7	110,111,101,117,137,106,98,113,142,125	--
novel_circ_0010766	NC_019467.2	16435814	16452695	-	16881	447	101111891;	exon:16435815-16436012,exon:16442827-16442966,exon:16452587-16452695	MM_F_O_1,MM_F_O_2,MM_F_O_3,ww_F_O_1,ww_F_O_2,ww_F_O_3,MM_L_O_1,MM_L_O_2,MM_L_O_3,ww_L_O_1,ww_L_O_2,ww_L_O_3	7,9,17,11,11,9,11,4,6,14,10,12	158,129,130,129,210,91,133,109,109,162,146,128	--
novel_circ_0010786	NC_019467.2	18370954	18379863	+	8909	709	101101821;101101837;	intron:18370955-18371083,intron:18372559-18372765,intron:18373600-18373710,intron:18375709-18375894,intron:18379788-18379863	MM_F_O_1,MM_F_O_2,MM_F_O_3,ww_F_O_1,ww_F_O_2,ww_F_O_3,MM_L_O_1,MM_L_O_2,MM_L_O_3,ww_L_O_1,ww_L_O_2,ww_L_O_3	22,23,22,3,15,10,10,17,15,29,18,20	9.5511e+40	--;--
novel_circ_0010800	NC_019467.2	1911126	1941946	-	30820	505	101104506;	exon:1911127-1911252,exon:1912014-1912170,exon:1939112-1939261,exon:1941875-1941946	MM_F_O_1,MM_F_O_2,MM_F_O_3,ww_F_O_1,ww_F_O_2,ww_F_O_3,MM_L_O_2,MM_L_O_3,ww_L_O_1,ww_L_O_2,ww_L_O_3	3,8,6,5,4,4,8,3,14,6,8	127,132,129,111,183,74,120,104,136,124,123	--
novel_circ_0010806	NC_019467.2	19341870	19355293	+	13423	206	101116064;	exon:19341871-19341987,exon:19355205-19355293	MM_F_O_1,MM_F_O_2,MM_F_O_3,ww_F_O_1,MM_L_O_2,MM_L_O_3,ww_L_O_1,ww_L_O_2,ww_L_O_3	2,2,4,4,2,7,2,2,3	68,57,38,42,50,85,42,35,72	--
novel_circ_0010814	NC_019467.2	1957492	1993594	-	36102	440	101104506;	exon:1957493-1957653,exon:1987889-1988016,exon:1989124-1989189,exon:1993510-1993594	MM_F_O_1,MM_F_O_2,ww_F_O_1,ww_F_O_2,ww_F_O_3,MM_L_O_1,MM_L_O_2,ww_L_O_1,ww_L_O_3	4,3,5,5,2,2,2,5,7	101,125,103,153,81,93,136,130,139	--
novel_circ_0010818	NC_019467.2	19848583	19870348	+	21765	314	105608012;	exon:19848584-19848705,exon:19866620-19866750,exon:19870288-19870348	MM_F_O_1,MM_F_O_2,MM_F_O_3,ww_F_O_1,ww_F_O_2,ww_F_O_3,MM_L_O_2,MM_L_O_3,ww_L_O_1,ww_L_O_2,ww_L_O_3	5,7,9,7,2,4,7,2,6,2,3	62,29,19,26,18,28,26,32,25,22,49	--
novel_circ_0010832	NC_019467.2	21765231	21765590	-	359	283	101107110;	exon:21765232-21765313,exon:21765390-21765590	MM_F_O_1,MM_F_O_2,MM_F_O_3,ww_F_O_1,ww_F_O_2,ww_F_O_3,MM_L_O_1,MM_L_O_2,ww_L_O_1,ww_L_O_2,ww_L_O_3	32,37,11,13,6,6,16,7,26,3,16	287,340,92,195,90,160,115,48,292,70,298	--
novel_circ_0010835	NC_019467.2	21802573	21816484	-	13911	469	101121103;	exon:21802574-21802676,exon:21806844-21806890,exon:21808645-21808717,exon:21813873-21813940,exon:21814623-21814706,exon:21816391-21816484	MM_F_O_1,MM_F_O_2,MM_F_O_3,ww_F_O_1,ww_F_O_2,MM_L_O_2,MM_L_O_3,ww_L_O_1,ww_L_O_2,ww_L_O_3	2,6,8,4,2,3,3,9,3,4	71,75,82,72,47,42,48,100,51,70	--
novel_circ_0010844	NC_019467.2	22077408	22089129	+	11721	144	101121865;	exon:22088986-22089129	MM_F_O_1,MM_F_O_2,MM_F_O_3,ww_F_O_1,ww_F_O_2,ww_F_O_3,MM_L_O_2,MM_L_O_3,ww_L_O_2,ww_L_O_3	4,2,3,4,2,4,2,8,5,8	56,50,51,62,109,40,58,43,48,89	--
novel_circ_0010850	NC_019467.2	23471115	23471708	-	593	307	101123051;	exon:23471116-23471263,exon:23471550-23471708	MM_F_O_1,MM_F_O_2,MM_F_O_3,ww_F_O_1,ww_F_O_2,ww_F_O_3,MM_L_O_1,MM_L_O_2,MM_L_O_3,ww_L_O_1,ww_L_O_2,ww_L_O_3	22,23,25,9,27,19,21,16,67,20,46,17	141,88,86,96,148,86,61,66,83,84,59,90	--
novel_circ_0010855	NC_019467.2	24892604	24896263	-	3659	369	101104834;	exon:24892605-24892701,exon:24893457-24893502,exon:24893587-24893692,exon:24894403-24894448,exon:24896190-24896263	MM_F_O_2,MM_F_O_3,ww_F_O_1,ww_F_O_2,ww_F_O_3,MM_L_O_1,MM_L_O_2,MM_L_O_3,ww_L_O_1,ww_L_O_2,ww_L_O_3	5,8,6,9,3,4,4,3,9,7,2	244,146,173,241,98,108,144,146,241,183,188	--
novel_circ_0010856	NC_019467.2	24904130	24912709	+	8579	346	101108665;	exon:24904131-24904302,exon:24907338-24907451,exon:24912650-24912709	MM_F_O_1,MM_F_O_2,MM_F_O_3,ww_F_O_1,ww_F_O_3,MM_L_O_2,ww_L_O_1,ww_L_O_2,ww_L_O_3	4,3,4,7,2,2,4,4,3	5.91335e+26	--
novel_circ_0010871	NC_019467.2	26399725	26413502	-	13777	127	101107611;	exon:26399726-26399852	MM_F_O_2,ww_F_O_1,ww_F_O_3,MM_L_O_3,ww_L_O_1,ww_L_O_2,ww_L_O_3	3,7,2,2,3,5,4	124,98,81,313,115,110,161	--
novel_circ_0010877	NC_019467.2	26542332	26564271	-	21939	499	101107611;	exon:26542333-26542479,exon:26544331-26544450,exon:26564040-26564271	MM_F_O_1,MM_F_O_2,MM_F_O_3,ww_F_O_1,ww_F_O_2,MM_L_O_1,MM_L_O_2,MM_L_O_3,ww_L_O_1,ww_L_O_2,ww_L_O_3	7,10,15,11,9,11,18,33,17,15,8	94,109,79,78,134,102,107,218,151,119,166	--
novel_circ_0010880	NC_019467.2	26560376	26564271	-	3895	390	101107611;	exon:26560377-26560433,exon:26560714-26560814,exon:26564040-26564271	MM_F_O_1,MM_F_O_2,MM_F_O_3,ww_F_O_1,ww_F_O_2,ww_F_O_3,MM_L_O_1,MM_L_O_3,ww_L_O_1,ww_L_O_2,ww_L_O_3	3,10,8,4,8,5,4,14,6,11,8	111,102,85,95,122,59,117,315,160,144,156	--
novel_circ_0010883	NC_019467.2	28552076	28552717	-	641	641	101108926;	exon:28552077-28552717	MM_F_O_1,MM_F_O_2,MM_F_O_3,ww_F_O_1,ww_F_O_2,ww_F_O_3,MM_L_O_1,MM_L_O_2,MM_L_O_3,ww_L_O_1,ww_L_O_2,ww_L_O_3	92,137,161,121,121,59,49,158,79,111,264,77	1.65123e+35	--
novel_circ_0010888	NC_019467.2	28592222	28595879	-	3657	283	101108926;	exon:28592223-28592381,exon:28595756-28595879	MM_F_O_3,ww_F_O_2,MM_L_O_2,MM_L_O_3,ww_L_O_1,ww_L_O_2,ww_L_O_3	11,8,6,14,8,10,4	1.84329e+20	--
novel_circ_0010892	NC_019467.2	28612672	28626136	-	13464	243	101108926;	exon:28612673-28612833,exon:28626055-28626136	MM_F_O_1,MM_F_O_2,MM_F_O_3,ww_F_O_1,ww_F_O_2,ww_F_O_3,MM_L_O_1,MM_L_O_2,MM_L_O_3,ww_L_O_1,ww_L_O_2,ww_L_O_3	7,8,2,3,17,4,3,5,6,5,9,5	2.05156e+35	--
novel_circ_0010896	NC_019467.2	28963314	28965195	-	1881	314	101110521;	exon:28963315-28963517,exon:28965085-28965195	MM_F_O_1,MM_F_O_2,ww_F_O_1,ww_F_O_2,MM_L_O_1,MM_L_O_2,MM_L_O_3,ww_L_O_2	5,3,2,5,3,12,2,5	98,88,237,219,183,281,301,201	--
novel_circ_0010902	NC_019467.2	29035190	29036072	-	882	404	101110521;	exon:29035191-29035337,exon:29035816-29036072	MM_F_O_1,MM_F_O_2,MM_F_O_3,ww_F_O_1,ww_F_O_2,ww_F_O_3,MM_L_O_1,MM_L_O_2,MM_L_O_3,ww_L_O_1,ww_L_O_2,ww_L_O_3	4,8,10,17,19,10,5,16,3,13,21,6	114,96,211,203,139,151,144,270,269,196,260,157	--
novel_circ_0010910	NC_019467.2	29879816	29886588	-	6772	234	101111560;	exon:29879817-29879936,exon:29886475-29886588	MM_F_O_1,MM_F_O_3,ww_F_O_2,MM_L_O_1,MM_L_O_2,MM_L_O_3,ww_L_O_1,ww_L_O_2,ww_L_O_3	2,7,10,2,4,4,11,9,6	106,163,174,58,94,95,102,112,122	--
novel_circ_0010930	NC_019467.2	32045781	32058495	-	12714	257	101113862;	exon:32045782-32045872,exon:32046985-32047150	MM_F_O_1,MM_F_O_2,MM_F_O_3,MM_L_O_1,MM_L_O_2,MM_L_O_3,ww_L_O_1,ww_L_O_2,ww_L_O_3	7,5,5,5,5,4,2,5,5	2.27316e+26	--
novel_circ_0010941	NC_019467.2	32129165	32132006	-	2841	305	101113862;	exon:32129166-32129236,exon:32131088-32131154,exon:32131287-32131331,exon:32131885-32132006	MM_F_O_1,MM_F_O_2,MM_F_O_3,ww_F_O_1,ww_F_O_2,ww_F_O_3,MM_L_O_1,MM_L_O_2,MM_L_O_3,ww_L_O_1,ww_L_O_2,ww_L_O_3	5,10,11,9,8,6,5,5,8,9,8,9	2.34284e+35	--
novel_circ_0010951	NC_019467.2	33324553	33339097	-	14544	328	101115551;	exon:33324554-33324694,exon:33328419-33328529,exon:33339022-33339097	MM_F_O_1,MM_F_O_2,MM_F_O_3,ww_F_O_1,ww_F_O_2,ww_F_O_3,MM_L_O_1,MM_L_O_2,MM_L_O_3,ww_L_O_1,ww_L_O_2,ww_L_O_3	9,12,9,10,16,14,8,14,12,20,30,15	70,64,56,60,85,50,43,43,78,46,53,49	--
novel_circ_0010961	NC_019467.2	34644921	34666631	-	21710	390	101116664;	exon:34644922-34645100,exon:34664311-34664421,exon:34666532-34666631	MM_F_O_1,MM_F_O_2,MM_F_O_3,ww_F_O_2,ww_F_O_3,MM_L_O_1,MM_L_O_2,MM_L_O_3,ww_L_O_1,ww_L_O_2,ww_L_O_3	2,6,11,5,8,4,6,2,10,18,8	27,68,128,29,73,67,66,12,63,108,53	--
novel_circ_0010965	NC_019467.2	35733540	35748624	+	15084	449	101117089;	exon:35737152-35737255,exon:35741591-35741711,exon:35746753-35746822,exon:35747870-35747902,exon:35748504-35748624	MM_F_O_1,MM_F_O_2,MM_F_O_3,ww_F_O_2,ww_F_O_3,MM_L_O_2,ww_L_O_1,ww_L_O_3	3,4,3,6,3,3,5,4	3.89502e+23	--
novel_circ_0010966	NC_019467.2	35733540	35758694	+	25154	364	101117089;	exon:35737152-35737255,exon:35758047-35758179,exon:35758568-35758694	MM_F_O_1,MM_F_O_2,MM_F_O_3,ww_F_O_1,ww_F_O_2,ww_F_O_3,MM_L_O_2,MM_L_O_3,ww_L_O_1,ww_L_O_2,ww_L_O_3	7,9,4,9,8,7,4,9,12,22,4	3.71497e+32	--
novel_circ_0010968	NC_019467.2	35741590	35758694	+	17104	351	101117089;	exon:35741591-35741711,exon:35746753-35746822,exon:35747870-35747902,exon:35758568-35758694	MM_F_O_1,MM_F_O_2,MM_F_O_3,ww_F_O_1,ww_F_O_2,ww_F_O_3,MM_L_O_1,MM_L_O_2,MM_L_O_3,ww_L_O_1,ww_L_O_2,ww_L_O_3	3,5,5,2,3,4,5,12,3,3,10,12	4.75526e+35	--
novel_circ_0010969	NC_019467.2	35746752	35758694	+	11942	230	101117089;	exon:35746753-35746822,exon:35747870-35747902,exon:35758568-35758694	MM_F_O_1,MM_F_O_2,MM_F_O_3,ww_F_O_2,ww_F_O_3,MM_L_O_1,MM_L_O_2,MM_L_O_3,ww_L_O_2	8,2,4,4,2,4,2,3,5	4.98602e+26	--
novel_circ_0010979	NC_019467.2	36435551	36436818	+	1267	379	101119317;	exon:36435552-36435717,exon:36436606-36436818	MM_F_O_1,MM_F_O_2,MM_F_O_3,ww_F_O_1,ww_F_O_2,MM_L_O_3,ww_L_O_2	2,4,6,3,9,6,5	140,203,121,148,131,91,138	--
novel_circ_0010980	NC_019467.2	36455075	36463798	+	8723	96	101119830;	exon:36463703-36463798	MM_F_O_1,MM_F_O_2,MM_F_O_3,ww_F_O_2,ww_F_O_3,MM_L_O_2,MM_L_O_3	2,5,4,3,4,2,3	4.38353e+20	--
novel_circ_0010983	NC_019467.2	36455075	36476307	+	21232	493	101119830;	exon:36455076-36455377,exon:36472616-36472700,exon:36476202-36476307	MM_F_O_1,MM_F_O_2,MM_F_O_3,ww_F_O_3,MM_L_O_1,MM_L_O_2,MM_L_O_3,ww_L_O_1,ww_L_O_2,ww_L_O_3	4,11,6,2,2,2,3,5,6,17	4.30292e+29	--
novel_circ_0010987	NC_019467.2	36664732	36665846	+	1114	124	101101821;101101837;101101824;101101825;101101836;101119996;	intron:36665723-36665846	MM_F_O_1,MM_F_O_2,MM_F_O_3,ww_F_O_1,ww_F_O_2,ww_F_O_3,MM_L_O_1,MM_L_O_2,MM_L_O_3,ww_L_O_1,ww_L_O_2,ww_L_O_3	2,4,13,11,6,2,3,3,5,4,7,5	47,51,41,38,32,23,19,45,35,43,38,27	--;--;--;--;--;--
novel_circ_0010990	NC_019467.2	36664776	36665846	+	1070	586	101119996;	exon:36664777-36665238,exon:36665723-36665846	MM_F_O_1,MM_F_O_2,ww_F_O_1,ww_F_O_2,ww_F_O_3,MM_L_O_1,MM_L_O_2,MM_L_O_3,ww_L_O_1,ww_L_O_2,ww_L_O_3	14,17,6,21,9,5,25,15,12,25,16	63,63,50,46,26,21,49,38,52,45,42	--
novel_circ_0010991	NC_019467.2	36664776	36672029	+	7253	112	101119996;	exon:36671918-36672029	MM_F_O_3,ww_F_O_2,MM_L_O_3,ww_L_O_1,ww_L_O_2,ww_L_O_3	6,4,4,5,8,3	45,65,53,46,51,54	--
novel_circ_0010993	NC_019467.2	36664776	36686714	+	21938	85	101119996;	exon:36686630-36686714	MM_F_O_1,MM_F_O_2,MM_F_O_3,ww_F_O_2,ww_F_O_3,MM_L_O_2,MM_L_O_3,ww_L_O_1,ww_L_O_2,ww_L_O_3	3,12,7,7,9,3,14,8,10,7	54,55,31,47,22,23,23,42,26,44	--
novel_circ_0011017	NC_019467.2	52596009	52616125	-	20116	245	101102993;	exon:52615881-52616125	MM_F_O_2,MM_F_O_3,ww_F_O_1,ww_F_O_2,ww_F_O_3,ww_L_O_1,ww_L_O_3	4,4,3,5,2,5,9	117,183,148,184,97,172,159	--
novel_circ_0011023	NC_019467.2	54208196	54216255	-	8059	566	101103904;	exon:54208197-54208285,exon:54211509-54211757,exon:54213899-54213990,exon:54216120-54216255	MM_F_O_1,MM_F_O_2,MM_F_O_3,ww_F_O_1,ww_F_O_2,ww_F_O_3,MM_L_O_1,MM_L_O_2,MM_L_O_3,ww_L_O_1,ww_L_O_2,ww_L_O_3	5,14,9,4,13,5,6,4,5,11,20,11	128,133,106,85,162,73,54,96,54,131,142,162	--
novel_circ_0011028	NC_019467.2	55057638	55070862	+	13224	260	101104583;	exon:55057639-55057804,exon:55070769-55070862	MM_F_O_1,MM_F_O_3,ww_F_O_1,ww_F_O_3,MM_L_O_2,ww_L_O_1,ww_L_O_2,ww_L_O_3	3,5,5,2,4,5,7,2	7.94582e+23	--
novel_circ_0011037	NC_019467.2	72272297	72272629	+	332	244	101107876;	exon:72272298-72272459,exon:72272548-72272629	MM_F_O_3,ww_F_O_2,ww_F_O_3,MM_L_O_2,ww_L_O_1,ww_L_O_2,ww_L_O_3	5,4,11,5,6,6,3	8.68484e+21	--
novel_circ_0011039	NC_019467.2	72289805	72291284	-	1479	309	101108499;	exon:72289806-72289983,exon:72291154-72291284	MM_F_O_3,ww_F_O_1,ww_F_O_3,MM_L_O_1,MM_L_O_2,MM_L_O_3,ww_L_O_1	2,2,3,2,3,11,4	85,43,67,46,133,192,40	--
novel_circ_0011040	NC_019467.2	72394477	72404907	+	10430	200	101110685;	exon:72394478-72394602,exon:72396610-72396684	MM_F_O_1,MM_F_O_2,ww_F_O_3,MM_L_O_1,MM_L_O_2,MM_L_O_3,ww_L_O_1,ww_L_O_2,ww_L_O_3	2,10,2,2,2,2,2,5,2	1.78311e+28	--
novel_circ_0011042	NC_019467.2	72456077	72463919	-	7842	355	101108761;	exon:72456078-72456162,exon:72458193-72458291,exon:72459670-72459755,exon:72463835-72463919	MM_L_O_2,ww_L_O_1,ww_L_O_2,ww_L_O_3	10,4,2,3	39,14,21,14	--
novel_circ_0011061	NC_019467.2	75036596	75046211	-	9615	301	101110423;	exon:75036597-75036712,exon:75043434-75043570,exon:75046164-75046211	ww_F_O_2,ww_F_O_3,MM_L_O_1,MM_L_O_2,MM_L_O_3,ww_L_O_1,ww_L_O_2	2,3,3,4,5,2,9	1.99152e+20	--
novel_circ_0011071	NC_019467.2	75385107	75388376	+	3269	358	101111721;	exon:75385108-75385235,exon:75387614-75387733,exon:75388267-75388376	MM_F_O_2,MM_F_O_3,ww_F_O_2,MM_L_O_2,MM_L_O_3,ww_L_O_1,ww_L_O_2,ww_L_O_3	5,3,3,4,2,2,4,2	115,139,105,77,63,144,88,118	--
novel_circ_0011080	NC_019467.2	76227572	76244216	+	16644	428	101112991;	exon:76227573-76227651,exon:76237182-76237284,exon:76241699-76241793,exon:76244066-76244216	MM_F_O_1,MM_F_O_2,MM_F_O_3,ww_F_O_1,ww_F_O_2,MM_L_O_2,MM_L_O_3,ww_L_O_1,ww_L_O_2	3,5,4,4,2,3,3,7,3	95,99,113,128,98,78,104,140,60	--
novel_circ_0011088	NC_019467.2	78168122	78195904	+	27782	289	101113507;	exon:78170512-78170618,exon:78193485-78193604,exon:78195843-78195904	MM_F_O_1,MM_F_O_2,MM_F_O_3,ww_F_O_1,ww_F_O_2,ww_F_O_3,MM_L_O_1,MM_L_O_2,MM_L_O_3,ww_L_O_1,ww_L_O_2,ww_L_O_3	9,12,11,14,42,17,7,42,30,32,79,15	108,82,91,89,223,68,65,85,79,77,100,101	--
novel_circ_0011094	NC_019467.2	78329264	78338154	+	8890	333	106990123;	exon:78329265-78329369,exon:78329588-78329682,exon:78338022-78338154	ww_F_O_3,MM_L_O_3,ww_L_O_1,ww_L_O_2,ww_L_O_3	3,3,3,3,2	82,81,94,89,123	--
novel_circ_0011098	NC_019467.2	81605218	81607819	-	2601	368	101115718;	exon:81605219-81605302,exon:81605734-81605791,exon:81607594-81607819	MM_F_O_3,ww_F_O_1,ww_F_O_2,ww_F_O_3,MM_L_O_2,MM_L_O_3,ww_L_O_1,ww_L_O_2,ww_L_O_3	3,6,10,2,5,11,2,6,6	7.46789e+30	--
novel_circ_0011100	NC_019467.2	84754091	84767795	+	13704	216	101116845;	exon:84754092-84754176,exon:84756806-84756936	MM_F_O_1,MM_F_O_2,MM_F_O_3,ww_F_O_1,ww_F_O_2,ww_F_O_3,MM_L_O_2,MM_L_O_3,ww_L_O_1,ww_L_O_2	6,4,5,3,10,4,8,9,3,4	108,91,103,75,117,84,112,85,114,160	--
novel_circ_0011104	NC_019467.2	84767706	84784983	+	17277	403	101116845;	exon:84767707-84767795,exon:84777143-84777237,exon:84777627-84777722,exon:84784861-84784983	MM_F_O_1,MM_F_O_2,MM_F_O_3,ww_F_O_3,MM_L_O_2,ww_L_O_1,ww_L_O_2	3,5,3,4,3,4,10	73,66,112,84,132,91,148	--
novel_circ_0011107	NC_019467.2	84777142	84784983	+	7841	123	101116845;	exon:84784861-84784983	MM_F_O_2,MM_F_O_3,ww_F_O_2,MM_L_O_1,MM_L_O_2,MM_L_O_3,ww_L_O_1,ww_L_O_2	3,3,4,2,3,3,3,4	58,115,159,69,132,82,82,159	--
novel_circ_0008208	NC_019464.2	10174719	10179664	-	4945	349	443063;	exon:10174720-10174800,exon:10175413-10175523,exon:10179508-10179664	MM_F_O_1,ww_F_O_1,ww_F_O_2,ww_F_O_3,MM_L_O_1,MM_L_O_3,ww_L_O_1,ww_L_O_2	4,4,5,4,3,7,2,3	59,81,146,59,46,69,50,50	--
novel_circ_0008209	NC_019464.2	10174719	10240927	-	66208	349	443063;	exon:10174720-10174800,exon:10175413-10175523,exon:10240771-10240927	MM_F_O_1,MM_F_O_2,MM_F_O_3,ww_F_O_1,ww_F_O_2,ww_F_O_3,MM_L_O_1,MM_L_O_2,MM_L_O_3,ww_L_O_1,ww_L_O_2,ww_L_O_3	5,2,8,17,11,2,7,4,10,7,20,5	61,45,56,60,132,52,47,33,65,39,61,53	--
novel_circ_0008212	NC_019464.2	10221869	10240927	-	19058	522	443063;	exon:10221870-10222009,exon:10230587-10230679,exon:10234099-10234230,exon:10240771-10240927	MM_F_O_1,MM_F_O_2,MM_F_O_3,ww_F_O_1,ww_F_O_2,ww_F_O_3,MM_L_O_1,MM_L_O_2,MM_L_O_3,ww_L_O_1,ww_L_O_2,ww_L_O_3	28,22,31,27,67,21,20,34,53,37,69,34	53,39,50,54,116,56,40,42,83,44,59,43	--
novel_circ_0008213	NC_019464.2	10230586	10240927	-	10341	382	443063;	exon:10230587-10230679,exon:10234099-10234230,exon:10240771-10240927	MM_F_O_1,MM_F_O_2,MM_F_O_3,ww_F_O_1,ww_F_O_2,ww_F_O_3,MM_L_O_1,ww_L_O_2,ww_L_O_3	7,5,4,5,7,7,4,8,3	61,58,71,80,132,60,62,100,63	--
novel_circ_0008216	NC_019464.2	10366357	10370342	+	3985	502	101114360;	exon:10366358-10366531,exon:10366633-10366722,exon:10370105-10370342	MM_F_O_1,MM_F_O_2,MM_F_O_3,ww_F_O_1,ww_F_O_2,ww_F_O_3,MM_L_O_1,MM_L_O_2,MM_L_O_3,ww_L_O_1,ww_L_O_2,ww_L_O_3	42,65,42,46,64,32,41,70,49,66,62,66	1.52159e+35	--
novel_circ_0008222	NC_019464.2	10869041	10896595	-	27554	639	101109361;	exon:10869042-10869139,exon:10871383-10871527,exon:10872178-10872217,exon:10894294-10894387,exon:10895855-10895937,exon:10896417-10896595	MM_F_O_1,MM_F_O_2,MM_F_O_3,ww_F_O_1,ww_F_O_2,ww_F_O_3,MM_L_O_1,MM_L_O_2,MM_L_O_3,ww_L_O_1,ww_L_O_2,ww_L_O_3	5,10,18,12,50,10,7,41,30,28,50,27	75,103,143,92,147,96,79,147,131,107,131,92	--
novel_circ_0008224	NC_019464.2	10871382	10896595	-	25213	518	101109361;	exon:10871383-10871527,exon:10872178-10872217,exon:10875272-10875342,exon:10895855-10895937,exon:10896417-10896595	MM_F_O_1,MM_F_O_2,MM_F_O_3,ww_F_O_1,ww_F_O_2,ww_F_O_3,MM_L_O_1,MM_L_O_2,MM_L_O_3,ww_L_O_1,ww_L_O_2,ww_L_O_3	9,13,9,4,22,13,7,34,20,18,30,20	78,123,140,102,178,89,81,141,133,130,148,125	--
novel_circ_0008226	NC_019464.2	10881554	10896595	-	15041	485	101109361;	exon:10881555-10881681,exon:10884968-10885063,exon:10895855-10895937,exon:10896417-10896595	MM_F_O_1,MM_F_O_2,MM_F_O_3,ww_F_O_1,ww_F_O_2,ww_F_O_3,MM_L_O_1,MM_L_O_2,MM_L_O_3,ww_L_O_1,ww_L_O_2,ww_L_O_3	26,44,32,17,64,20,9,54,39,53,68,23	1.00128e+35	--
novel_circ_0008227	NC_019464.2	10884967	10896595	-	11628	144	101109361;	exon:10884968-10885063,exon:10885499-10885546	MM_F_O_3,ww_F_O_2,ww_F_O_3,MM_L_O_2,MM_L_O_3,ww_L_O_1,ww_L_O_2,ww_L_O_3	9,6,3,6,5,2,7,3	1.78269e+23	--
novel_circ_0008228	NC_019464.2	10894293	10896595	-	2302	356	101109361;	exon:10894294-10894387,exon:10895855-10895937,exon:10896417-10896595	MM_F_O_1,MM_F_O_2,MM_F_O_3,ww_F_O_1,ww_F_O_2,ww_F_O_3,MM_L_O_1,MM_L_O_2,MM_L_O_3,ww_L_O_1,ww_L_O_2,ww_L_O_3	20,30,26,21,59,22,12,57,31,35,69,15	1.14146e+35	--
novel_circ_0008233	NC_019464.2	11274582	11288757	+	14175	394	101109883;	exon:11274583-11274702,exon:11275509-11275592,exon:11283004-11283042,exon:11288519-11288595,exon:11288684-11288757	MM_F_O_1,MM_F_O_2,MM_F_O_3,ww_F_O_1,ww_F_O_2,MM_L_O_2,MM_L_O_3,ww_L_O_1,ww_L_O_3	5,4,8,3,3,5,2,2,3	122,116,124,92,156,128,77,105,117	--
novel_circ_0008241	NC_019464.2	11673047	11679215	-	6168	610	101117420;	exon:11673048-11673188,exon:11675224-11675331,exon:11676000-11676108,exon:11678054-11678224,exon:11679135-11679215	MM_F_O_1,MM_F_O_2,MM_F_O_3,ww_F_O_1,ww_F_O_2,ww_F_O_3,MM_L_O_1,MM_L_O_2,MM_L_O_3,ww_L_O_1,ww_L_O_2,ww_L_O_3	15,29,17,23,32,14,11,24,35,23,18,23	1.53189e+35	--
novel_circ_0008244	NC_019464.2	11722646	11726538	-	3892	333	101110147;	exon:11722647-11722769,exon:11726329-11726538	MM_F_O_1,MM_F_O_2,MM_F_O_3,ww_F_O_1,ww_F_O_2,MM_L_O_2,MM_L_O_3,ww_L_O_1,ww_L_O_2,ww_L_O_3	4,6,5,4,7,5,2,2,4,6	60,70,56,80,98,66,56,56,68,80	--
novel_circ_0008248	NC_019464.2	11881724	11886823	-	5099	155	101111198;	exon:11886669-11886823	MM_F_O_1,MM_F_O_2,MM_F_O_3,ww_F_O_1,ww_F_O_3,MM_L_O_2,ww_L_O_1,ww_L_O_2	2,2,3,4,6,2,4,3	2.12232e+23	--
novel_circ_0008252	NC_019464.2	12165743	12170698	-	4955	515	101119728;	exon:12165744-12165889,exon:12167290-12167425,exon:12167678-12167830,exon:12170619-12170698	MM_F_O_1,MM_F_O_2,MM_F_O_3,ww_F_O_1,ww_F_O_2,ww_F_O_3,MM_L_O_1,MM_L_O_2,MM_L_O_3,ww_L_O_1,ww_L_O_2,ww_L_O_3	14,20,15,30,13,9,10,20,12,22,15,11	2.20309e+35	--
novel_circ_0008259	NC_019464.2	12350730	12351148	-	418	323	101122440;	exon:12350731-12350877,exon:12350973-12351148	MM_F_O_1,MM_F_O_2,MM_F_O_3,ww_F_O_1,ww_F_O_2,ww_F_O_3,MM_L_O_1,MM_L_O_2,MM_L_O_3,ww_L_O_1,ww_L_O_2,ww_L_O_3	17,31,20,30,28,22,24,53,23,43,60,27	109,105,77,83,151,67,82,104,85,123,96,129	--
novel_circ_0008264	NC_019464.2	12406859	12411540	-	4681	582	101122440;	exon:12406860-12407109,exon:12411209-12411540	MM_F_O_1,MM_F_O_2,MM_F_O_3,ww_F_O_1,ww_F_O_2,MM_L_O_1,MM_L_O_2,MM_L_O_3,ww_L_O_1,ww_L_O_2,ww_L_O_3	4,3,2,4,3,6,11,5,6,7,9	111,116,101,95,143,95,125,92,155,100,148	--
novel_circ_0008272	NC_019464.2	13135933	13145462	+	9529	267	101102815;	exon:13135934-13135985,exon:13140075-13140170,exon:13145344-13145462	MM_F_O_3,ww_F_O_1,ww_F_O_2,ww_F_O_3,MM_L_O_2,ww_L_O_2,ww_L_O_3	2,5,4,5,5,7,3	57,53,100,39,59,62,58	--
novel_circ_0008274	NC_019464.2	13321330	13325216	+	3886	328	101103068;	exon:13321331-13321387,exon:13323568-13323662,exon:13324864-13324961,exon:13325139-13325216	MM_F_O_3,ww_F_O_1,ww_F_O_2,ww_F_O_3,MM_L_O_2,MM_L_O_3,ww_L_O_1,ww_L_O_2	4,3,5,3,7,5,2,6	12,9,32,18,28,19,19,37	--
novel_circ_0008276	NC_019464.2	13836233	13853082	-	16849	191	101103322;	exon:13852892-13853082	MM_F_O_1,MM_F_O_2,MM_F_O_3,ww_F_O_1,ww_F_O_2,ww_F_O_3,MM_L_O_1,MM_L_O_2,MM_L_O_3,ww_L_O_1,ww_L_O_2,ww_L_O_3	12,14,16,16,10,4,9,13,15,26,14,18	54,54,47,29,36,31,26,16,29,42,30,56	--
novel_circ_0008277	NC_019464.2	13852237	13853082	-	845	398	101103322;	exon:13852238-13852327,exon:13852645-13852761,exon:13852892-13853082	MM_F_O_1,MM_F_O_2,MM_F_O_3,ww_F_O_1,ww_F_O_2,ww_F_O_3,MM_L_O_1,MM_L_O_2,MM_L_O_3,ww_L_O_1,ww_L_O_2,ww_L_O_3	68,70,78,98,42,32,39,36,32,81,73,70	51,47,46,40,42,31,27,14,21,44,23,54	--
novel_circ_0008283	NC_019464.2	1406076	1412985	+	6909	339	101122032;	exon:1406077-1406174,exon:1409904-1409991,exon:1412252-1412340,exon:1412922-1412985	MM_F_O_1,MM_F_O_2,MM_F_O_3,ww_F_O_2,MM_L_O_3,ww_L_O_2,ww_L_O_3	5,10,4,4,3,5,8	116,112,87,40,63,44,165	--
novel_circ_0008290	NC_019464.2	1433592	1441230	+	7638	292	101122032;	exon:1433593-1433684,exon:1434932-1435009,exon:1441109-1441230	MM_F_O_1,MM_F_O_2,MM_F_O_3,ww_F_O_1,ww_F_O_2,ww_F_O_3,MM_L_O_1,MM_L_O_2,MM_L_O_3,ww_L_O_1,ww_L_O_2,ww_L_O_3	32,55,32,27,21,25,37,30,29,63,18,61	104,115,78,79,37,76,150,55,55,149,37,160	--
novel_circ_0008298	NC_019464.2	14749621	14762669	+	13048	465	101104493;	exon:14749622-14749706,exon:14749959-14750006,exon:14753695-14753785,exon:14754443-14754577,exon:14762564-14762669	MM_F_O_1,MM_F_O_2,MM_F_O_3,ww_F_O_1,ww_F_O_2,MM_L_O_1,MM_L_O_2,MM_L_O_3,ww_L_O_1,ww_L_O_2,ww_L_O_3	2,3,3,8,4,5,7,9,8,3,7	1.72155e+32	--
novel_circ_0008299	NC_019464.2	14782903	14785789	+	2886	473	101104493;	exon:14782904-14783064,exon:14784779-14784909,exon:14785609-14785789	MM_F_O_1,MM_F_O_2,MM_F_O_3,ww_F_O_1,ww_F_O_2,ww_F_O_3,MM_L_O_1,MM_L_O_2,MM_L_O_3,ww_L_O_1,ww_L_O_2,ww_L_O_3	16,21,14,14,8,11,8,18,8,10,11,17	1.63182e+35	--
novel_circ_0008309	NC_019464.2	17879972	17898179	+	18207	186	101115035;	exon:17884731-17884813,exon:17898077-17898179	MM_F_O_2,MM_F_O_3,ww_F_O_1,ww_F_O_2,MM_L_O_1,MM_L_O_2,MM_L_O_3,ww_L_O_1,ww_L_O_2	5,4,9,6,2,6,2,6,4	1.33216e+26	--
novel_circ_0008310	NC_019464.2	17898076	17902601	+	4525	403	101101817;101101794;101101823;101101825;101101824;101101810;101115035;	intron:17898077-17898179,intron:17902302-17902601	MM_F_O_1,MM_F_O_2,MM_F_O_3,ww_F_O_2,ww_F_O_3,MM_L_O_2,MM_L_O_3,ww_L_O_2,ww_L_O_3	3,5,7,6,4,14,6,12,4	161,93,119,183,113,174,137,161,112	--;--;--;--;--;--;--
novel_circ_0008316	NC_019464.2	18398073	18398962	+	889	379	101115035;	exon:18398074-18398278,exon:18398789-18398962	MM_F_O_1,MM_F_O_2,MM_F_O_3,ww_F_O_2,ww_F_O_3,MM_L_O_1,MM_L_O_2,MM_L_O_3,ww_L_O_1,ww_L_O_2,ww_L_O_3	2,2,4,7,3,6,5,2,3,7,11	2.36132e+32	--
novel_circ_0008324	NC_019464.2	18537868	18557654	-	19786	464	101108657;	exon:18537869-18537949,exon:18543004-18543126,exon:18551772-18551811,exon:18553379-18553522,exon:18557579-18557654	MM_F_O_1,MM_F_O_2,ww_F_O_2,MM_L_O_2,ww_L_O_1,ww_L_O_2,ww_L_O_3	4,5,9,6,4,5,3	64,79,157,138,74,77,103	--
novel_circ_0008335	NC_019464.2	18598955	18647688	-	48733	122	101108657;	exon:18598956-18599077	MM_F_O_1,MM_F_O_3,ww_F_O_1,MM_L_O_3,ww_L_O_1,ww_L_O_2,ww_L_O_3	5,7,4,11,5,8,3	65,102,90,174,119,127,124	--
novel_circ_0008338	NC_019464.2	18624045	18633097	-	9052	382	101108657;	exon:18624046-18624172,exon:18625744-18625841,exon:18631235-18631291,exon:18632998-18633097	MM_F_O_1,MM_F_O_2,ww_F_O_1,ww_F_O_2,MM_L_O_2,ww_L_O_1,ww_L_O_2,ww_L_O_3	3,3,3,2,4,5,3,3	1.14142e+23	--
novel_circ_0008339	NC_019464.2	18624045	18639724	-	15679	483	101108657;	exon:18624046-18624172,exon:18625744-18625841,exon:18632998-18633097,exon:18636739-18636801,exon:18639630-18639724	MM_F_O_1,MM_F_O_2,MM_F_O_3,ww_F_O_1,ww_F_O_2,ww_F_O_3,MM_L_O_1,MM_L_O_2,MM_L_O_3,ww_L_O_1,ww_L_O_2,ww_L_O_3	4,5,4,8,5,7,4,6,9,10,6,7	1.1814e+35	--
novel_circ_0008340	NC_019464.2	18624045	18647688	-	23643	282	101108657;	exon:18624046-18624172,exon:18625744-18625841,exon:18631235-18631291	MM_F_O_1,MM_F_O_2,MM_F_O_3,ww_F_O_1,ww_F_O_2,ww_F_O_3,MM_L_O_1,MM_L_O_2,MM_L_O_3,ww_L_O_1,ww_L_O_2,ww_L_O_3	26,15,27,27,20,14,19,30,35,26,39,27	85,97,157,101,171,79,98,168,155,134,155,128	--
novel_circ_0008342	NC_019464.2	18636738	18647688	-	10950	158	101108657;	exon:18636739-18636801,exon:18639630-18639724	MM_F_O_2,MM_F_O_3,ww_F_O_1,ww_F_O_2,MM_L_O_1,MM_L_O_2,MM_L_O_3,ww_L_O_1,ww_L_O_2,ww_L_O_3	4,2,2,3,2,2,7,6,9,3	1.17139e+29	--
novel_circ_0008346	NC_019464.2	19063276	19071584	+	8308	294	101116578;	exon:19063277-19063421,exon:19070933-19071025,exon:19071529-19071584	MM_F_O_1,MM_F_O_2,MM_F_O_3,ww_F_O_1,ww_F_O_2,ww_F_O_3,MM_L_O_1,MM_L_O_2,MM_L_O_3,ww_L_O_1,ww_L_O_2,ww_L_O_3	7,10,9,5,12,7,5,13,16,9,6,21	2.54272e+35	--
novel_circ_0008347	NC_019464.2	19070932	19071584	+	652	227	101116578;	exon:19070933-19071025,exon:19071147-19071224,exon:19071529-19071584	MM_F_O_1,MM_F_O_2,MM_F_O_3,ww_F_O_2,MM_L_O_3	7,7,7,5,6	202228245204226	--
novel_circ_0008357	NC_019464.2	19572512	19634328	+	61816	439	101117081;	exon:19572513-19572830,exon:19634208-19634328	MM_F_O_1,MM_F_O_2,MM_F_O_3,ww_F_O_1,ww_F_O_3,MM_L_O_2,ww_L_O_2	3,9,3,8,3,3,4	1.92208e+20	--
novel_circ_0008369	NC_019464.2	2185590	2194413	+	8823	305	101122526;	exon:2185591-2185717,exon:2194236-2194413	MM_F_O_1,MM_F_O_2,ww_F_O_1,MM_L_O_3,ww_L_O_1,ww_L_O_2,ww_L_O_3	3,4,4,3,3,5,4	254,184,139,78,135,110,230	--
novel_circ_0008374	NC_019464.2	23118177	23121546	+	3369	441	101109972;	exon:23118178-23118455,exon:23120596-23120710,exon:23121499-23121546	MM_F_O_1,MM_F_O_2,MM_F_O_3,ww_F_O_1,ww_F_O_2,ww_F_O_3,MM_L_O_1,MM_L_O_2,MM_L_O_3,ww_L_O_1,ww_L_O_2,ww_L_O_3	62,96,98,79,82,61,58,65,54,116,62,108	4.14465e+35	--
novel_circ_0008383	NC_019464.2	26721694	26729100	+	7406	458	101101987;	exon:26721695-26721824,exon:26723261-26723407,exon:26724490-26724549,exon:26728980-26729100	MM_F_O_1,MM_F_O_2,MM_F_O_3,ww_F_O_1,ww_F_O_3,MM_L_O_2,ww_L_O_1,ww_L_O_3	7,11,9,16,4,2,13,9	78,40,48,61,46,40,58,56	--
novel_circ_0008386	NC_019464.2	275409	275657	+	248	248	101121522;	exon:275410-275657	ww_F_O_2,ww_F_O_3,MM_L_O_1,MM_L_O_2,MM_L_O_3,ww_L_O_1,ww_L_O_2	3,4,4,6,3,5,2	33,19,16,13,20,20,18	--
novel_circ_0008392	NC_019464.2	3042674	3043093	+	419	419	101105660;	exon:3042675-3043093	MM_F_O_1,MM_F_O_2,MM_F_O_3,ww_F_O_2,ww_F_O_3,MM_L_O_1,MM_L_O_2,ww_L_O_1,ww_L_O_2,ww_L_O_3	5,6,6,4,2,4,17,5,2,15	9,20,12,6,4,19,17,17,1,17	--
novel_circ_0008396	NC_019464.2	30895601	30924987	+	29386	394	101112323;	exon:30895602-30895776,exon:30922570-30922738,exon:30924938-30924987	MM_F_O_2,MM_F_O_3,ww_F_O_1,ww_F_O_2,ww_F_O_3,MM_L_O_1,MM_L_O_2,MM_L_O_3,ww_L_O_1,ww_L_O_2,ww_L_O_3	2,3,9,3,3,2,6,4,10,17,4	55,84,42,89,50,63,87,81,53,82,70	--
novel_circ_0008400	NC_019464.2	32258761	32259272	-	511	511	101106849;	exon:32258762-32259272	ww_L_O_1,ww_L_O_2,ww_L_O_3	7,3,2	149,49,215	--
novel_circ_0008406	NC_019464.2	32375389	32404756	-	29367	364	101101817;101101794;101101823;101101825;101101824;101106849;	intron:32375390-32375529,intron:32401927-32402051,intron:32404658-32404756	MM_F_O_1,MM_F_O_2,MM_F_O_3,ww_F_O_1,ww_F_O_2,ww_F_O_3,MM_L_O_2,MM_L_O_3,ww_L_O_1,ww_L_O_2,ww_L_O_3	7,9,5,4,8,2,4,2,8,2,8	231,214,146,177,89,86,108,19,217,109,250	--;--;--;--;--;--
novel_circ_0008407	NC_019464.2	32375389	32427560	-	52171	488	101101817;101101794;101101823;101101825;101101824;101106849;	intron:32375390-32375529,intron:32404658-32404756,intron:32426030-32426123,intron:32427406-32427560	MM_F_O_2,MM_F_O_3,ww_F_O_1,ww_F_O_2,ww_F_O_3,MM_L_O_1,MM_L_O_2,MM_L_O_3,ww_L_O_1,ww_L_O_2,ww_L_O_3	3,5,8,4,4,5,5,2,4,3,8	187,136,126,69,78,101,59,25,169,56,212	--;--;--;--;--;--
novel_circ_0008408	NC_019464.2	32375389	32432490	-	57101	324	101101817;101101794;101101823;101101825;101101824;101106849;	intron:32375390-32375529,intron:32432307-32432490	MM_F_O_1,MM_F_O_2,ww_F_O_1,ww_F_O_2,ww_F_O_3,ww_L_O_1,ww_L_O_2,ww_L_O_3	2,3,3,3,2,11,3,7	174,239,118,55,49,147,54,215	--;--;--;--;--;--
novel_circ_0008411	NC_019464.2	32382357	32404756	-	22399	635	101106849;	exon:32382358-32382498,exon:32392680-32392838,exon:32400374-32400484,exon:32401927-32402051,exon:32404658-32404756	MM_F_O_1,MM_F_O_2,MM_F_O_3,ww_F_O_1,ww_F_O_2,ww_F_O_3,MM_L_O_1,ww_L_O_1,ww_L_O_2,ww_L_O_3	15,14,11,10,8,6,4,13,5,19	3.2633e+29	--
novel_circ_0008413	NC_019464.2	32382357	32427560	-	45203	648	101106849;	exon:32382358-32382498,exon:32392680-32392838,exon:32404658-32404756,exon:32426030-32426123,exon:32427406-32427560	MM_F_O_1,MM_F_O_2,MM_F_O_3,ww_F_O_1,ww_F_O_2,ww_F_O_3,MM_L_O_1,MM_L_O_2,MM_L_O_3,ww_L_O_1,ww_L_O_2,ww_L_O_3	18,40,34,21,15,19,20,24,10,28,5,27	303,303,205,213,111,121,144,95,26,255,96,335	--
novel_circ_0008414	NC_019464.2	32382357	32432490	-	50133	484	101106849;	exon:32382358-32382498,exon:32392680-32392838,exon:32432307-32432490	MM_F_O_1,MM_F_O_2,MM_F_O_3,ww_F_O_1,ww_F_O_2,ww_F_O_3,MM_L_O_1,ww_L_O_1,ww_L_O_3	34,18,14,26,7,6,9,30,23	270,355,180,205,97,92,138,233,338	--
novel_circ_0008424	NC_019464.2	32623347	32627265	+	3918	234	101107358;	exon:32623348-32623500,exon:32625532-32625612	MM_F_O_1,MM_F_O_2,MM_F_O_3,ww_F_O_1,ww_F_O_2,ww_F_O_3,MM_L_O_2,MM_L_O_3,ww_L_O_1,ww_L_O_2,ww_L_O_3	4,7,3,3,6,4,7,5,10,9,3	141,121,125,114,177,101,124,118,89,133,87	--
novel_circ_0008425	NC_019464.2	32623347	32635916	+	12569	153	101107358;	exon:32623348-32623500	MM_F_O_1,MM_F_O_2,MM_F_O_3,ww_F_O_1,ww_F_O_2,ww_F_O_3,MM_L_O_2,MM_L_O_3,ww_L_O_2,ww_L_O_3	3,3,3,2,5,2,5,2,5,2	142,86,84,113,149,57,90,85,88,55	--
novel_circ_0008442	NC_019464.2	34108966	34110973	+	2007	175	101114361;	exon:34110680-34110758,exon:34110878-34110973	MM_F_O_1,MM_F_O_2,MM_F_O_3,ww_F_O_2,MM_L_O_2,ww_L_O_2,ww_L_O_3	5,6,9,6,2,3,6	1.80147e+20	--
novel_circ_0008446	NC_019464.2	34121173	34123252	+	2079	132	101114361;	exon:34121174-34121305	MM_F_O_1,MM_F_O_2,ww_F_O_1,ww_F_O_2,ww_F_O_3,MM_L_O_2,ww_L_O_1,ww_L_O_2	4,7,5,2,5,5,6,5	1.82166e+23	--
novel_circ_0008450	NC_019464.2	34217242	34218641	+	1399	482	101114779;	exon:34217243-34217380,exon:34217730-34217912,exon:34218481-34218641	MM_F_O_1,MM_F_O_3,ww_F_O_2,ww_L_O_1,ww_L_O_2,ww_L_O_3	2,2,5,3,5,4	67,62,72,55,28,72	--
novel_circ_0008457	NC_019464.2	34873952	34875942	+	1990	271	101117588;	exon:34873953-34874056,exon:34875064-34875112,exon:34875825-34875942	MM_F_O_2,MM_F_O_3,ww_F_O_1,ww_F_O_2,ww_F_O_3,MM_L_O_2,ww_L_O_1,ww_L_O_2,ww_L_O_3	2,2,3,2,4,12,2,7,4	9.38639e+26	--
novel_circ_0008463	NC_019464.2	35103361	35122013	-	18652	434	101119052;	exon:35103362-35103487,exon:35104028-35104120,exon:35115848-35115988,exon:35121940-35122013	MM_F_O_1,MM_F_O_2,MM_F_O_3,ww_F_O_1,ww_F_O_2,ww_F_O_3,MM_L_O_1,MM_L_O_2,ww_L_O_1,ww_L_O_2,ww_L_O_3	12,10,9,6,4,10,3,6,8,8,9	112,119,105,105,85,79,107,97,152,121,142	--
novel_circ_0008467	NC_019464.2	35114050	35122013	-	7963	320	101119052;	exon:35114051-35114155,exon:35115848-35115988,exon:35121940-35122013	MM_F_O_1,MM_F_O_2,MM_F_O_3,ww_F_O_1,ww_F_O_2,ww_F_O_3,MM_L_O_3,ww_L_O_3	7,8,3,3,9,3,3,6	113,126,98,90,69,82,76,153	--
novel_circ_0008475	NC_019464.2	35255522	35256714	-	1192	219	101119567;	exon:35255523-35255673,exon:35256647-35256714	MM_F_O_1,ww_F_O_1,ww_F_O_2,ww_F_O_3,MM_L_O_3	2,4,2,4,2	172160201124144	--
novel_circ_0008482	NC_019464.2	35409831	35429522	+	19691	592	101119826;	exon:35409832-35409877,exon:35421441-35421582,exon:35424054-35424178,exon:35424321-35424443,exon:35429367-35429522	MM_F_O_3,MM_L_O_3,ww_L_O_1,ww_L_O_2,ww_L_O_3	2,2,9,2,4	112,67,111,83,129	--
novel_circ_0008483	NC_019464.2	35421440	35424443	+	3003	267	101119826;	exon:35421441-35421582,exon:35424054-35424178	MM_F_O_1,MM_F_O_2,MM_F_O_3,ww_F_O_1,MM_L_O_1,MM_L_O_2,ww_L_O_1,ww_L_O_2,ww_L_O_3	3,6,3,5,3,2,7,4,3	128,106,119,153,97,90,122,77,147	--
novel_circ_0008485	NC_019464.2	35421440	35440091	+	18651	501	101119826;	exon:35421441-35421582,exon:35433165-35433324,exon:35437409-35437522,exon:35440007-35440091	MM_F_O_2,MM_F_O_3,ww_F_O_2,ww_F_O_3,MM_L_O_1,MM_L_O_2,ww_L_O_1,ww_L_O_2,ww_L_O_3	3,3,3,3,4,2,5,4,6	127,108,135,94,94,91,134,83,139	--
novel_circ_0008489	NC_019464.2	35444601	35446255	+	1654	224	101119826;	exon:35444602-35444706,exon:35446137-35446255	MM_F_O_1,MM_F_O_3,MM_L_O_2,MM_L_O_3,ww_L_O_1,ww_L_O_2,ww_L_O_3	2,2,5,4,5,4,4	115,76,66,54,101,89,124	--
novel_circ_0008490	NC_019464.2	3812535	3833096	-	20561	405	101123045;	exon:3812536-3812720,exon:3828855-3829006,exon:3833029-3833096	MM_F_O_1,ww_F_O_1,ww_F_O_2,MM_L_O_1,MM_L_O_2,MM_L_O_3,ww_L_O_1,ww_L_O_2,ww_L_O_3	2,3,6,5,4,4,5,7,5	88,87,139,59,82,78,107,61,103	--
novel_circ_0008493	NC_019464.2	3827171	3833096	-	5925	353	101123045;	exon:3827172-3827304,exon:3828855-3829006,exon:3833029-3833096	MM_F_O_1,MM_F_O_2,MM_F_O_3,ww_F_O_1,ww_F_O_2,ww_F_O_3,MM_L_O_1,MM_L_O_2,MM_L_O_3,ww_L_O_1,ww_L_O_2,ww_L_O_3	8,5,4,9,5,7,4,7,7,3,12,5	100,90,62,91,138,68,63,89,74,126,83,102	--
novel_circ_0008505	NC_019464.2	40143765	40164414	-	20649	408	101102732;	exon:40143766-40143882,exon:40146424-40146596,exon:40147624-40147741	MM_F_O_1,MM_F_O_2,MM_F_O_3,ww_F_O_1,ww_F_O_2,MM_L_O_1,MM_L_O_2,MM_L_O_3,ww_L_O_1,ww_L_O_2	5,4,6,4,6,4,6,4,2,17	92,86,90,99,81,109,101,104,104,104	--
novel_circ_0008506	NC_019464.2	40152216	40158952	-	6736	267	101102732;	exon:40152217-40152379,exon:40158849-40158952	MM_F_O_3,ww_L_O_1,ww_L_O_2,ww_L_O_3	4,2,2,3	103140113143	--
novel_circ_0008509	NC_019464.2	40177655	40209360	-	31705	612	101102732;	exon:40177656-40177754,exon:40186080-40186190,exon:40189244-40189387,exon:40205200-40205331,exon:40209235-40209360	MM_F_O_1,MM_F_O_2,MM_F_O_3,ww_F_O_1,ww_F_O_2,ww_F_O_3,MM_L_O_1,MM_L_O_2,MM_L_O_3,ww_L_O_1,ww_L_O_2,ww_L_O_3	10,17,10,9,7,10,9,12,12,34,19,27	76,107,104,87,85,51,92,81,114,104,85,96	--
novel_circ_0008511	NC_019464.2	40186079	40209360	-	23281	381	101102732;	exon:40186080-40186190,exon:40189244-40189387,exon:40209235-40209360	MM_F_O_1,MM_F_O_2,MM_F_O_3,ww_F_O_1,ww_F_O_2,ww_F_O_3,MM_L_O_1,MM_L_O_2,MM_L_O_3,ww_L_O_1,ww_L_O_2,ww_L_O_3	15,15,16,10,14,7,7,15,8,12,23,14	94,108,123,117,91,56,105,90,107,132,107,100	--
novel_circ_0008514	NC_019464.2	40237203	40283730	-	46527	383	101121015;	exon:40237204-40237338,exon:40249555-40249686,exon:40283615-40283730	MM_F_O_2,MM_F_O_3,ww_F_O_1,ww_F_O_2,MM_L_O_1,MM_L_O_2,MM_L_O_3,ww_L_O_2,ww_L_O_3	3,3,10,5,5,5,7,5,3	59,31,52,32,33,24,27,30,56	--
novel_circ_0008517	NC_019464.2	40249554	40283730	-	34176	530	101121015;	exon:40249555-40249686,exon:40250782-40250911,exon:40282470-40282621,exon:40283615-40283730	MM_F_O_1,MM_F_O_2,MM_F_O_3,ww_F_O_1,ww_F_O_2,ww_F_O_3,MM_L_O_1,MM_L_O_2,MM_L_O_3,ww_L_O_1,ww_L_O_2,ww_L_O_3	12,15,18,35,21,4,11,24,11,20,18,15	73,117,58,99,69,45,70,45,57,73,59,92	--
novel_circ_0008519	NC_019464.2	40260071	40283730	-	23659	598	101121015;	exon:40260072-40260106,exon:40261325-40261487,exon:40271094-40271225,exon:40282470-40282621,exon:40283615-40283730	MM_F_O_1,MM_F_O_2,MM_F_O_3,ww_F_O_1,ww_F_O_2,ww_F_O_3,MM_L_O_1,MM_L_O_2,MM_L_O_3,ww_L_O_1,ww_L_O_2,ww_L_O_3	117,97,188,185,139,70,74,141,43,166,151,159	94,118,90,116,97,59,77,73,55,98,110,116	--
novel_circ_0008524	NC_019464.2	40423127	40446774	-	23647	507	101103818;	exon:40423128-40423206,exon:40431318-40431434,exon:40438506-40438578,exon:40438968-40439010,exon:40439399-40439446,exon:40443969-40444024,exon:40446684-40446774	MM_F_O_1,MM_F_O_2,MM_F_O_3,ww_F_O_1,ww_F_O_2,ww_F_O_3,MM_L_O_1,MM_L_O_2,MM_L_O_3,ww_L_O_1,ww_L_O_2,ww_L_O_3	9,15,4,12,6,6,5,5,6,12,12,15	1.87245e+35	--
novel_circ_0008530	NC_019464.2	40593802	40597621	-	3819	415	101104666;	exon:40593803-40593946,exon:40597351-40597621	MM_F_O_2,MM_F_O_3,ww_F_O_2,MM_L_O_1,MM_L_O_2,MM_L_O_3,ww_L_O_3	3,5,3,2,6,2,5	1.29126e+20	--
novel_circ_0008546	NC_019464.2	42234517	42234852	+	335	335	101122283;	exon:42234518-42234852	MM_F_O_1,MM_F_O_2,MM_F_O_3,ww_F_O_1,ww_F_O_2,ww_F_O_3,MM_L_O_1,MM_L_O_2,ww_L_O_1,ww_L_O_2,ww_L_O_3	7,8,6,6,5,4,3,9,8,15,4	2,4,4,4,3,2,0,5,1,6,3	--
novel_circ_0008547	NC_019464.2	42360259	42364293	-	4034	296	105607696;	exon:42360260-42360436,exon:42362515-42362586,exon:42364247-42364293	MM_F_O_3,ww_F_O_2,ww_F_O_3,MM_L_O_1,MM_L_O_2,MM_L_O_3,ww_L_O_2,ww_L_O_3	5,14,4,2,23,14,9,3	6,11,2,0,7,30,13,3	--
novel_circ_0008554	NC_019464.2	42658353	42697052	-	38699	368	678681;	exon:42658354-42658459,exon:42674561-42674652,exon:42696883-42697052	MM_F_O_1,MM_F_O_2,MM_F_O_3,ww_F_O_1,ww_F_O_2,ww_F_O_3,MM_L_O_1,MM_L_O_2,MM_L_O_3,ww_L_O_1,ww_L_O_2,ww_L_O_3	3,5,9,7,5,4,2,6,2,2,3,6	115,125,116,110,136,78,99,97,102,148,137,150	--
novel_circ_0008561	NC_019464.2	42838802	42842232	+	3430	425	101109276;	exon:42838803-42838888,exon:42840700-42840784,exon:42841076-42841224,exon:42842128-42842232	ww_F_O_1,ww_F_O_3,ww_L_O_1,ww_L_O_2,ww_L_O_3	2,3,2,2,5	75,91,95,66,123	--
novel_circ_0008562	NC_019464.2	43253141	43260600	+	7459	96	101110595;	exon:43260505-43260600	MM_F_O_1,MM_F_O_2,MM_F_O_3,ww_F_O_1,ww_F_O_2,ww_F_O_3,MM_L_O_2,MM_L_O_3,ww_L_O_1,ww_L_O_2,ww_L_O_3	2,4,5,4,10,3,3,6,5,8,5	1.57184e+32	--
novel_circ_0008571	NC_019464.2	43375283	43376439	+	1156	329	101110595;	exon:43375284-43375411,exon:43376239-43376439	MM_F_O_1,MM_F_O_2,MM_F_O_3,ww_F_O_1,ww_F_O_2,ww_F_O_3,MM_L_O_2,ww_L_O_1,ww_L_O_2,ww_L_O_3	8,3,4,5,8,2,4,3,5,4	1.73204e+29	--
novel_circ_0008572	NC_019464.2	43375283	43380208	+	4925	234	101110595;	exon:43375284-43375411,exon:43380103-43380208	MM_F_O_1,MM_F_O_2,MM_F_O_3,ww_F_O_1,ww_F_O_2,ww_F_O_3,MM_L_O_1,MM_L_O_2,MM_L_O_3,ww_L_O_1,ww_L_O_2,ww_L_O_3	11,8,15,14,10,6,11,14,10,9,9,16	145,166,153,157,181,126,95,133,139,154,160,141	--
novel_circ_0008574	NC_019464.2	43375283	43391576	+	16293	310	101110595;	exon:43375284-43375411,exon:43391395-43391576	MM_F_O_1,MM_F_O_3,ww_F_O_2,MM_L_O_1,MM_L_O_2,MM_L_O_3,ww_L_O_1,ww_L_O_2	2,4,9,4,6,5,4,3	1.64184e+23	--
novel_circ_0008577	NC_019464.2	43467814	43476212	-	8398	394	101110846;	exon:43467815-43467928,exon:43470430-43470543,exon:43472781-43472862,exon:43476129-43476212	MM_F_O_1,MM_F_O_3,ww_F_O_2,MM_L_O_1,MM_L_O_2,ww_L_O_1,ww_L_O_2,ww_L_O_3	3,8,6,2,7,5,3,4	1.87221e+23	--
novel_circ_0008578	NC_019464.2	43467814	43496525	-	28711	705	101110846;	exon:43467815-43467928,exon:43470430-43470543,exon:43471758-43471840,exon:43492445-43492576,exon:43493561-43493639,exon:43495387-43495508,exon:43496465-43496525	MM_F_O_1,MM_F_O_2,MM_F_O_3,ww_F_O_1,ww_F_O_2,ww_F_O_3,MM_L_O_1,MM_L_O_2,MM_L_O_3,ww_L_O_1,ww_L_O_2,ww_L_O_3	39,79,71,54,50,35,28,61,38,41,60,54	1.4517e+35	--
novel_circ_0008580	NC_019464.2	43492444	43496525	-	4081	394	101110846;	exon:43492445-43492576,exon:43493561-43493639,exon:43495387-43495508,exon:43496465-43496525	MM_F_O_1,MM_F_O_2,MM_F_O_3,ww_F_O_1,ww_F_O_2,ww_F_O_3,MM_L_O_1,MM_L_O_2,MM_L_O_3,ww_L_O_1,ww_L_O_2,ww_L_O_3	3.66388e+35	1.76186e+35	--
novel_circ_0008589	NC_019464.2	4492664	4507202	+	14538	164	101107603;	exon:4492665-4492756,exon:4507131-4507202	MM_F_O_1,MM_F_O_2,MM_F_O_3,ww_F_O_2,MM_L_O_2,MM_L_O_3,ww_L_O_1,ww_L_O_2,ww_L_O_3	4,6,10,7,4,7,4,5,5	181,149,179,231,83,90,95,80,124	--
novel_circ_0008594	NC_019464.2	45098198	45105011	+	6813	460	101112983;	exon:45098199-45098326,exon:45099875-45099981,exon:45104225-45104354,exon:45104917-45105011	MM_F_O_1,MM_F_O_2,MM_F_O_3,ww_F_O_1,ww_F_O_2,ww_F_O_3,MM_L_O_1,MM_L_O_2,MM_L_O_3,ww_L_O_1,ww_L_O_2,ww_L_O_3	8,22,13,10,12,16,4,7,9,12,5,9	3.23294e+35	--
novel_circ_0008599	NC_019464.2	45130426	45155298	+	24872	391	101112983;	exon:45130427-45130486,exon:45131787-45131949,exon:45155131-45155298	MM_F_O_1,MM_F_O_2,MM_F_O_3,MM_L_O_1,MM_L_O_2,ww_L_O_1,ww_L_O_2,ww_L_O_3	8,8,11,4,12,6,6,10	2.83246e+23	--
novel_circ_0008603	NC_019464.2	45138350	45155298	+	16948	529	101112983;	exon:45138351-45138498,exon:45139244-45139352,exon:45154619-45154722,exon:45155131-45155298	MM_F_O_1,MM_F_O_2,MM_F_O_3,ww_F_O_1,ww_F_O_2,ww_F_O_3,MM_L_O_1,MM_L_O_2,MM_L_O_3,ww_L_O_1,ww_L_O_2,ww_L_O_3	7,24,6,17,19,14,8,14,20,37,10,14	2.93265e+35	--
novel_circ_0008610	NC_019464.2	45190638	45201899	+	11261	129	101112983;	exon:45190639-45190767	MM_F_O_1,MM_F_O_2,MM_F_O_3,ww_F_O_1,ww_F_O_2,ww_F_O_3,MM_L_O_1,MM_L_O_3,ww_L_O_1,ww_L_O_2,ww_L_O_3	5,8,4,8,2,2,3,3,8,9,3	2.16189e+32	--
novel_circ_0008612	NC_019464.2	46065847	46073988	+	8141	255	101101817;101101794;101101823;101101825;101101824;101101833;101102986;	intron:46065848-46065901,intron:46073788-46073988	MM_F_O_1,MM_F_O_2,MM_F_O_3,ww_F_O_2,MM_L_O_1,MM_L_O_3,ww_L_O_1,ww_L_O_2,ww_L_O_3	5,2,2,5,7,8,3,4,6	33,22,31,19,49,35,13,42,33	--;--;--;--;--;--;--
novel_circ_0008613	NC_019464.2	4637273	4643433	+	6160	410	101102734;	exon:4637274-4637416,exon:4638880-4639019,exon:4643307-4643433	MM_F_O_3,ww_F_O_1,ww_F_O_2,MM_L_O_1,MM_L_O_2,MM_L_O_3,ww_L_O_1,ww_L_O_2,ww_L_O_3	2,6,6,3,14,9,2,7,7	15,31,8,20,46,66,12,47,18	--
novel_circ_0008614	NC_019464.2	4637273	4651789	+	14516	143	101102734;	exon:4637274-4637416	MM_F_O_1,MM_F_O_2,MM_F_O_3,ww_F_O_1,MM_L_O_1,MM_L_O_2,MM_L_O_3,ww_L_O_2,ww_L_O_3	4,2,2,2,2,2,3,7,2	4,12,14,21,16,47,62,26,15	--
novel_circ_0008627	NC_019464.2	4788873	4804429	-	15556	238	101102985;	exon:4788874-4788958,exon:4804277-4804429	MM_F_O_1,MM_F_O_2,ww_F_O_1,ww_F_O_2,MM_L_O_1,MM_L_O_2,MM_L_O_3,ww_L_O_1,ww_L_O_2,ww_L_O_3	12,6,2,4,7,5,5,5,4,2	36,29,42,45,81,43,45,51,37,53	--
novel_circ_0008628	NC_019464.2	47947625	48035844	+	88219	448	101115463;	exon:47947626-47947694,exon:47980147-47980276,exon:48002049-48002153,exon:48035701-48035844	MM_F_O_1,MM_F_O_2,MM_F_O_3,ww_F_O_1,ww_F_O_2,ww_F_O_3,MM_L_O_1,MM_L_O_2,MM_L_O_3,ww_L_O_1,ww_L_O_2,ww_L_O_3	4,13,12,4,14,9,7,22,14,10,16,18	75,80,62,47,101,36,71,81,73,59,67,69	--
novel_circ_0008642	NC_019464.2	48326211	48330089	+	3878	411	101103480;	exon:48326212-48326276,exon:48327086-48327185,exon:48328879-48329076,exon:48330042-48330089	MM_F_O_1,MM_F_O_2,MM_F_O_3,ww_F_O_1,ww_F_O_2,ww_F_O_3,MM_L_O_1,MM_L_O_2,MM_L_O_3,ww_L_O_1,ww_L_O_2,ww_L_O_3	2.50298e+35	4.4638e+35	--
novel_circ_0008649	NC_019464.2	48546389	48570051	+	23662	429	101116733;	exon:48546390-48546540,exon:48567695-48567813,exon:48569893-48570051	MM_F_O_1,MM_F_O_2,MM_F_O_3,ww_F_O_1,ww_F_O_2,ww_F_O_3,MM_L_O_1,MM_L_O_2,MM_L_O_3,ww_L_O_1,ww_L_O_2,ww_L_O_3	17,11,21,9,13,11,16,21,18,14,24,24	2.26276e+35	--
novel_circ_0008653	NC_019464.2	49229046	49232423	+	3377	376	101117509;	exon:49229047-49229151,exon:49229349-49229489,exon:49232294-49232423	MM_F_O_1,MM_F_O_2,MM_F_O_3,ww_F_O_1,ww_F_O_3,MM_L_O_1,MM_L_O_3,ww_L_O_1,ww_L_O_2,ww_L_O_3	4,5,2,15,3,5,4,6,2,6	8.14106e+31	--
novel_circ_0008655	NC_019464.2	49229046	49249523	+	20477	551	101117509;	exon:49229047-49229151,exon:49229349-49229489,exon:49247097-49247158,exon:49249155-49249283,exon:49249410-49249523	MM_F_O_1,MM_F_O_2,MM_F_O_3,ww_F_O_1,ww_F_O_2,MM_L_O_1,MM_L_O_2,MM_L_O_3,ww_L_O_1,ww_L_O_2,ww_L_O_3	9,6,5,4,4,5,4,9,15,3,17	777,1102,591,595,89,416,94,191,878,132,1140	--
novel_circ_0008657	NC_019464.2	49247096	49249523	+	2427	305	101117509;	exon:49247097-49247158,exon:49249155-49249283,exon:49249410-49249523	MM_F_O_1,MM_F_O_2,MM_F_O_3,ww_F_O_3,MM_L_O_1,ww_L_O_1,ww_L_O_2,ww_L_O_3	8,14,7,4,2,9,4,10	9.97125e+26	--
novel_circ_0008660	NC_019464.2	49743867	49745122	-	1255	312	101119219;	exon:49743868-49743972,exon:49744916-49745122	MM_F_O_1,MM_F_O_2,MM_F_O_3,ww_F_O_1,ww_F_O_2,MM_L_O_1,MM_L_O_2,ww_L_O_1,ww_L_O_2,ww_L_O_3	3,6,13,8,11,2,5,8,5,5	43,94,87,76,121,101,144,107,154,123	--
novel_circ_0008664	NC_019464.2	50018400	50020839	-	2439	210	101119478;	exon:50018401-50018465,exon:50019152-50019296	MM_F_O_1,MM_F_O_3,MM_L_O_1,MM_L_O_2,ww_L_O_1,ww_L_O_2,ww_L_O_3	3,7,2,3,2,6,2	1.85169e+20	--
novel_circ_0008670	NC_019464.2	50604777	50615808	+	11031	252	101120087;	exon:50604778-50604823,exon:50615503-50615568,exon:50615669-50615808	MM_F_O_1,MM_F_O_2,MM_F_O_3,ww_F_O_1,ww_F_O_2,ww_F_O_3,MM_L_O_3,ww_L_O_1,ww_L_O_2,ww_L_O_3	9,4,7,5,9,2,2,8,3,4	139,143,115,139,122,93,137,147,107,179	--
novel_circ_0008674	NC_019464.2	50612650	50615808	+	3158	353	101120087;	exon:50612651-50612797,exon:50615503-50615568,exon:50615669-50615808	MM_F_O_1,MM_F_O_2,MM_F_O_3,ww_F_O_1,ww_F_O_2,ww_F_O_3,MM_L_O_1,MM_L_O_2,MM_L_O_3,ww_L_O_1,ww_L_O_2,ww_L_O_3	25,37,26,35,16,10,24,26,16,32,36,23	1.98215e+35	--
novel_circ_0008675	NC_019464.2	50612650	50627714	+	15064	324	101120087;	exon:50615503-50615568,exon:50615669-50615808,exon:50627597-50627714	MM_F_O_1,MM_F_O_2,MM_F_O_3,ww_F_O_1,ww_F_O_3,MM_L_O_2,ww_L_O_1,ww_L_O_2,ww_L_O_3	8,4,8,8,5,11,8,9,7	2.22228e+26	--
novel_circ_0008676	NC_019464.2	50612650	50638856	+	26206	323	101120087;	exon:50612651-50612797,exon:50615503-50615568,exon:50638747-50638856	MM_F_O_1,MM_F_O_3,ww_F_O_1,ww_F_O_2,ww_F_O_3,MM_L_O_1,MM_L_O_2,MM_L_O_3,ww_L_O_1,ww_L_O_2,ww_L_O_3	3,8,4,8,3,4,6,5,3,6,5	1.91163e+32	--
novel_circ_0008677	NC_019464.2	50612650	50663562	+	50912	147	101120087;	exon:50612651-50612797	MM_F_O_3,ww_F_O_1,ww_F_O_2,ww_F_O_3,MM_L_O_1,MM_L_O_3,ww_L_O_1	4,2,2,2,3,6,2	2.27249e+20	--
novel_circ_0008681	NC_019464.2	50885829	50886837	+	1008	325	101120667;	exon:50886418-50886634,exon:50886730-50886837	MM_F_O_1,MM_F_O_2,MM_F_O_3,ww_F_O_1,ww_F_O_2,ww_F_O_3,MM_L_O_1,ww_L_O_3	5,7,4,9,4,3,7,6	3.95582e+23	--
novel_circ_0008683	NC_019464.2	50961040	51009062	-	48022	665	101103983;	exon:50961041-50961175,exon:50990558-50990731,exon:50991685-50991767,exon:50997015-50997097,exon:50997821-50997866,exon:51007391-51007470,exon:51008999-51009062	MM_F_O_1,MM_F_O_2,MM_F_O_3,ww_F_O_1,ww_F_O_2,ww_F_O_3,MM_L_O_1,MM_L_O_2,MM_L_O_3,ww_L_O_1,ww_L_O_2,ww_L_O_3	20,39,27,33,16,17,19,16,11,39,21,41	341,361,211,271,149,144,231,105,39,455,145,384	--
novel_circ_0008685	NC_019464.2	50990557	50997866	-	7309	565	101103983;	exon:50990558-50990731,exon:50991685-50991767,exon:50994196-50994374,exon:50997015-50997097,exon:50997821-50997866	MM_F_O_1,MM_F_O_2,MM_F_O_3,ww_F_O_1,ww_F_O_2,ww_F_O_3,MM_L_O_1,MM_L_O_2,MM_L_O_3,ww_L_O_1,ww_L_O_2,ww_L_O_3	18,24,10,34,7,2,6,6,5,9,5,18	489,570,294,361,207,185,303,153,72,622,232,527	--
novel_circ_0008686	NC_019464.2	50990557	51009062	-	18505	530	101103983;	exon:50990558-50990731,exon:50991685-50991767,exon:50997015-50997097,exon:50997821-50997866,exon:51007391-51007470,exon:51008999-51009062	MM_F_O_1,MM_F_O_2,MM_F_O_3,ww_F_O_1,ww_F_O_2,ww_F_O_3,MM_L_O_1,MM_L_O_2,MM_L_O_3,ww_L_O_1,ww_L_O_2,ww_L_O_3	25,51,45,44,27,23,22,19,10,46,10,41	387,407,236,276,170,143,269,133,51,510,169,433	--
novel_circ_0008688	NC_019464.2	51301129	51304776	+	3647	504	101121174;	exon:51301130-51301337,exon:51304481-51304776	MM_F_O_1,MM_F_O_2,MM_F_O_3,ww_F_O_2,MM_L_O_1,MM_L_O_2,MM_L_O_3,ww_L_O_2,ww_L_O_3	3,7,11,5,2,6,5,13,8	22,11,30,39,59,40,40,25,27	--
novel_circ_0008713	NC_019464.2	55367221	55370013	+	2792	105	101103573;	exon:55369909-55370013	MM_F_O_1,MM_F_O_2,MM_F_O_3,ww_F_O_1,ww_F_O_2,MM_L_O_1,MM_L_O_2,MM_L_O_3,ww_L_O_1,ww_L_O_2,ww_L_O_3	4,12,9,2,16,10,4,7,16,10,8	233,200,165,181,281,108,104,81,183,85,222	--
novel_circ_0008716	NC_019464.2	55727113	55734738	+	7625	480	101105079;	exon:55727114-55727239,exon:55729684-55729755,exon:55733000-55733078,exon:55733905-55734040,exon:55734672-55734738	MM_F_O_1,MM_F_O_2,MM_F_O_3,ww_F_O_1,ww_F_O_2,ww_F_O_3,MM_L_O_1,MM_L_O_2,MM_L_O_3,ww_L_O_1,ww_L_O_2,ww_L_O_3	13,7,13,20,14,4,8,11,13,13,14,10	49,38,37,53,41,38,34,25,31,30,34,25	--
novel_circ_0008721	NC_019464.2	56394617	56415287	-	20670	241	101106174;	exon:56394618-56394736,exon:56415166-56415287	MM_F_O_2,MM_F_O_3,MM_L_O_1,MM_L_O_2,MM_L_O_3,ww_L_O_1,ww_L_O_2,ww_L_O_3	2,2,3,8,5,4,4,4	94,71,96,114,113,110,97,117	--
novel_circ_0008725	NC_019464.2	56582336	56587571	+	5235	317	101108055;	exon:56582337-56582418,exon:56582954-56583028,exon:56586724-56586780,exon:56587469-56587571	MM_F_O_1,MM_F_O_2,MM_F_O_3,ww_F_O_1,ww_F_O_2,ww_F_O_3,MM_L_O_1,MM_L_O_2,MM_L_O_3,ww_L_O_1,ww_L_O_2,ww_L_O_3	6,6,16,6,9,5,2,10,3,5,13,3	5.76585e+35	--
novel_circ_0008729	NC_019464.2	56668828	56685843	+	17015	318	100037693;	exon:56668829-56668963,exon:56671374-56671427,exon:56685715-56685843	ww_F_O_1,ww_F_O_3,MM_L_O_1,MM_L_O_2,MM_L_O_3,ww_L_O_1,ww_L_O_2,ww_L_O_3	7,4,4,2,2,6,3,3	1.94163e+23	--
novel_circ_0008731	NC_019464.2	56692009	56696871	+	4862	487	100037693;	exon:56692010-56692184,exon:56695501-56695627,exon:56696687-56696871	MM_F_O_1,MM_F_O_2,MM_F_O_3,ww_F_O_1,ww_F_O_2,ww_F_O_3,MM_L_O_1,MM_L_O_2,ww_L_O_1,ww_L_O_2,ww_L_O_3	8,2,6,3,7,5,3,6,4,10,5	2.12231e+32	--
novel_circ_0008733	NC_019464.2	56898566	56908300	+	9734	390	443276;	exon:56898567-56898674,exon:56903842-56904009,exon:56908187-56908300	MM_F_O_3,ww_F_O_1,ww_F_O_2,ww_F_O_3,MM_L_O_2,MM_L_O_3,ww_L_O_1,ww_L_O_2,ww_L_O_3	5,2,3,5,7,3,6,7,6	115,91,168,65,88,87,133,87,142	--
novel_circ_0008743	NC_019464.2	57640211	57647154	-	6943	569	101108491;	exon:57640212-57640461,exon:57646836-57647154	MM_F_O_1,MM_F_O_2,MM_F_O_3,ww_F_O_1,ww_F_O_2,ww_F_O_3,MM_L_O_1,MM_L_O_3,ww_L_O_1,ww_L_O_2,ww_L_O_3	16,18,9,25,6,8,7,12,15,63,26	95,126,104,115,124,99,88,72,140,163,116	--
novel_circ_0008746	NC_019464.2	57663380	57679328	+	15948	513	101109098;	exon:57663381-57663503,exon:57665407-57665460,exon:57672677-57672712,exon:57673153-57673257,exon:57673850-57673945,exon:57679230-57679328	MM_F_O_1,MM_F_O_2,MM_F_O_3,ww_F_O_1,ww_F_O_2,ww_F_O_3,MM_L_O_1,MM_L_O_2,ww_L_O_1,ww_L_O_2,ww_L_O_3	3,11,5,6,5,6,2,3,11,10,19	27,36,23,44,15,35,34,21,66,44,61	--
novel_circ_0008749	NC_019464.2	57912742	57923006	-	10264	252	101108754;	exon:57921449-57921601,exon:57922908-57923006	MM_F_O_1,MM_F_O_2,ww_F_O_1,ww_F_O_2,ww_F_O_3,ww_L_O_2,ww_L_O_3	2,2,3,2,3,2,3	272,285,245,107,122,77,250	--
novel_circ_0008750	NC_019464.2	57975400	57989724	-	14324	451	101108754;	exon:57975401-57975547,exon:57978530-57978620,exon:57986090-57986213,exon:57989636-57989724	MM_F_O_1,MM_F_O_2,MM_F_O_3,ww_F_O_1,ww_F_O_3,MM_L_O_1,MM_L_O_2,ww_L_O_1,ww_L_O_3	5,4,9,15,5,10,7,12,9	327,327,178,239,152,116,70,282,292	--
novel_circ_0008751	NC_019464.2	57986089	57989724	-	3635	307	101108754;	exon:57986090-57986213,exon:57987402-57987495,exon:57989636-57989724	MM_F_O_1,MM_F_O_2,MM_F_O_3,ww_F_O_1,ww_F_O_2,ww_F_O_3,MM_L_O_1,MM_L_O_3,ww_L_O_1,ww_L_O_2,ww_L_O_3	10,21,22,18,14,10,10,7,14,14,13	321,342,172,241,120,159,98,26,252,90,266	--
novel_circ_0008765	NC_019464.2	62610147	62649963	-	39816	366	101112738;	exon:62610148-62610339,exon:62649790-62649963	MM_F_O_1,MM_F_O_2,MM_F_O_3,ww_F_O_1,ww_F_O_2,MM_L_O_2,MM_L_O_3,ww_L_O_1,ww_L_O_2	3,2,2,2,9,3,4,6,3	115,109,78,86,118,116,84,102,101	--
novel_circ_0008767	NC_019464.2	62630862	62649963	-	19101	388	101112738;	exon:62630863-62630969,exon:62633160-62633266,exon:62649790-62649963	MM_F_O_1,MM_F_O_2,MM_F_O_3,ww_F_O_2,MM_L_O_2,MM_L_O_3,ww_L_O_1,ww_L_O_3	5,3,3,5,6,3,4,11	119,124,102,114,117,92,98,103	--
novel_circ_0008772	NC_019464.2	64107836	64108355	+	519	519	101117422;	exon:64107837-64108355	MM_F_O_1,MM_F_O_2,MM_F_O_3,ww_F_O_1,ww_F_O_2,MM_L_O_2,MM_L_O_3,ww_L_O_1,ww_L_O_2,ww_L_O_3	3,8,5,18,12,11,22,11,23,4	32,43,57,37,77,65,174,26,68,69	--
novel_circ_0008775	NC_019464.2	64918818	64925853	+	7035	131	101119479;	exon:64925723-64925853	MM_F_O_2,MM_F_O_3,ww_F_O_1,ww_F_O_2,MM_L_O_2,MM_L_O_3,ww_L_O_1,ww_L_O_2,ww_L_O_3	4,4,7,11,4,7,5,4,6	5.21442e+26	--
novel_circ_0008781	NC_019464.2	64946095	64956438	+	10343	286	101119479;	exon:64946096-64946186,exon:64948593-64948661,exon:64955894-64955928,exon:64956348-64956438	MM_F_O_1,MM_F_O_2,MM_F_O_3,ww_F_O_1,ww_F_O_2,ww_F_O_3,MM_L_O_1,MM_L_O_2,MM_L_O_3,ww_L_O_1,ww_L_O_2,ww_L_O_3	3,6,4,5,5,2,3,3,4,4,7,3	6.57673e+35	--
novel_circ_0008793	NC_019464.2	6607113	6611634	-	4521	251	105613553;	exon:6607114-6607206,exon:6611477-6611634	MM_F_O_2,ww_F_O_1,ww_F_O_2,ww_F_O_3,MM_L_O_1,MM_L_O_2,MM_L_O_3,ww_L_O_1,ww_L_O_2	5,3,8,3,2,5,8,5,2	2.60257e+26	--
novel_circ_0008794	NC_019464.2	6607113	6615899	-	8786	335	105613553;	exon:6607114-6607206,exon:6611477-6611634,exon:6615816-6615899	MM_F_O_1,MM_F_O_2,MM_F_O_3,ww_F_O_1,ww_F_O_2,ww_F_O_3,MM_L_O_1,MM_L_O_2,ww_L_O_1,ww_L_O_2,ww_L_O_3	2,9,3,7,8,5,3,8,6,3,8	1.75244e+32	--
novel_circ_0008795	NC_019464.2	6607113	6623622	-	16509	201	105613553;	exon:6607114-6607206,exon:6623515-6623622	MM_F_O_1,MM_F_O_2,MM_F_O_3,ww_F_O_2,ww_L_O_3	3,2,2,5,2	208278221230250	--
novel_circ_0008804	NC_019464.2	66515795	66517891	-	2096	290	101121014;	exon:66515796-66515990,exon:66517797-66517891	MM_F_O_1,MM_F_O_2,MM_F_O_3,ww_F_O_1,ww_F_O_2,ww_F_O_3,MM_L_O_1,MM_L_O_2,MM_L_O_3,ww_L_O_1,ww_L_O_2,ww_L_O_3	6,5,11,10,12,5,8,10,4,3,10,6	2.8919e+35	--
novel_circ_0008809	NC_019464.2	67465526	67474525	+	8999	332	101122697;	exon:67465527-67465592,exon:67466589-67466679,exon:67474261-67474340,exon:67474431-67474525	MM_F_O_1,MM_F_O_2,MM_L_O_2,ww_L_O_1,ww_L_O_2,ww_L_O_3	2,4,4,3,3,5	1.51163e+17	--
novel_circ_0008811	NC_019464.2	67465526	67481072	+	15546	401	101122697;	exon:67465527-67465592,exon:67466589-67466679,exon:67480441-67480517,exon:67480906-67481072	MM_F_O_1,MM_F_O_2,MM_F_O_3,ww_F_O_1,ww_F_O_2,ww_F_O_3,MM_L_O_2,MM_L_O_3,ww_L_O_1,ww_L_O_2,ww_L_O_3	6,8,4,8,7,2,10,6,10,5,9	155,146,164,139,93,112,119,125,172,166,166	--
novel_circ_0008813	NC_019464.2	67474260	67481072	+	6812	419	101122697;	exon:67474261-67474340,exon:67474431-67474525,exon:67480441-67480517,exon:67480906-67481072	MM_F_O_1,MM_F_O_2,MM_F_O_3,ww_F_O_1,ww_F_O_2,ww_F_O_3,MM_L_O_1,MM_L_O_2,MM_L_O_3,ww_L_O_1,ww_L_O_2,ww_L_O_3	4,8,11,9,11,5,7,8,7,21,5,8	147,143,164,147,109,93,137,123,135,181,159,154	--
novel_circ_0008819	NC_019464.2	6752900	6761787	+	8887	292	101109360;	exon:6760939-6761063,exon:6761621-6761787	MM_F_O_1,MM_F_O_2,MM_F_O_3,ww_F_O_1,ww_F_O_3,MM_L_O_2,ww_L_O_1,ww_L_O_2	2,4,2,2,3,5,3,3	103,103,76,72,45,98,125,82	--
novel_circ_0008821	NC_019464.2	67583429	67585333	+	1904	292	101122953;	exon:67583430-67583597,exon:67585210-67585333	MM_F_O_1,MM_F_O_2,MM_F_O_3,ww_F_O_1,ww_F_O_2,ww_F_O_3,MM_L_O_1,MM_L_O_2,MM_L_O_3,ww_L_O_1,ww_L_O_2,ww_L_O_3	4,7,2,4,3,7,5,14,6,11,4,7	53,59,67,60,56,56,70,70,60,81,71,60	--
novel_circ_0008838	NC_019464.2	68687643	68696081	-	8438	384	101117082;	exon:68687644-68687725,exon:68687936-68688004,exon:68692270-68692379,exon:68695959-68696081	MM_F_O_1,MM_F_O_2,MM_F_O_3,ww_F_O_1,ww_F_O_2,ww_F_O_3,MM_L_O_1,MM_L_O_2,ww_L_O_1,ww_L_O_3	13,21,10,13,2,5,5,6,8,14	55,46,43,62,18,62,47,32,52,46	--
novel_circ_0008846	NC_019464.2	68743151	68748573	-	5422	384	101102907;	exon:68743152-68743210,exon:68743295-68743341,exon:68744074-68744143,exon:68748366-68748573	MM_F_O_1,MM_F_O_2,MM_F_O_3,ww_F_O_1,ww_F_O_2,ww_F_O_3	4,5,3,4,2,4	2.85218e+17	--
novel_circ_0008863	NC_019464.2	69233537	69241292	-	7755	369	101103158;	exon:69233538-69233753,exon:69241140-69241292	MM_F_O_1,MM_F_O_2,MM_F_O_3,ww_F_O_1,ww_F_O_2,ww_F_O_3,MM_L_O_1,MM_L_O_2,MM_L_O_3,ww_L_O_1,ww_L_O_2,ww_L_O_3	4,6,7,5,12,6,8,15,10,3,12,3	1.60327e+35	--
novel_circ_0008865	NC_019464.2	69235458	69241292	-	5834	276	101103158;	exon:69235459-69235581,exon:69241140-69241292	ww_F_O_1,ww_F_O_2,MM_L_O_1,MM_L_O_2,MM_L_O_3,ww_L_O_1,ww_L_O_2,ww_L_O_3	2,2,2,7,2,2,9,4	2.49185e+23	--
novel_circ_0008866	NC_019464.2	69238444	69241292	-	2848	153	101103158;	exon:69241140-69241292	MM_F_O_1,MM_F_O_2,ww_F_O_1,ww_F_O_2,ww_F_O_3,MM_L_O_2,MM_L_O_3,ww_L_O_1,ww_L_O_2,ww_L_O_3	4,2,3,2,4,7,11,2,13,2	1.86299e+29	--
novel_circ_0008869	NC_019464.2	69825260	69857160	+	31900	420	101104405;	exon:69825261-69825413,exon:69850567-69850707,exon:69857035-69857160	MM_F_O_1,MM_F_O_2,MM_F_O_3,ww_F_O_1,ww_F_O_2,ww_L_O_1	3,6,5,4,3,3	3.37357e+17	--
novel_circ_0008877	NC_019464.2	70044955	70063340	+	18385	421	101105333;	exon:70044956-70045034,exon:70054809-70054891,exon:70055360-70055418,exon:70060769-70060834,exon:70061079-70061132,exon:70063261-70063340	MM_F_O_1,MM_F_O_2,MM_F_O_3,ww_F_O_1,ww_F_O_2,MM_L_O_1,MM_L_O_2,MM_L_O_3,ww_L_O_1,ww_L_O_2,ww_L_O_3	4,14,6,2,3,3,5,3,6,2,6	46,63,26,68,35,28,38,23,31,25,66	--
novel_circ_0008879	NC_019464.2	70054808	70071477	+	16669	448	101105333;	exon:70054809-70054891,exon:70055360-70055418,exon:70060769-70060834,exon:70071130-70071274,exon:70071383-70071477	MM_F_O_1,MM_F_O_3,ww_F_O_1,ww_F_O_3,ww_L_O_1,ww_L_O_2,ww_L_O_3	2,3,4,3,5,3,7	66,64,66,47,45,33,75	--
novel_circ_0008883	NC_019464.2	70453342	70457220	+	3878	128	101105574;	exon:70453343-70453470	MM_F_O_1,MM_F_O_2,MM_F_O_3,ww_F_O_1,ww_F_O_2,ww_F_O_3,ww_L_O_2,ww_L_O_3	3,7,6,6,2,3,4,2	216,176,128,202,163,153,58,244	--
novel_circ_0008888	NC_019464.2	70745296	70746296	+	1000	422	443519;	exon:70745297-70745487,exon:70745979-70746124,exon:70746212-70746296	MM_F_O_1,MM_F_O_2,MM_F_O_3,ww_F_O_1,ww_F_O_2,MM_L_O_1,MM_L_O_2,MM_L_O_3,ww_L_O_1,ww_L_O_2,ww_L_O_3	8,19,4,15,10,2,9,6,3,5,5	8.76662e+32	--
novel_circ_0008889	NC_019464.2	70745296	70752077	+	6781	394	443519;	exon:70745297-70745487,exon:70751875-70752077	MM_F_O_1,MM_F_O_2,MM_F_O_3,ww_F_O_2,ww_F_O_3,MM_L_O_2,MM_L_O_3,ww_L_O_1,ww_L_O_2,ww_L_O_3	7,11,7,9,3,6,10,10,3,5	9.79775e+29	--
novel_circ_0008893	NC_019464.2	721125	724626	-	3501	513	101103649;	exon:721126-721264,exon:724051-724158,exon:724253-724365,exon:724474-724626	MM_F_O_1,MM_F_O_2,MM_F_O_3,ww_F_O_1,ww_F_O_2,ww_F_O_3,MM_L_O_1,MM_L_O_2,MM_L_O_3,ww_L_O_1,ww_L_O_2,ww_L_O_3	5,12,7,10,6,2,4,12,6,15,9,9	1.80167e+35	--
novel_circ_0008897	NC_019464.2	724050	724626	-	576	374	101103649;	exon:724051-724158,exon:724253-724365,exon:724474-724626	MM_F_O_1,MM_F_O_2,MM_F_O_3,ww_F_O_1,ww_F_O_2,ww_F_O_3,MM_L_O_1,MM_L_O_2,ww_L_O_1,ww_L_O_2,ww_L_O_3	17,6,11,2,7,4,2,4,2,6,6	2.34218e+32	--
novel_circ_0008909	NC_019464.2	73432174	73447334	+	15160	686	101109020;	exon:73432175-73432259,exon:73442499-73442558,exon:73442988-73443041,exon:73443925-73444061,exon:73444183-73444283,exon:73446204-73446340,exon:73447223-73447334	MM_F_O_1,MM_F_O_2,ww_F_O_1,ww_F_O_2,ww_F_O_3,MM_L_O_1,MM_L_O_2,MM_L_O_3,ww_L_O_1,ww_L_O_3	8,2,6,9,2,2,2,9,4,6	3.12352e+29	--
novel_circ_0008915	NC_019464.2	73488765	73508523	-	19758	400	101109541;	exon:73488766-73488861,exon:73491600-73491659,exon:73494184-73494247,exon:73508344-73508523	MM_F_O_1,MM_F_O_3,ww_F_O_1,ww_F_O_2,MM_L_O_2,ww_L_O_1,ww_L_O_2,ww_L_O_3	3,5,4,2,2,3,8,5	34,24,37,21,40,64,51,43	--
novel_circ_0008918	NC_019464.2	73567128	73575411	+	8283	389	101101817;101101794;101101825;101101824;101119908;	intron:73567129-73567382,intron:73575277-73575411	MM_F_O_1,MM_F_O_2,MM_F_O_3,ww_F_O_1,ww_F_O_2,MM_L_O_1,MM_L_O_2,MM_L_O_3,ww_L_O_1,ww_L_O_3	7,7,4,2,3,6,6,2,5,8	102,91,57,49,31,91,53,39,105,123	--;--;--;--;--
novel_circ_0008919	NC_019464.2	73567128	73580345	+	13217	433	101101817;101101794;101101825;101101824;101119908;	intron:73567129-73567382,intron:73580167-73580345	MM_F_O_1,MM_F_O_2,ww_F_O_1,MM_L_O_1,MM_L_O_2,MM_L_O_3,ww_L_O_1,ww_L_O_2	2,6,5,7,2,9,7,2	86,97,57,114,63,39,112,47	--;--;--;--;--
novel_circ_0008921	NC_019464.2	73575276	73580345	+	5069	357	101119908;	exon:73575277-73575411,exon:73579797-73579839,exon:73580167-73580345	MM_F_O_2,ww_F_O_1,MM_L_O_1,MM_L_O_2,MM_L_O_3,ww_L_O_1,ww_L_O_3	2,5,4,4,3,2,4	156,93,119,87,44,158,158	--
novel_circ_0008922	NC_019464.2	744525	751643	-	7118	99	101103649;	exon:744526-744624	MM_F_O_1,MM_F_O_2,MM_F_O_3,ww_F_O_1,ww_F_O_2,ww_F_O_3,MM_L_O_1,MM_L_O_2,MM_L_O_3,ww_L_O_1,ww_L_O_2,ww_L_O_3	16,24,33,18,17,13,8,10,5,27,10,25	2.28222e+35	--
novel_circ_0008930	NC_019464.2	75737984	75827604	+	89620	316	101112228;	exon:75737985-75738119,exon:75787200-75787242,exon:75827467-75827604	MM_F_O_3,ww_F_O_2,MM_L_O_1,MM_L_O_2,MM_L_O_3,ww_L_O_2,ww_L_O_3	3,5,2,10,5,6,2	74,72,69,51,25,49,71	--
novel_circ_0008937	NC_019464.2	76017282	76023823	+	6541	615	101113152;	exon:76017283-76017363,exon:76023290-76023823	MM_F_O_1,MM_F_O_2,MM_F_O_3,ww_F_O_1,ww_F_O_2,ww_F_O_3,MM_L_O_1,MM_L_O_2,MM_L_O_3,ww_L_O_1,ww_L_O_2,ww_L_O_3	5,7,8,7,6,5,9,14,12,7,7,9	151,174,149,146,138,111,115,83,97,159,88,129	--
novel_circ_0008956	NC_019464.2	77765206	77770839	-	5633	451	101117336;	exon:77765207-77765336,exon:77767117-77767256,exon:77768197-77768233,exon:77770696-77770839	MM_F_O_1,MM_F_O_2,ww_F_O_1,ww_F_O_2,ww_F_O_3,MM_L_O_2,MM_L_O_3,ww_L_O_1,ww_L_O_2,ww_L_O_3	3,8,7,13,3,13,14,8,6,8	1.7313e+29	--
novel_circ_0008961	NC_019464.2	79094410	79107750	-	13340	505	101102650;	exon:79094411-79094438,exon:79103095-79103210,exon:79104656-79104764,exon:79106435-79106526,exon:79107591-79107750	MM_F_O_1,MM_F_O_2,MM_F_O_3,ww_F_O_1,ww_F_O_2,ww_F_O_3,MM_L_O_1,MM_L_O_2,MM_L_O_3,ww_L_O_1,ww_L_O_2,ww_L_O_3	9,9,5,11,3,3,3,2,4,5,2,7	1.64216e+35	--
novel_circ_0008963	NC_019464.2	79428493	79440815	+	12322	315	101103403;	exon:79428494-79428702,exon:79440710-79440815	MM_F_O_1,MM_F_O_2,ww_F_O_2,ww_F_O_3,MM_L_O_2,ww_L_O_1,ww_L_O_2,ww_L_O_3	3,3,7,5,14,12,13,3	1.61145e+23	--
novel_circ_0008966	NC_019464.2	79447119	79457089	+	9970	183	101103403;	exon:79447120-79447165,exon:79447982-79448071,exon:79457043-79457089	MM_F_O_1,MM_F_O_2,MM_F_O_3,ww_F_O_1,ww_F_O_2,ww_F_O_3,MM_L_O_1,MM_L_O_2,MM_L_O_3,ww_L_O_1,ww_L_O_2,ww_L_O_3	14,22,26,12,21,16,5,33,20,6,32,12	2.16156e+35	--
novel_circ_0008972	NC_019464.2	79487298	79510968	+	23670	294	101103403;	exon:79487299-79487389,exon:79507940-79508050,exon:79510877-79510968	MM_F_O_1,MM_F_O_2,MM_F_O_3,ww_F_O_1,ww_F_O_2,ww_F_O_3,MM_L_O_1,MM_L_O_2,MM_L_O_3,ww_L_O_1,ww_L_O_2,ww_L_O_3	10,21,7,12,6,11,9,8,16,13,14,11	1.64129e+35	--
novel_circ_0008973	NC_019464.2	79487298	79545280	+	57982	91	101103403;	exon:79487299-79487389	MM_F_O_1,MM_F_O_2,MM_F_O_3,ww_F_O_1,ww_F_O_2,ww_F_O_3,MM_L_O_1,MM_L_O_2,MM_L_O_3,ww_L_O_1,ww_L_O_2,ww_L_O_3	8,2,8,5,9,4,6,8,10,8,21,3	158,113,141,147,177,116,162,121,140,140,95,167	--
novel_circ_0008992	NC_019464.2	8010459	8019971	+	9512	580	100037685;	exon:8010460-8010790,exon:8018192-8018357,exon:8019889-8019971	MM_F_O_1,MM_F_O_2,ww_F_O_1,ww_F_O_2,MM_L_O_2,ww_L_O_1,ww_L_O_2,ww_L_O_3	3,4,4,7,5,4,4,8	2.84256e+23	--
novel_circ_0008994	NC_019464.2	8012060	8019971	+	7911	515	100037685;	exon:8012061-8012172,exon:8013339-8013390,exon:8017205-8017306,exon:8018192-8018357,exon:8019889-8019971	MM_F_O_1,MM_F_O_2,MM_F_O_3,ww_F_O_1,ww_F_O_2,MM_L_O_3,ww_L_O_1	3,5,2,4,11,2,4	2.71292e+20	--
novel_circ_0009007	NC_019464.2	81518947	81529159	+	10212	360	101102488;	exon:81518948-81519046,exon:81526056-81526142,exon:81528986-81529159	MM_F_O_1,MM_F_O_2,MM_F_O_3,ww_F_O_1,ww_F_O_2,ww_F_O_3,MM_L_O_1,MM_L_O_2,MM_L_O_3,ww_L_O_1,ww_L_O_2,ww_L_O_3	20,15,17,14,19,10,7,23,11,16,24,16	1.512e+35	--
novel_circ_0009012	NC_019464.2	81850432	81904946	+	54514	203	101101817;101101794;101101825;101101824;101101821;	intron:81850433-81850635	MM_F_O_1,MM_F_O_2,MM_F_O_3,ww_F_O_3,MM_L_O_3,ww_L_O_3	14,3,2,6,2,4	35,10,22,13,5,47	--;--;--;--;--
novel_circ_0009031	NC_019464.2	83659282	83662081	+	2799	283	101108756;	exon:83659283-83659424,exon:83661941-83662081	MM_F_O_1,MM_F_O_2,MM_F_O_3,ww_F_O_1,ww_F_O_2,ww_F_O_3,MM_L_O_1,MM_L_O_2,MM_L_O_3,ww_L_O_1,ww_L_O_2,ww_L_O_3	5,13,10,6,15,7,9,20,10,9,16,9	25,15,15,10,45,6,8,23,15,7,14,12	--
novel_circ_0009047	NC_019464.2	84935615	84937281	+	1666	296	101112736;	exon:84935616-84935672,exon:84936418-84936581,exon:84937207-84937281	MM_F_O_2,MM_F_O_3,ww_F_O_2,MM_L_O_2,MM_L_O_3,ww_L_O_1,ww_L_O_2,ww_L_O_3	4,3,2,8,2,4,2,2	35,39,55,49,64,33,31,42	--
novel_circ_0009051	NC_019464.2	85751536	85755418	-	3882	395	101115879;	exon:85751537-85751678,exon:85752584-85752700,exon:85754621-85754686,exon:85755349-85755418	MM_F_O_1,MM_F_O_2,MM_F_O_3,ww_F_O_1,ww_F_O_2,ww_F_O_3,MM_L_O_1,MM_L_O_2,MM_L_O_3,ww_L_O_1,ww_L_O_2,ww_L_O_3	11,6,11,10,10,4,3,3,12,8,10,11	4.59471e+35	--
novel_circ_0009053	NC_019464.2	8623065	8640351	-	17286	558	101101817;101101794;101101823;	intron:8623066-8623253,intron:8625646-8625822,intron:8628788-8628874,intron:8640246-8640351	MM_F_O_2,MM_F_O_3,ww_F_O_1,ww_F_O_2,ww_F_O_3,MM_L_O_1,MM_L_O_2,MM_L_O_3,ww_L_O_1,ww_L_O_2,ww_L_O_3	9,14,10,5,6,5,7,8,18,11,20	9.05803e+32	--;--;--
novel_circ_0009055	NC_019464.2	8626659	8640351	-	13692	289	101107793;	exon:8626660-8626755,exon:8628788-8628874,exon:8640246-8640351	MM_F_O_2,ww_F_O_3,MM_L_O_2,MM_L_O_3,ww_L_O_1,ww_L_O_2,ww_L_O_3	4,2,3,2,4,4,3	1.64087e+23	--
novel_circ_0009059	NC_019464.2	88960639	88979496	-	18857	430	101116835;	exon:88960640-88960832,exon:88975135-88975194,exon:88979320-88979496	MM_F_O_1,MM_F_O_2,MM_F_O_3,ww_F_O_1,ww_F_O_2,ww_F_O_3,MM_L_O_1,MM_L_O_2,MM_L_O_3,ww_L_O_1,ww_L_O_2,ww_L_O_3	22,34,35,32,14,18,10,11,9,28,22,31	146,172,121,148,71,103,112,68,65,161,74,222	--
novel_circ_0009060	NC_019464.2	88960639	88997774	-	37135	414	101116835;	exon:88960640-88960832,exon:88975135-88975194,exon:88997614-88997774	MM_F_O_1,MM_F_O_2,MM_F_O_3,ww_L_O_1,ww_L_O_3	4,4,3,2,4	93,83,57,87,122	--
novel_circ_0009061	NC_019464.2	88960639	88997778	-	37139	595	101116835;	exon:88960640-88960832,exon:88975135-88975194,exon:88979320-88979496,exon:88997614-88997778	MM_F_O_1,MM_F_O_2,MM_F_O_3,ww_F_O_1,ww_F_O_2,ww_F_O_3,MM_L_O_1,MM_L_O_2,MM_L_O_3,ww_L_O_1,ww_L_O_2,ww_L_O_3	49,82,75,57,34,43,33,26,16,87,52,92	93,80,55,78,40,66,65,32,32,86,31,118	--
novel_circ_0009065	NC_019464.2	88975134	88997778	-	22644	402	101116835;	exon:88975135-88975194,exon:88979320-88979496,exon:88997614-88997778	MM_F_O_1,MM_F_O_2,MM_F_O_3,ww_F_O_1,ww_F_O_2,ww_F_O_3,MM_L_O_1,MM_L_O_3,ww_L_O_1,ww_L_O_2,ww_L_O_3	9,8,8,10,2,3,8,5,10,6,17	182,224,167,170,71,134,96,62,201,107,275	--
novel_circ_0009068	NC_019464.2	89054337	89069658	-	15321	445	101116835;	exon:89054338-89054483,exon:89064728-89064860,exon:89066414-89066492,exon:89069572-89069658	MM_F_O_1,ww_F_O_1,ww_F_O_2,ww_F_O_3,MM_L_O_2,ww_L_O_1,ww_L_O_2,ww_L_O_3	4,5,2,2,2,3,6,5	87,79,36,42,41,81,40,87	--
novel_circ_0009074	NC_019464.2	89100176	89130400	-	30224	336	101116835;	exon:89100177-89100293,exon:89125256-89125347,exon:89130274-89130400	MM_F_O_1,ww_F_O_1,ww_F_O_2,ww_F_O_3,ww_L_O_1,ww_L_O_2,ww_L_O_3	2,4,5,5,7,4,2	97,96,42,65,99,54,125	--
novel_circ_0009080	NC_019464.2	89151654	89158193	-	6539	371	101116835;	exon:89151655-89151741,exon:89153642-89153803,exon:89158072-89158193	MM_F_O_1,MM_F_O_2,MM_F_O_3,ww_F_O_2,ww_F_O_3,MM_L_O_1,MM_L_O_3,ww_L_O_1,ww_L_O_2,ww_L_O_3	5,5,6,7,8,4,2,9,7,5	60,51,34,26,46,40,29,52,34,74	--
novel_circ_0009087	NC_019464.2	9091652	9133038	-	41386	497	101112650;	exon:9091653-9091835,exon:9102585-9102651,exon:9106015-9106110,exon:9119806-9119880,exon:9132963-9133038	MM_F_O_1,MM_F_O_3,ww_F_O_1,MM_L_O_2,MM_L_O_3,ww_L_O_1,ww_L_O_2,ww_L_O_3	2,4,2,10,3,6,5,5	6.44456e+23	--
novel_circ_0009093	NC_019464.2	9308279	9323929	+	15650	509	101108054;	exon:9308280-9308408,exon:9313064-9313223,exon:9321112-9321213,exon:9323812-9323929	MM_F_O_1,MM_F_O_2,MM_F_O_3,ww_F_O_1,ww_F_O_2,MM_L_O_2,MM_L_O_3,ww_L_O_1,ww_L_O_2,ww_L_O_3	4,12,3,3,14,11,7,9,14,7	3.28322e+29	--
novel_circ_0009094	NC_019464.2	9313063	9323929	+	10866	278	101108054;	exon:9313064-9313223,exon:9323812-9323929	MM_F_O_1,MM_F_O_2,ww_F_O_2,MM_L_O_1,MM_L_O_2,MM_L_O_3,ww_L_O_1,ww_L_O_3	3,2,2,3,4,2,2,2	3.10313e+23	--
novel_circ_0009099	NC_019464.2	944164	963612	-	19448	376	101104664;	exon:944165-944278,exon:946776-946884,exon:963460-963612	MM_F_O_1,MM_F_O_2,ww_F_O_1,ww_F_O_2,ww_F_O_3,MM_L_O_1,MM_L_O_2,MM_L_O_3,ww_L_O_1,ww_L_O_2,ww_L_O_3	4,2,3,9,3,2,6,2,9,2,4	1.93148e+32	--
novel_circ_0009104	NC_019464.2	96941204	96944722	+	3518	176	101118616;	exon:96941205-96941252,exon:96944595-96944722	MM_F_O_2,ww_F_O_2,ww_F_O_3,MM_L_O_1,ww_L_O_1,ww_L_O_2,ww_L_O_3	4,2,2,4,2,5,2	119,92,89,92,103,96,118	--
novel_circ_0009106	NC_019464.2	96944594	96959358	+	14764	311	101118616;	exon:96944595-96944722,exon:96957535-96957601,exon:96959243-96959358	MM_F_O_1,MM_F_O_2,MM_F_O_3,ww_F_O_1,ww_F_O_2,ww_F_O_3,MM_L_O_1,MM_L_O_2,MM_L_O_3,ww_L_O_1,ww_L_O_2,ww_L_O_3	10,13,25,14,16,5,3,14,13,22,22,5	104,103,57,91,100,51,71,66,59,93,96,100	--
novel_circ_0009107	NC_019464.2	96944594	96962204	+	17610	365	101118616;	exon:96944595-96944722,exon:96957535-96957601,exon:96959243-96959358,exon:96962151-96962204	MM_F_O_1,MM_F_O_2,MM_F_O_3,MM_L_O_1,MM_L_O_3,ww_L_O_1,ww_L_O_2	3,3,2,6,2,2,7	99,93,56,58,60,72,81	--
novel_circ_0009110	NC_019464.2	97055821	97056200	-	379	379	101113938;	exon:97055822-97056200	MM_F_O_3,ww_F_O_1,ww_F_O_2,ww_F_O_3,MM_L_O_2,MM_L_O_3,ww_L_O_2,ww_L_O_3	8,3,10,3,2,5,7,2	103,70,127,91,122,185,106,119	--
novel_circ_0009121	NC_019464.2	9779154	9791538	-	12384	395	101108314;	exon:9779155-9779362,exon:9791352-9791538	MM_F_O_1,MM_F_O_2,MM_F_O_3,ww_F_O_1,ww_F_O_2,ww_F_O_3,MM_L_O_2,MM_L_O_3,ww_L_O_1,ww_L_O_2,ww_L_O_3	2,3,7,21,2,3,4,21,2,10,2	206,113,330,425,379,204,113,202,58,149,132	--
novel_circ_0009128	NC_019464.2	98465359	98472989	+	7630	355	101119906;	exon:98465360-98465527,exon:98465935-98466013,exon:98472882-98472989	ww_F_O_1,ww_F_O_2,ww_F_O_3,MM_L_O_1,MM_L_O_2,ww_L_O_2	3,2,2,2,3,3	39,61,19,49,31,38	--
novel_circ_0009137	NC_019464.2	99009111	99012639	-	3528	161	101115465;	exon:99009112-99009272	MM_F_O_3,ww_F_O_2,MM_L_O_2,MM_L_O_3,ww_L_O_1,ww_L_O_2,ww_L_O_3	4,7,8,6,5,9,7	20,48,51,66,12,47,26	--
novel_circ_0009138	NC_019464.2	99044492	99062180	-	17688	454	101115465;	exon:99044493-99044630,exon:99047956-99048019,exon:99055358-99055530,exon:99062102-99062180	MM_F_O_1,MM_F_O_2,MM_F_O_3,ww_F_O_1,ww_F_O_2,ww_F_O_3,MM_L_O_1,MM_L_O_2,MM_L_O_3,ww_L_O_1,ww_L_O_2,ww_L_O_3	21,21,37,17,63,23,11,61,45,44,113,24	18,12,27,26,57,21,26,50,81,19,45,31	--
novel_circ_0009149	NC_019464.2	99281633	99321767	-	40134	412	101115714;	exon:99281634-99281737,exon:99284440-99284523,exon:99318849-99318956,exon:99321652-99321767	MM_F_O_1,MM_F_O_2,MM_F_O_3,ww_F_O_1,ww_F_O_2,ww_F_O_3,MM_L_O_1,MM_L_O_2,MM_L_O_3,ww_L_O_1,ww_L_O_2,ww_L_O_3	30,18,24,22,135,4,6,39,54,25,92,36	9.91422e+34	--
novel_circ_0009154	NC_019464.2	99348433	99371143	-	22710	291	101115714;	exon:99348434-99348652,exon:99371072-99371143	MM_F_O_1,MM_F_O_2,MM_F_O_3,ww_F_O_1,ww_F_O_2,ww_F_O_3,MM_L_O_2,MM_L_O_3,ww_L_O_1,ww_L_O_2,ww_L_O_3	3,3,10,7,37,5,28,10,16,32,10	8.71101e+31	--
novel_circ_0009156	NC_019464.2	99348433	99407549	-	59116	327	101115714;	exon:99348434-99348652,exon:99407442-99407549	MM_F_O_1,MM_F_O_3,ww_F_O_1,ww_F_O_2,ww_F_O_3,MM_L_O_1,MM_L_O_2,MM_L_O_3,ww_L_O_1,ww_L_O_2,ww_L_O_3	7,8,8,60,3,4,31,9,13,8,11	45,86,65,174,61,54,155,75,87,120,72	--
novel_circ_0009158	NC_019464.2	99371071	99407549	-	36478	108	101115714;	exon:99407442-99407549	MM_F_O_1,MM_F_O_2,MM_F_O_3,ww_F_O_1,ww_F_O_2,ww_F_O_3,MM_L_O_1,MM_L_O_2,MM_L_O_3,ww_L_O_1,ww_L_O_2,ww_L_O_3	10,20,5,22,36,9,10,19,49,8,10,34	57,75,76,72,244,73,52,170,108,88,165,85	--
novel_circ_0009164	NC_019464.2	99559836	99596346	+	36510	329	101115969;	exon:99559837-99559891,exon:99565031-99565133,exon:99596176-99596346	MM_F_O_2,MM_F_O_3,ww_F_O_1,ww_F_O_2,ww_F_O_3,MM_L_O_2,MM_L_O_3,ww_L_O_1,ww_L_O_2,ww_L_O_3	2,5,2,4,3,3,2,3,4,3	4.06414e+29	--
novel_circ_0009168	NC_019464.2	99571272	99596346	+	25074	496	101115969;	exon:99571273-99571417,exon:99571710-99571790,exon:99595133-99595231,exon:99596176-99596346	MM_F_O_1,MM_F_O_2,MM_F_O_3,ww_F_O_1,ww_F_O_2,ww_F_O_3,MM_L_O_2,ww_L_O_1,ww_L_O_2,ww_L_O_3	10,8,4,6,2,5,2,4,2,14	5.58545e+29	--
novel_circ_0009169	NC_019464.2	99595132	99596346	+	1214	270	101115969;	exon:99595133-99595231,exon:99596176-99596346	MM_F_O_1,MM_F_O_2,MM_F_O_3,ww_F_O_1,ww_F_O_2,ww_F_O_3,MM_L_O_1,MM_L_O_2,MM_L_O_3,ww_L_O_1,ww_L_O_2,ww_L_O_3	22,27,31,12,24,36,11,56,30,57,46,32	5.6052e+35	--
novel_circ_0009173	NC_019464.2	99662869	99675899	+	13030	338	101120412;	exon:99662870-99663008,exon:99673593-99673704,exon:99675813-99675899	MM_F_O_1,MM_F_O_2,MM_F_O_3,ww_F_O_2,ww_F_O_3,MM_L_O_1,MM_L_O_2,MM_L_O_3,ww_L_O_1,ww_L_O_2,ww_L_O_3	2,5,4,6,2,3,3,5,5,7,4	2.02225e+32	--
novel_circ_0018563	NW_014643519.1	285	2817	-	2532	347	n/a	intergenic_region:688-815,intergenic_region:2599-2817	MM_F_O_1,MM_F_O_2,MM_F_O_3,ww_F_O_1,ww_F_O_2,ww_F_O_3,MM_L_O_1,MM_L_O_2,MM_L_O_3,ww_L_O_1,ww_L_O_2,ww_L_O_3	21,6,18,15,119,24,20,42,21,14,48,12	0,0,2,0,0,6,0,1,1,0,1,0	--
novel_circ_0005825	NC_019461.2	101369671	101373468	-	3797	391	101108743;	exon:101369672-101369730,exon:101370876-101371022,exon:101373284-101373468	MM_F_O_1,MM_F_O_2,MM_F_O_3,ww_F_O_1,ww_F_O_2,ww_F_O_3,MM_L_O_2,MM_L_O_3,ww_L_O_1,ww_L_O_2,ww_L_O_3	2,4,4,2,3,3,2,4,8,3,3	186,182,124,148,135,89,121,138,98,128,147	--
novel_circ_0005828	NC_019461.2	101964835	101983177	+	18342	266	101109010;	exon:101964836-101964954,exon:101983031-101983177	MM_F_O_1,MM_F_O_2,MM_F_O_3,ww_F_O_1,ww_F_O_2,MM_L_O_1,MM_L_O_2,ww_L_O_1,ww_L_O_2	3,4,11,8,2,4,5,4,3	285,251,251,282,187,153,117,189,93	--
novel_circ_0005835	NC_019461.2	102016384	102022429	+	6045	554	101109010;	exon:102016385-102016713,exon:102018631-102018705,exon:102022280-102022429	MM_F_O_1,MM_F_O_2,MM_F_O_3,ww_F_O_1,ww_F_O_2,MM_L_O_1,ww_L_O_1,ww_L_O_3	2,2,3,9,4,2,4,8	2.4424e+23	--
novel_circ_0005843	NC_019461.2	102576708	102583201	+	6493	343	101110323;	exon:102576709-102576838,exon:102578813-102578931,exon:102580966-102581016,exon:102583159-102583201	MM_F_O_1,MM_F_O_2,MM_F_O_3,ww_F_O_1,ww_F_O_2,ww_F_O_3,MM_L_O_1,MM_L_O_2,MM_L_O_3,ww_L_O_1,ww_L_O_2,ww_L_O_3	5,9,6,3,11,2,9,7,4,11,11,5	87,76,88,76,97,75,118,60,73,66,53,103	--
novel_circ_0005846	NC_019461.2	102673890	102679805	+	5915	354	101105324;	exon:102673891-102673989,exon:102676748-102676858,exon:102679662-102679805	MM_F_O_1,MM_F_O_2,MM_F_O_3,ww_F_O_1,ww_F_O_2,ww_F_O_3,MM_L_O_1,MM_L_O_2,MM_L_O_3,ww_L_O_1,ww_L_O_2,ww_L_O_3	8,19,13,16,22,4,7,14,6,16,11,7	4.6949e+35	--
novel_circ_0005848	NC_019461.2	102673890	102691989	+	18099	402	101105324;	exon:102673891-102673989,exon:102676748-102676858,exon:102691798-102691989	MM_F_O_1,MM_F_O_2,MM_F_O_3,ww_F_O_1,ww_F_O_2,MM_L_O_3,ww_L_O_1,ww_L_O_2,ww_L_O_3	2,4,5,4,2,4,4,8,2	6.32594e+26	--
novel_circ_0005849	NC_019461.2	102844017	102846234	-	2217	272	101111092;	exon:102844018-102844202,exon:102846148-102846234	MM_F_O_2,ww_F_O_2,MM_L_O_1,MM_L_O_2,MM_L_O_3,ww_L_O_2	4,8,2,9,6,2	13,157,99,60,98,66	--
novel_circ_0005866	NC_019461.2	103811242	103838414	-	27172	469	101107438;	exon:103811243-103811419,exon:103812444-103812528,exon:103837354-103837456,exon:103838311-103838414	MM_F_O_1,MM_F_O_2,MM_F_O_3,ww_F_O_1,ww_F_O_2,MM_L_O_1,MM_L_O_2,MM_L_O_3,ww_L_O_1,ww_L_O_2,ww_L_O_3	4,5,3,3,4,6,3,2,3,3,7	118,96,115,124,152,113,100,106,107,83,116	--
novel_circ_0005871	NC_019461.2	103837353	103838414	-	1061	287	101107438;	exon:103837354-103837456,exon:103837631-103837710,exon:103838311-103838414	MM_F_O_1,MM_F_O_2,MM_F_O_3,ww_F_O_1,MM_L_O_2,MM_L_O_3,ww_L_O_1,ww_L_O_2	4,2,2,2,4,2,3,2	109,73,97,102,107,95,111,72	--
novel_circ_0005880	NC_019461.2	10496007	10503716	+	7709	439	101112807;	exon:10496008-10496130,exon:10497467-10497538,exon:10499719-10499772,exon:10500563-10500633,exon:10501804-10501839,exon:10503634-10503716	MM_F_O_2,MM_F_O_3,ww_F_O_1,ww_F_O_2,ww_F_O_3,MM_L_O_1,MM_L_O_2,MM_L_O_3,ww_L_O_1,ww_L_O_2,ww_L_O_3	5,2,5,7,5,4,7,9,9,10,10	2.91246e+32	--
novel_circ_0005881	NC_019461.2	10496007	10520902	+	24895	603	101112807;	exon:10496008-10496130,exon:10497467-10497538,exon:10499719-10499772,exon:10500563-10500633,exon:10517475-10517517,exon:10518995-10519093,exon:10520762-10520902	MM_F_O_1,MM_F_O_2,MM_F_O_3,ww_F_O_1,ww_F_O_2,ww_F_O_3,MM_L_O_1,MM_L_O_2,MM_L_O_3,ww_L_O_1,ww_L_O_2,ww_L_O_3	12,28,22,8,40,17,17,27,32,21,24,17	2.20281e+35	--
novel_circ_0005890	NC_019461.2	105594395	105594882	+	487	368	101120569;	exon:105594396-105594515,exon:105594635-105594882	ww_F_O_2,MM_L_O_2,ww_L_O_1,ww_L_O_2,ww_L_O_3	4,5,3,3,2	44,32,53,16,63	--
novel_circ_0005891	NC_019461.2	10564285	10573018	+	8733	317	101112807;	exon:10564286-10564376,exon:10569812-10569930,exon:10572912-10573018	MM_F_O_1,MM_F_O_2,MM_F_O_3,ww_F_O_1,ww_F_O_2,MM_L_O_1,MM_L_O_2,MM_L_O_3,ww_L_O_1,ww_L_O_2,ww_L_O_3	10,9,8,10,10,3,8,3,5,4,3	262,293,215,232,215,139,143,94,273,145,255	--
novel_circ_0005892	NC_019461.2	10564285	10590274	+	25989	294	101112807;	exon:10564286-10564376,exon:10587125-10587246,exon:10590194-10590274	MM_F_O_1,MM_F_O_3,ww_F_O_1,ww_F_O_2,MM_L_O_1,MM_L_O_2,MM_L_O_3,ww_L_O_1,ww_L_O_2,ww_L_O_3	3,4,3,4,5,5,6,9,8,3	246,196,201,181,130,126,81,226,112,227	--
novel_circ_0005901	NC_019461.2	111273995	111287637	+	13642	473	101106584;	exon:111273996-111274166,exon:111287336-111287637	MM_F_O_1,MM_F_O_2,MM_F_O_3,ww_F_O_1,ww_F_O_3,MM_L_O_1,MM_L_O_2,MM_L_O_3,ww_L_O_1,ww_L_O_2,ww_L_O_3	20,20,20,19,5,14,29,19,13,26,29	122,91,102,103,71,110,111,120,125,107,140	--
novel_circ_0005904	NC_019461.2	111568932	111578289	-	9357	339	101107089;	exon:111568933-111569085,exon:111572888-111572946,exon:111578163-111578289	MM_F_O_1,MM_F_O_2,MM_F_O_3,ww_F_O_1,ww_F_O_2,ww_F_O_3,MM_L_O_1,ww_L_O_2,ww_L_O_3	2,5,2,3,3,2,2,16,2	50,88,45,73,78,38,39,65,99	--
novel_circ_0005906	NC_019461.2	112033936	112039639	+	5703	374	101121768;	exon:112033937-112034048,exon:112035725-112035829,exon:112039483-112039639	MM_F_O_1,MM_F_O_2,MM_F_O_3,ww_F_O_1,ww_F_O_2,MM_L_O_2,ww_L_O_1,ww_L_O_2,ww_L_O_3	5,5,13,6,13,8,3,10,2	61,89,48,46,50,63,86,91,105	--
novel_circ_0005913	NC_019461.2	113381591	113395834	-	14243	410	100302069;	exon:113381592-113381673,exon:113382341-113382388,exon:113382497-113382553,exon:113383188-113383270,exon:113389437-113389504,exon:113395763-113395834	MM_F_O_1,MM_F_O_2,MM_F_O_3,ww_F_O_1,ww_F_O_2,ww_F_O_3,MM_L_O_1,MM_L_O_2,ww_L_O_1,ww_L_O_2,ww_L_O_3	9,13,11,7,8,14,4,7,11,12,12	9.95832e+33	--
novel_circ_0005914	NC_019461.2	113389436	113395834	-	6398	275	100302069;	exon:113389437-113389504,exon:113389703-113389837,exon:113395763-113395834	MM_F_O_1,MM_F_O_2,MM_F_O_3,ww_F_O_3,MM_L_O_1,MM_L_O_2,MM_L_O_3,ww_L_O_1,ww_L_O_2,ww_L_O_3	6,16,8,4,4,17,16,6,8,4	7.29592e+29	--
novel_circ_0005924	NC_019461.2	113983462	113987132	-	3670	376	101115617;	exon:113983463-113983695,exon:113985498-113985561,exon:113987054-113987132	MM_F_O_1,MM_F_O_2,MM_F_O_3,ww_F_O_1,ww_F_O_3,MM_L_O_1,MM_L_O_2,MM_L_O_3,ww_L_O_1,ww_L_O_2	2,2,7,3,3,4,3,3,3,5	57,37,43,35,52,98,51,111,26,46	--
novel_circ_0005930	NC_019461.2	114065818	114075366	-	9548	163	101115617;	exon:114075204-114075366	MM_F_O_1,MM_F_O_2,MM_F_O_3,ww_F_O_2,MM_L_O_2,MM_L_O_3,ww_L_O_1,ww_L_O_2,ww_L_O_3	5,5,2,8,3,4,2,4,2	2.14162e+26	--
novel_circ_0005931	NC_019461.2	114065818	114110758	-	44940	316	101115617;	exon:114065819-114065933,exon:114110558-114110758	MM_F_O_1,MM_F_O_2,ww_F_O_1,ww_F_O_3,MM_L_O_1,MM_L_O_2,ww_L_O_1,ww_L_O_2,ww_L_O_3	4,4,2,2,5,2,4,8,3	2.43182e+26	--
novel_circ_0005937	NC_019461.2	114105924	114110758	-	4834	457	101115617;	exon:114105925-114106034,exon:114106980-114107125,exon:114110558-114110758	MM_F_O_1,MM_F_O_2,MM_F_O_3,ww_F_O_1,ww_F_O_2,ww_F_O_3,MM_L_O_1,MM_L_O_2,MM_L_O_3,ww_L_O_1,ww_L_O_2,ww_L_O_3	28,17,33,19,20,8,10,19,21,19,32,22	2.80213e+35	--
novel_circ_0005938	NC_019461.2	114105924	114116742	-	10818	395	101115617;	exon:114105925-114106034,exon:114106980-114107125,exon:114116604-114116742	MM_F_O_1,MM_F_O_2,MM_F_O_3,ww_F_O_1,ww_F_O_2,ww_F_O_3,MM_L_O_1,MM_L_O_2,MM_L_O_3,ww_L_O_1,ww_L_O_2,ww_L_O_3	6,15,11,6,13,6,2,19,2,8,17,15	2.33196e+35	--
novel_circ_0005939	NC_019461.2	114105924	114116745	-	10821	256	101115617;	intron:114105925-114106034,intron:114106980-114107125	MM_F_O_3,ww_F_O_2,MM_L_O_2,MM_L_O_3,ww_L_O_1,ww_L_O_2,ww_L_O_3	2,2,2,3,3,4,7	2.12247e+20	--
novel_circ_0005940	NC_019461.2	114105924	114135699	-	29775	685	101115617;	exon:114105925-114106034,exon:114106980-114107125,exon:114110558-114110758,exon:114116604-114116742,exon:114135611-114135699	MM_F_O_1,MM_F_O_2,MM_F_O_3,ww_F_O_1,ww_F_O_2,ww_F_O_3,MM_L_O_1,MM_L_O_2,MM_L_O_3,ww_L_O_1,ww_L_O_2,ww_L_O_3	11,6,10,19,15,7,2,25,17,16,24,22	2.27158e+35	--
novel_circ_0005943	NC_019461.2	114498131	114510775	+	12644	356	101105653;	exon:114498132-114498187,exon:114509843-114509967,exon:114510174-114510237,exon:114510665-114510775	MM_F_O_1,MM_F_O_2,MM_F_O_3,ww_F_O_1,ww_F_O_2,ww_F_O_3,MM_L_O_1,MM_L_O_2,MM_L_O_3,ww_L_O_1,ww_L_O_2,ww_L_O_3	20,11,26,7,20,9,4,11,14,24,22,24	21,20,15,20,48,32,42,25,60,50,37,31	--
novel_circ_0005945	NC_019461.2	114509842	114510775	+	933	530	101105653;	exon:114509843-114510261,exon:114510665-114510775	MM_F_O_1,MM_F_O_2,MM_F_O_3,ww_F_O_1,ww_F_O_2,ww_F_O_3,MM_L_O_1,MM_L_O_2,MM_L_O_3,ww_L_O_1,ww_L_O_2,ww_L_O_3	15,18,13,5,24,6,10,10,8,18,13,17	23,39,28,23,53,37,58,36,74,66,46,40	--
novel_circ_0005954	NC_019461.2	116727068	116741893	+	14825	463	101117415;	exon:116727069-116727147,exon:116739338-116739411,exon:116741584-116741893	MM_F_O_1,MM_F_O_2,MM_F_O_3,ww_F_O_2,ww_F_O_3,MM_L_O_1,MM_L_O_2,MM_L_O_3,ww_L_O_1,ww_L_O_2,ww_L_O_3	7,9,8,6,3,4,15,12,5,5,10	131,116,91,154,85,155,118,116,119,107,158	--
novel_circ_0005956	NC_019461.2	116727068	116765379	+	38311	411	101117415;	exon:116727069-116727147,exon:116733866-116733914,exon:116739338-116739411,exon:116765171-116765379	MM_F_O_2,ww_F_O_1,ww_F_O_2,ww_F_O_3,MM_L_O_1,MM_L_O_2,MM_L_O_3,ww_L_O_1,ww_L_O_3	8,3,7,3,3,3,4,10,12	80,99,140,63,126,94,78,77,107	--
novel_circ_0005960	NC_019461.2	116759689	116765379	+	5690	381	101117415;	exon:116759690-116759861,exon:116765171-116765379	MM_F_O_1,MM_F_O_2,MM_F_O_3,ww_F_O_1,MM_L_O_2,ww_L_O_2,ww_L_O_3	5,2,5,2,3,2,4	66,74,47,81,108,89,99	--
novel_circ_0005976	NC_019461.2	117624707	117648779	-	24072	357	101117926;	exon:117624708-117624811,exon:117643670-117643809,exon:117646113-117646152,exon:117648707-117648779	MM_F_O_1,MM_F_O_2,MM_F_O_3,ww_F_O_1,ww_F_O_2,ww_F_O_3,MM_L_O_1,MM_L_O_2,MM_L_O_3,ww_L_O_1,ww_L_O_2,ww_L_O_3	24,26,25,7,36,14,9,19,12,22,30,22	80,97,63,53,104,53,65,69,57,103,98,103	--
novel_circ_0005990	NC_019461.2	117996643	118000215	+	3572	372	101107859;	exon:117996644-117996734,exon:117997594-117997703,exon:117999295-117999354,exon:118000105-118000215	MM_F_O_1,MM_F_O_2,MM_F_O_3,ww_F_O_1,ww_F_O_2,ww_F_O_3,MM_L_O_1,MM_L_O_2,MM_L_O_3,ww_L_O_1,ww_L_O_2,ww_L_O_3	30,63,79,41,64,41,27,56,41,59,71,35	9.68107e+39	--
novel_circ_0005991	NC_019461.2	117996643	118010342	+	13699	272	101107859;	exon:117996644-117996734,exon:117997594-117997703,exon:118010272-118010342	MM_F_O_2,MM_F_O_3,ww_F_O_1,ww_F_O_2,ww_F_O_3,MM_L_O_3,ww_L_O_1,ww_L_O_2,ww_L_O_3	4,4,6,4,4,2,5,4,2	1.1589e+30	--
novel_circ_0005996	NC_019461.2	11873206	11877817	-	4611	379	101115114;	exon:11873207-11873395,exon:11874122-11874148,exon:11877655-11877817	MM_F_O_2,ww_F_O_1,ww_F_O_2,MM_L_O_1,MM_L_O_2,MM_L_O_3,ww_L_O_1,ww_L_O_2,ww_L_O_3	6,2,5,4,7,5,10,10,5	245,195,312,99,329,287,277,332,284	--
novel_circ_0006004	NC_019461.2	118827193	118835686	-	8493	251	101118945;	intron:118827194-118827283,intron:118835229-118835270,intron:118835568-118835686	ww_F_O_1,ww_L_O_1,ww_L_O_2,ww_L_O_3	2,3,6,2	155158275195	--
novel_circ_0006014	NC_019461.2	12241086	12266191	+	25105	254	101115785;	exon:12241087-12241219,exon:12246566-12246686	MM_F_O_2,MM_F_O_3,ww_F_O_1,ww_F_O_2,MM_L_O_1,MM_L_O_2,MM_L_O_3,ww_L_O_1,ww_L_O_2,ww_L_O_3	4,3,13,3,5,10,5,3,5,7	139,155,106,105,95,103,77,146,114,172	--
novel_circ_0006024	NC_019461.2	15965131	16025367	+	60236	211	101116138;	exon:16025157-16025367	MM_F_O_1,ww_F_O_1,ww_L_O_1,ww_L_O_2,ww_L_O_3	2,7,4,8,3	26,26,35,33,19	--
novel_circ_0006031	NC_019461.2	16207655	16225364	-	17709	468	101121340;	exon:16207656-16207854,exon:16221140-16221305,exon:16225262-16225364	MM_F_O_1,MM_F_O_2,MM_F_O_3,ww_F_O_1,ww_F_O_2,ww_F_O_3,MM_L_O_1,MM_L_O_2,MM_L_O_3,ww_L_O_1,ww_L_O_2,ww_L_O_3	20,24,23,33,37,16,16,15,11,18,20,23	429,306,258,362,278,213,160,165,98,272,210,320	--
novel_circ_0006038	NC_019461.2	19042885	19120348	+	77463	333	100135443;	exon:19057201-19057360,exon:19120058-19120108,exon:19120227-19120348	MM_F_O_1,MM_F_O_2,MM_F_O_3,ww_F_O_1,ww_F_O_2,ww_F_O_3,MM_L_O_1,MM_L_O_2,MM_L_O_3,ww_L_O_1,ww_L_O_2,ww_L_O_3	11,2,7,8,12,12,3,8,8,7,8,4	3.81437e+35	--
novel_circ_0006041	NC_019461.2	19084137	19096240	+	12103	316	100135443;	exon:19084138-19084284,exon:19096072-19096240	MM_F_O_2,MM_F_O_3,ww_F_O_1,ww_F_O_2,ww_F_O_3,MM_L_O_1,MM_L_O_2,ww_L_O_1,ww_L_O_2	3,5,4,2,3,8,7,5,6	3.54312e+26	--
novel_circ_0006082	NC_019461.2	23049033	23077843	-	28810	386	101102720;	exon:23049034-23049153,exon:23053935-23054009,exon:23058178-23058227,exon:23077703-23077843	MM_F_O_1,MM_F_O_3,ww_F_O_1,ww_F_O_2,ww_F_O_3,MM_L_O_2,ww_L_O_1,ww_L_O_2,ww_L_O_3	7,3,4,21,2,12,5,23,3	4.24335e+26	--
novel_circ_0006083	NC_019461.2	23049033	23098702	-	49669	465	101102720;	exon:23049034-23049153,exon:23058178-23058227,exon:23077703-23077843,exon:23098549-23098702	MM_F_O_1,MM_F_O_3,ww_F_O_2,MM_L_O_2,ww_L_O_1,ww_L_O_2,ww_L_O_3	3,7,11,8,2,8,6	4.10319e+20	--
novel_circ_0006106	NC_019461.2	25331508	25336475	+	4967	114	101105070;	exon:25336362-25336475	MM_F_O_1,MM_F_O_2,MM_F_O_3,ww_F_O_2,MM_L_O_1,MM_L_O_2,ww_L_O_3	2,5,4,2,3,3,2	1.54212e+22	--
novel_circ_0006111	NC_019461.2	26383331	26410047	-	26716	399	101118182;	exon:26383332-26383369,exon:26395371-26395503,exon:26409435-26409523,exon:26409909-26410047	MM_F_O_1,MM_F_O_2,MM_F_O_3,ww_F_O_1,ww_F_O_2,ww_F_O_3,MM_L_O_1,MM_L_O_2,MM_L_O_3,ww_L_O_1,ww_L_O_2,ww_L_O_3	12,22,7,7,2,3,9,3,2,2,6,6	5.01679e+35	--
novel_circ_0006113	NC_019461.2	26395370	26410047	-	14677	566	101118182;	exon:26395371-26395503,exon:26396097-26396201,exon:26403820-26403919,exon:26409435-26409523,exon:26409909-26410047	MM_F_O_1,MM_F_O_2,MM_F_O_3,ww_F_O_1,ww_F_O_2,ww_F_O_3,MM_L_O_1,MM_L_O_2,MM_L_O_3,ww_L_O_1,ww_L_O_2,ww_L_O_3	83,18,2,61,35,62,71,6,7,114,11,170	5.0567e+35	--
novel_circ_0006115	NC_019461.2	26395370	26423229	-	27859	551	101118182;	exon:26395371-26395503,exon:26396097-26396201,exon:26421431-26421519,exon:26422919-26423020,exon:26423108-26423229	MM_F_O_1,MM_F_O_2,MM_F_O_3,ww_F_O_1,ww_F_O_2,ww_F_O_3,MM_L_O_1,MM_L_O_2,MM_L_O_3,ww_L_O_1,ww_L_O_2,ww_L_O_3	13,19,17,3,6,5,9,9,3,6,5,10	6.15774e+35	--
novel_circ_0006116	NC_019461.2	26395370	26448730	-	53360	238	101118182;	exon:26395371-26395503,exon:26396097-26396201	MM_F_O_2,MM_F_O_3,ww_F_O_1,ww_F_O_2,ww_F_O_3,MM_L_O_1,MM_L_O_2,ww_L_O_1,ww_L_O_2,ww_L_O_3	2,3,4,7,4,5,5,7,3,6	6.59419e+29	--
novel_circ_0006122	NC_019461.2	26414803	26423229	-	8426	397	101118182;	exon:26414804-26414887,exon:26421431-26421519,exon:26422919-26423020,exon:26423108-26423229	MM_F_O_1,MM_F_O_2,MM_F_O_3	2,3,6	646860550	--
novel_circ_0006125	NC_019461.2	26421430	26423229	-	1799	313	101118182;	exon:26421431-26421519,exon:26422919-26423020,exon:26423108-26423229	MM_F_O_1,MM_F_O_2,MM_F_O_3,ww_F_O_1,ww_L_O_2	5,6,4,2,7	583755487483368	--
novel_circ_0006126	NC_019461.2	26421430	26448730	-	27300	407	101118182;	exon:26421431-26421519,exon:26422919-26423020,exon:26446206-26446308,exon:26448618-26448730	MM_F_O_1,MM_F_O_2,MM_F_O_3,ww_F_O_1,ww_F_O_2,ww_F_O_3,MM_L_O_1,MM_L_O_2,ww_L_O_1,ww_L_O_2,ww_L_O_3	12,16,6,7,4,8,7,4,14,3,11	4.5664e+32	--
novel_circ_0006130	NC_019461.2	26442261	26448730	-	6469	438	101118182;	exon:26442262-26442383,exon:26443436-26443535,exon:26446206-26446308,exon:26448618-26448730	MM_F_O_1,MM_F_O_2,MM_F_O_3,ww_F_O_1,ww_F_O_2,ww_F_O_3,MM_L_O_1,MM_L_O_2,MM_L_O_3,ww_L_O_1,ww_L_O_2,ww_L_O_3	277,457,296,306,186,168,171,170,84,356,233,334	6.49888e+35	--
novel_circ_0006132	NC_019461.2	26442261	26453947	-	11686	378	101118182;	exon:26442262-26442383,exon:26443446-26443535,exon:26453782-26453947	MM_F_O_1,MM_F_O_2,MM_F_O_3,ww_F_O_1,ww_F_O_2,ww_F_O_3,MM_L_O_1,MM_L_O_2,ww_L_O_1,ww_L_O_2,ww_L_O_3	13,7,3,5,5,4,4,2,12,4,4	4.13521e+32	--
novel_circ_0006133	NC_019461.2	26442261	26456532	-	14271	342	101118182;	exon:26442262-26442383,exon:26443446-26443535,exon:26456403-26456532	MM_F_O_1,MM_F_O_2,ww_F_O_1,ww_F_O_2,ww_F_O_3,ww_L_O_1,ww_L_O_3	2,10,2,4,3,2,6	4.15526e+20	--
novel_circ_0006139	NC_019461.2	27240422	27248612	+	8190	491	100642178;	exon:27240423-27240664,exon:27245901-27246027,exon:27248491-27248612	MM_F_O_2,MM_F_O_3,ww_F_O_1,MM_L_O_2,MM_L_O_3,ww_L_O_1,ww_L_O_2,ww_L_O_3	2,3,2,2,5,4,2,7	339,199,279,91,156,249,106,179	--
novel_circ_0006146	NC_019461.2	29088299	29110138	+	21839	417	101107517;	exon:29088300-29088385,exon:29098550-29098721,exon:29109980-29110138	MM_F_O_1,MM_F_O_3,ww_F_O_1,ww_F_O_2,ww_F_O_3,ww_L_O_1,ww_L_O_2,ww_L_O_3	2,3,2,3,2,9,2,4	154,133,214,93,136,214,79,194	--
novel_circ_0006148	NC_019461.2	29098549	29110138	+	11589	614	101107517;	exon:29098550-29098721,exon:29099809-29099925,exon:29109230-29109395,exon:29109980-29110138	MM_F_O_1,MM_F_O_2,MM_F_O_3,ww_F_O_1,ww_F_O_2,ww_F_O_3,MM_L_O_1,MM_L_O_2,MM_L_O_3,ww_L_O_1,ww_L_O_2,ww_L_O_3	9,16,17,4,16,5,10,4,9,25,8,17	159,231,137,224,93,146,211,117,76,213,92,197	--
novel_circ_0006152	NC_019461.2	29107646	29128662	+	21016	337	101107517;	exon:29107647-29107893,exon:29128573-29128662	ww_F_O_1,ww_F_O_2,ww_F_O_3,ww_L_O_2,ww_L_O_3	2,2,3,3,3	185,93,105,96,211	--
novel_circ_0006156	NC_019461.2	30320729	30335902	+	15173	168	101120490;	exon:30335735-30335902	MM_F_O_2,ww_F_O_1,ww_F_O_2,ww_F_O_3,ww_L_O_1,ww_L_O_2,ww_L_O_3	7,2,3,2,2,3,3	4.79331e+20	--
novel_circ_0006165	NC_019461.2	30577600	30579246	+	1646	359	101120490;	exon:30577601-30577836,exon:30579124-30579246	MM_F_O_1,MM_F_O_2,MM_F_O_3,ww_F_O_1,ww_F_O_2,ww_F_O_3,MM_L_O_1,MM_L_O_2,ww_L_O_1,ww_L_O_2,ww_L_O_3	18,3,11,16,6,5,8,6,30,6,33	2.60192e+32	--
novel_circ_0006179	NC_019461.2	31724111	31733732	+	9621	328	101109089;	exon:31724112-31724242,exon:31728523-31728625,exon:31729521-31729614	MM_F_O_1,MM_F_O_2,MM_F_O_3,ww_F_O_2,MM_L_O_1,MM_L_O_2,MM_L_O_3,ww_L_O_3	4,2,2,7,2,2,2,3	28,44,79,86,48,57,47,39	--
novel_circ_0006180	NC_019461.2	31728522	31733732	+	5210	278	101109089;	exon:31728523-31728625,exon:31733558-31733732	MM_F_O_1,MM_F_O_2,MM_F_O_3,ww_F_O_1,ww_F_O_3,MM_L_O_1,MM_L_O_2,ww_L_O_1,ww_L_O_2,ww_L_O_3	5,5,5,2,2,2,8,3,7,4	56,77,100,61,67,66,83,85,74,67	--
novel_circ_0006181	NC_019461.2	31728522	31742219	+	13697	246	101109089;	exon:31728523-31728625,exon:31742077-31742219	MM_F_O_1,MM_F_O_2,MM_F_O_3,ww_F_O_2,MM_L_O_2,MM_L_O_3,ww_L_O_1,ww_L_O_2,ww_L_O_3	2,4,3,6,4,6,3,7,2	67,76,81,104,67,85,81,70,64	--
novel_circ_0006184	NC_019461.2	32340792	32345848	+	5056	357	105614975;	exon:32340793-32340861,exon:32342174-32342294,exon:32343914-32343973,exon:32345742-32345848	MM_F_O_1,MM_F_O_2,MM_F_O_3,ww_F_O_1,ww_F_O_2,ww_F_O_3,MM_L_O_1,MM_L_O_2,MM_L_O_3,ww_L_O_1,ww_L_O_2,ww_L_O_3	20,29,28,13,23,7,9,27,17,35,34,17	77,106,77,74,65,58,58,96,70,83,53,91	--
novel_circ_0006191	NC_019461.2	32673761	32716253	+	42492	291	101122517;	exon:32673762-32673930,exon:32716132-32716253	MM_F_O_1,MM_F_O_2,MM_F_O_3,ww_F_O_2,MM_L_O_2,MM_L_O_3,ww_L_O_1,ww_L_O_2,ww_L_O_3	2,5,10,12,14,4,5,11,4	18,17,40,38,67,59,43,31,29	--
novel_circ_0006202	NC_019461.2	33015600	33022364	-	6764	352	101111626;	exon:33015601-33015725,exon:33019616-33019751,exon:33022274-33022364	MM_F_O_1,MM_F_O_2,MM_F_O_3,ww_F_O_1,ww_F_O_2,ww_F_O_3,MM_L_O_1,MM_L_O_2,MM_L_O_3,ww_L_O_1,ww_L_O_2,ww_L_O_3	10,7,12,4,21,7,8,19,18,23,22,14	98,179,194,94,144,99,124,345,139,196,471,120	--
novel_circ_0006204	NC_019461.2	33159915	33173545	-	13630	440	101111877;	exon:33159916-33159992,exon:33170263-33170385,exon:33171957-33172073,exon:33173423-33173545	MM_F_O_1,MM_F_O_2,MM_F_O_3,ww_F_O_1,ww_F_O_2,MM_L_O_1,MM_L_O_2,ww_L_O_1,ww_L_O_2,ww_L_O_3	3,3,9,6,6,2,5,3,11,3	1.62176e+29	--
novel_circ_0006216	NC_019461.2	38486612	38509896	+	23284	353	101123550;	exon:38486613-38486744,exon:38501934-38502003,exon:38505869-38505919,exon:38509797-38509896	MM_F_O_1,MM_F_O_2,MM_F_O_3,ww_F_O_2,ww_F_O_3,MM_L_O_2,MM_L_O_3,ww_L_O_1,ww_L_O_2,ww_L_O_3	7,3,3,3,3,11,5,4,10,3	170,283,155,156,129,93,183,239,128,314	--
novel_circ_0006227	NC_019461.2	40044950	40065003	+	20053	426	101114604;	exon:40044951-40045070,exon:40053724-40053814,exon:40063920-40063989,exon:40064859-40065003	MM_F_O_1,MM_F_O_2,MM_F_O_3,ww_F_O_1,ww_F_O_2,ww_F_O_3,MM_L_O_1,MM_L_O_2,MM_L_O_3,ww_L_O_1,ww_L_O_2,ww_L_O_3	7,7,25,17,25,6,5,28,27,10,26,16	3.38426e+35	--
novel_circ_0006228	NC_019461.2	40044950	40074287	+	29337	434	101114604;	exon:40044951-40045070,exon:40053724-40053814,exon:40074065-40074287	MM_F_O_1,MM_F_O_2,MM_F_O_3,ww_F_O_1,ww_F_O_2,ww_F_O_3,MM_L_O_1,MM_L_O_2,MM_L_O_3,ww_L_O_2,ww_L_O_3	8,4,13,3,8,4,4,11,30,11,7	3.25372e+32	--
novel_circ_0006246	NC_019461.2	43513889	43521973	-	8084	233	101102723;	exon:43519750-43519865,exon:43521857-43521973	MM_F_O_1,MM_F_O_2,MM_F_O_3,ww_F_O_1,ww_F_O_2,ww_F_O_3,MM_L_O_1,MM_L_O_2,MM_L_O_3,ww_L_O_1,ww_L_O_2,ww_L_O_3	9,2,2,10,6,5,6,8,10,5,16,5	99,106,125,112,143,63,95,102,133,149,128,139	--
novel_circ_0006251	NC_019461.2	43909543	43925923	-	16380	245	101118014;	exon:43909544-43909714,exon:43925850-43925923	MM_F_O_1,MM_F_O_2,ww_F_O_2,MM_L_O_2,ww_L_O_1,ww_L_O_2,ww_L_O_3	4,2,2,4,3,2,5	6.84841e+20	--
novel_circ_0006254	NC_019461.2	43910618	43929479	-	18861	460	101118014;	exon:43910619-43910714,exon:43923707-43923893,exon:43929303-43929479	MM_F_O_1,MM_F_O_2,MM_F_O_3,ww_F_O_1,ww_F_O_2,ww_F_O_3,MM_L_O_1,ww_L_O_1,ww_L_O_3	3,16,4,6,4,5,12,14,11	5.66733e+26	--
novel_circ_0006266	NC_019461.2	44365593	44371650	+	6057	461	101103718;	exon:44365594-44365742,exon:44368304-44368438,exon:44371474-44371650	MM_F_O_1,MM_F_O_2,MM_F_O_3,ww_F_O_1,ww_F_O_2,ww_F_O_3,MM_L_O_1,MM_L_O_2,MM_L_O_3,ww_L_O_1,ww_L_O_2,ww_L_O_3	17,25,15,21,8,8,10,12,11,26,14,17	4.92526e+35	--
novel_circ_0006267	NC_019461.2	44427134	44427441	-	307	307	101119039;	exon:44427135-44427441	MM_F_O_3,ww_F_O_1,ww_F_O_2,ww_F_O_3,MM_L_O_3,ww_L_O_1,ww_L_O_2,ww_L_O_3	2,2,2,2,5,5,3,2	106,111,142,70,58,121,105,145	--
novel_circ_0006268	NC_019461.2	44508001	44512234	+	4233	343	101119715;	exon:44508002-44508200,exon:44512091-44512234	MM_F_O_1,MM_F_O_2,MM_F_O_3,ww_F_O_1,ww_F_O_2,ww_F_O_3,MM_L_O_1,MM_L_O_2,MM_L_O_3,ww_L_O_1,ww_L_O_2,ww_L_O_3	11,9,3,9,18,6,7,19,16,10,14,6	3.08223e+35	--
novel_circ_0006275	NC_019461.2	45928253	45948327	+	20074	248	101101824;101101837;101101825;101101794;	intron:45928254-45928501	MM_F_O_1,MM_F_O_2,MM_F_O_3,ww_F_O_2,ww_L_O_2,ww_L_O_3	2,3,5,4,5,5	63,56,59,95,39,31	--;--;--;--
novel_circ_0006281	NC_019461.2	46160696	46162170	-	1474	405	101101824;101101837;101101825;101101794;	intron:46160697-46160831,intron:46161901-46162170	MM_F_O_1,MM_F_O_3,ww_F_O_1,ww_F_O_2,ww_F_O_3	2,3,5,2,3	107,112,148,79,120	--;--;--;--
novel_circ_0006286	NC_019461.2	46220358	46240799	+	20441	266	101121766;	exon:46220359-46220543,exon:46240719-46240799	MM_F_O_1,MM_F_O_2,MM_F_O_3,ww_F_O_1,ww_F_O_2,MM_L_O_1,MM_L_O_2,MM_L_O_3,ww_L_O_1,ww_L_O_2,ww_L_O_3	3,5,7,3,2,4,7,5,9,8,5	3.20356e+32	--
novel_circ_0006290	NC_019461.2	46220358	46268223	+	47865	549	101121766;	exon:46220359-46220543,exon:46266339-46266603,exon:46268125-46268223	MM_F_O_1,MM_F_O_2,MM_F_O_3,ww_F_O_1,ww_F_O_2,ww_F_O_3,MM_L_O_1,MM_L_O_2,MM_L_O_3,ww_L_O_1,ww_L_O_2,ww_L_O_3	6,3,3,4,15,7,10,2,5,9,4,11	3.4437e+35	--
novel_circ_0006299	NC_019461.2	46338029	46341779	-	3750	392	101122186;	exon:46338030-46338136,exon:46340669-46340756,exon:46340979-46341066,exon:46341671-46341779	MM_F_O_1,MM_F_O_2,MM_F_O_3,ww_F_O_1,ww_F_O_2,ww_F_O_3,MM_L_O_1,MM_L_O_2,MM_L_O_3,ww_L_O_1,ww_L_O_2,ww_L_O_3	17,34,20,24,31,15,11,25,13,39,31,30	3.64494e+35	--
novel_circ_0006300	NC_019461.2	46338029	46373297	-	35268	347	101122186;	exon:46338030-46338136,exon:46340669-46340756,exon:46373146-46373297	MM_F_O_1,MM_F_O_3,ww_F_O_2,MM_L_O_1,MM_L_O_2,MM_L_O_3,ww_L_O_1,ww_L_O_2,ww_L_O_3	3,3,9,2,3,2,6,6,5	3.80486e+26	--
novel_circ_0006304	NC_019461.2	46616983	46633252	-	16269	78	101122688;	exon:46616984-46617061	MM_F_O_1,MM_F_O_3,ww_F_O_1,ww_F_O_2,ww_F_O_3,ww_L_O_1,ww_L_O_2	3,2,6,2,2,2,2	53,12,7,62,18,49,30	--
novel_circ_0006313	NC_019461.2	48408322	48427629	-	19307	357	101106255;	exon:48408323-48408400,exon:48409586-48409698,exon:48427464-48427629	ww_F_O_1,MM_L_O_2,ww_L_O_1,ww_L_O_2,ww_L_O_3	4,6,4,2,3	238154254154234	--
novel_circ_0006316	NC_019461.2	48558357	48567812	-	9455	268	101106255;	exon:48558358-48558427,exon:48564708-48564765,exon:48567673-48567812	MM_F_O_1,MM_F_O_2,MM_F_O_3,ww_F_O_1,ww_F_O_2,MM_L_O_1,MM_L_O_2,MM_L_O_3,ww_L_O_1,ww_L_O_2,ww_L_O_3	8,7,7,4,12,8,10,7,8,10,3	3.23322e+32	--
novel_circ_0006341	NC_019461.2	5085645	5122663	+	37018	321	101111275;	exon:5085646-5085799,exon:5121627-5121698,exon:5122569-5122663	MM_F_O_1,MM_F_O_2,MM_F_O_3,ww_F_O_2,ww_F_O_3,MM_L_O_2,ww_L_O_2,ww_L_O_3	3,3,9,7,4,2,8,7	52,57,49,136,49,51,66,78	--
novel_circ_0006345	NC_019461.2	51555892	51558879	-	2987	563	443076;	exon:51555893-51556054,exon:51556685-51556821,exon:51556933-51557035,exon:51558719-51558879	MM_F_O_3,ww_F_O_1,ww_F_O_2,ww_F_O_3,MM_L_O_2	3,3,3,2,6	108,54,140,64,154	--
novel_circ_0006347	NC_019461.2	52090602	52093904	-	3302	412	100126573;	exon:52090603-52090761,exon:52093652-52093904	MM_F_O_1,MM_F_O_2,MM_F_O_3,ww_F_O_1,ww_F_O_2,MM_L_O_2,MM_L_O_3,ww_L_O_2	4,3,3,3,7,4,8,11	1.04384e+27	--
novel_circ_0006348	NC_019461.2	52090602	52107153	-	16551	339	100126573;	exon:52093652-52093904,exon:52107068-52107153	MM_F_O_1,MM_F_O_2,MM_F_O_3,ww_F_O_2,ww_F_O_3,MM_L_O_2,MM_L_O_3,ww_L_O_3	3,4,2,5,3,3,16,2	8.74688e+26	--
novel_circ_0006352	NC_019461.2	55507804	55524481	+	16677	402	101111794;	exon:55507805-55507946,exon:55511862-55511950,exon:55524311-55524481	MM_F_O_1,MM_F_O_2,MM_F_O_3,ww_F_O_1,ww_F_O_2,ww_F_O_3,MM_L_O_1,MM_L_O_2,MM_L_O_3,ww_L_O_1,ww_L_O_2,ww_L_O_3	18,10,14,9,17,10,9,19,9,14,6,17	112,172,115,132,198,74,60,129,113,129,115,144	--
novel_circ_0006358	NC_019461.2	56334998	56356682	+	21684	456	101113058;	exon:56334999-56335082,exon:56338746-56338786,exon:56345583-56345679,exon:56352090-56352238,exon:56356598-56356682	MM_F_O_1,MM_F_O_2,MM_F_O_3,ww_F_O_1,ww_F_O_2,ww_F_O_3,MM_L_O_1,MM_L_O_2,ww_L_O_1,ww_L_O_2,ww_L_O_3	9,6,5,4,9,2,2,5,8,3,8	53,65,87,61,66,43,51,61,53,42,77	--
novel_circ_0006359	NC_019461.2	56334998	56363623	+	28625	418	101113058;	exon:56334999-56335082,exon:56338746-56338786,exon:56340751-56340806,exon:56356598-56356682,exon:56363472-56363623	MM_F_O_1,MM_F_O_2,MM_F_O_3,ww_F_O_1,ww_F_O_2,MM_L_O_1,MM_L_O_2,MM_L_O_3,ww_L_O_1,ww_L_O_2,ww_L_O_3	4,7,5,6,7,4,4,2,5,7,10	42,52,68,55,52,41,44,50,29,47,60	--
novel_circ_0006366	NC_019461.2	5776595	5809605	+	33010	446	101107693;	exon:5776596-5776745,exon:5793044-5793262,exon:5809529-5809605	MM_F_O_1,MM_F_O_3,ww_F_O_2,ww_F_O_3,MM_L_O_1,MM_L_O_2,ww_L_O_1,ww_L_O_2,ww_L_O_3	4,5,4,7,3,2,5,6,2	30,16,29,18,43,15,16,11,33	--
novel_circ_0006368	NC_019461.2	59597498	59598028	+	530	313	101101824;101101837;101101825;101101794;	intron:59597499-59597560,intron:59597778-59598028	MM_F_O_1,MM_F_O_2,MM_F_O_3,ww_F_O_1,ww_F_O_2,ww_F_O_3,MM_L_O_1,MM_L_O_2,ww_L_O_1,ww_L_O_2,ww_L_O_3	7,6,10,9,7,2,6,8,3,5,6	19,19,14,20,7,22,19,14,17,17,27	--;--;--;--
novel_circ_0006376	NC_019461.2	61215418	61233502	-	18084	621	101116822;	exon:61215419-61215544,exon:61220114-61220165,exon:61221411-61221507,exon:61222528-61222620,exon:61226490-61226607,exon:61233368-61233502	MM_F_O_1,MM_F_O_2,MM_F_O_3,ww_F_O_1,ww_F_O_2,ww_F_O_3,MM_L_O_1,MM_L_O_2,MM_L_O_3,ww_L_O_1,ww_L_O_2,ww_L_O_3	5,12,7,8,11,3,8,11,8,13,13,11	1.33815e+42	--
novel_circ_0006382	NC_019461.2	61412969	61419080	+	6111	412	101117411;	exon:61412970-61413047,exon:61416358-61416471,exon:61416623-61416687,exon:61418926-61419080	MM_F_O_1,MM_F_O_2,MM_F_O_3,ww_F_O_1,ww_F_O_2,ww_F_O_3,MM_L_O_1,MM_L_O_2,MM_L_O_3,ww_L_O_1,ww_L_O_2,ww_L_O_3	9,14,16,17,4,3,6,3,4,12,6,10	2.07179e+35	--
novel_circ_0006409	NC_019461.2	63431619	63455364	-	23745	249	101118868;	exon:63431620-63431772,exon:63455269-63455364	MM_F_O_1,MM_F_O_2,MM_F_O_3,ww_F_O_1,ww_F_O_2,ww_F_O_3,MM_L_O_1,MM_L_O_2,MM_L_O_3,ww_L_O_1,ww_L_O_2,ww_L_O_3	24,11,9,11,6,13,4,3,7,27,5,13	225,227,150,191,116,116,158,53,42,173,72,210	--
novel_circ_0006411	NC_019461.2	63431619	63465077	-	33458	563	101118868;	exon:63431620-63431772,exon:63440320-63440492,exon:63455269-63455364,exon:63464937-63465077	MM_F_O_1,MM_F_O_2,MM_F_O_3,ww_F_O_1,ww_F_O_2,MM_L_O_1,ww_L_O_1,ww_L_O_2,ww_L_O_3	10,6,11,9,2,2,23,4,6	243,235,150,183,108,163,185,90,213	--
novel_circ_0006417	NC_019461.2	63455268	63475386	-	20118	340	101118868;	exon:63455269-63455364,exon:63464937-63465077,exon:63475284-63475386	MM_F_O_1,MM_F_O_2,MM_F_O_3,ww_F_O_1,MM_L_O_1,MM_L_O_3,ww_L_O_3	6,2,5,5,3,2,2	222,262,188,222,158,49,238	--
novel_circ_0006420	NC_019461.2	63464936	63484453	-	19517	157	101118868;	exon:63475284-63475386,exon:63484400-63484453	MM_F_O_1,MM_F_O_3,ww_F_O_1,MM_L_O_1,MM_L_O_2,ww_L_O_1,ww_L_O_2,ww_L_O_3	6,3,3,11,5,9,3,3	255,151,196,188,76,243,107,266	--
novel_circ_0006422	NC_019461.2	63550478	63566987	-	16509	130	101118868;	exon:63550479-63550608	MM_F_O_1,MM_F_O_2,MM_F_O_3,ww_F_O_1,ww_F_O_3,MM_L_O_2,ww_L_O_1,ww_L_O_3	4,2,2,8,4,2,6,2	2.42255e+23	--
novel_circ_0006424	NC_019461.2	63647107	63669143	-	22036	453	101118868;	exon:63647108-63647221,exon:63656512-63656576,exon:63659551-63659701,exon:63669021-63669143	MM_F_O_1,MM_F_O_2,MM_F_O_3,ww_F_O_1,ww_F_O_2,ww_F_O_3,MM_L_O_1,MM_L_O_2,MM_L_O_3,ww_L_O_1,ww_L_O_2,ww_L_O_3	10,9,17,16,3,7,3,5,5,24,13,18	243,306,172,229,136,135,188,128,54,330,123,335	--
novel_circ_0006427	NC_019461.2	63770693	63798589	-	27896	426	101120487;	exon:63770694-63770973,exon:63798444-63798589	MM_F_O_1,MM_F_O_2,MM_F_O_3,ww_F_O_1,ww_F_O_3,MM_L_O_1,MM_L_O_2,MM_L_O_3,ww_L_O_2,ww_L_O_3	6,3,5,4,3,5,2,4,4,6	2.66221e+29	--
novel_circ_0006430	NC_019461.2	63788051	63798589	-	10538	292	101120487;	exon:63788052-63788197,exon:63798444-63798589	MM_F_O_1,MM_F_O_2,MM_F_O_3,ww_F_O_1,ww_F_O_2,MM_L_O_2,MM_L_O_3,ww_L_O_1,ww_L_O_2,ww_L_O_3	7,4,6,5,2,4,4,8,7,4	3.02245e+29	--
novel_circ_0006467	NC_019461.2	68283368	68296109	-	12741	405	101103972;	exon:68283369-68283517,exon:68283860-68284043,exon:68296038-68296109	MM_F_O_2,MM_F_O_3,ww_F_O_1,ww_F_O_2,MM_L_O_1,MM_L_O_2,ww_L_O_1,ww_L_O_2,ww_L_O_3	4,6,4,2,2,4,3,4,6	8.74747e+26	--
novel_circ_0006475	NC_019461.2	68441615	68460412	+	18797	161	101113492;	exon:68441616-68441776	MM_F_O_1,MM_F_O_2,MM_F_O_3,ww_F_O_1,ww_F_O_3,MM_L_O_1,MM_L_O_2,MM_L_O_3,ww_L_O_1,ww_L_O_2,ww_L_O_3	16,39,25,13,9,27,47,25,32,27,24	194,263,187,165,131,90,142,111,234,177,228	--
novel_circ_0006477	NC_019461.2	68865867	68883410	+	17543	366	101115026;	exon:68865868-68865971,exon:68878883-68879061,exon:68883328-68883410	ww_F_O_2,MM_L_O_1,MM_L_O_2,ww_L_O_1,ww_L_O_2,ww_L_O_3	4,3,8,2,11,2	127,94,129,107,135,112	--
novel_circ_0006488	NC_019461.2	70729654	70731104	+	1450	438	101108218;	exon:70729655-70729823,exon:70730836-70731104	MM_F_O_1,MM_F_O_2,MM_F_O_3,ww_F_O_1,ww_F_O_2,ww_F_O_3,MM_L_O_1,MM_L_O_2,MM_L_O_3,ww_L_O_1,ww_L_O_2,ww_L_O_3	55,114,80,53,90,42,39,68,95,70,102,47	1.09393e+36	--
novel_circ_0006499	NC_019461.2	71157367	71158537	-	1170	381	101109532;	exon:71157368-71157595,exon:71158385-71158537	MM_F_O_2,MM_F_O_3,ww_F_O_1,ww_F_O_2,MM_L_O_2,ww_L_O_1,ww_L_O_2,ww_L_O_3	4,3,5,9,6,3,5,7	51,47,28,61,54,27,32,52	--
novel_circ_0006501	NC_019461.2	71157367	71183507	-	26140	347	101109532;	exon:71157368-71157595,exon:71183389-71183507	MM_F_O_2,MM_L_O_2,ww_L_O_1,ww_L_O_2,ww_L_O_3	3,6,3,2,2	40,35,22,24,36	--
novel_circ_0006525	NC_019461.2	74892357	74906321	+	13964	345	101113323;	exon:74892358-74892470,exon:74892565-74892625,exon:74905213-74905278,exon:74906217-74906321	MM_F_O_1,MM_F_O_2,MM_F_O_3,ww_F_O_1,ww_F_O_2,ww_F_O_3,MM_L_O_3,ww_L_O_1,ww_L_O_2	5,6,2,4,3,2,3,3,7	53,65,69,51,76,55,92,96,83	--
novel_circ_0006526	NC_019461.2	74943056	74944418	+	1362	375	101113323;	exon:74943057-74943220,exon:74944121-74944247,exon:74944335-74944418	MM_F_O_1,MM_F_O_2,MM_F_O_3,ww_F_O_1,ww_F_O_2,ww_F_O_3,MM_L_O_1,MM_L_O_2,MM_L_O_3,ww_L_O_1,ww_L_O_2,ww_L_O_3	113,104,103,95,52,39,63,102,44,94,81,131	62,73,56,72,57,67,127,93,49,98,80,116	--
novel_circ_0006533	NC_019461.2	77631841	77669249	-	37408	574	101119205;	exon:77631842-77631976,exon:77650410-77650595,exon:77664137-77664287,exon:77669148-77669249	MM_F_O_1,MM_F_O_2,MM_F_O_3,ww_F_O_1,ww_F_O_2,MM_L_O_1,ww_L_O_1,ww_L_O_2,ww_L_O_3	7,3,4,5,2,3,8,2,8	19,28,29,34,6,28,30,6,52	--
novel_circ_0006553	NC_019461.2	81036465	81046113	-	9648	311	101119901;	exon:81036466-81036636,exon:81038484-81038623	MM_F_O_1,MM_F_O_2,MM_F_O_3,ww_F_O_1,ww_F_O_2,ww_F_O_3,MM_L_O_1,MM_L_O_2,MM_L_O_3,ww_L_O_1,ww_L_O_2,ww_L_O_3	100,147,115,124,160,97,83,131,92,149,154,111	160,98,126,110,153,100,127,100,107,128,123,136	--
novel_circ_0006556	NC_019461.2	82090397	82115338	+	24941	396	101120659;	exon:82090398-82090460,exon:82093822-82093887,exon:82113842-82113961,exon:82115192-82115338	MM_F_O_1,MM_F_O_2,MM_F_O_3,ww_F_O_1,ww_F_O_2,MM_L_O_1,MM_L_O_2,MM_L_O_3,ww_L_O_2,ww_L_O_3	2,5,4,2,4,3,11,2,6,4	2.92381e+29	--
novel_circ_0006560	NC_019461.2	82113841	82123882	+	10041	334	101120659;	exon:82113842-82113961,exon:82115192-82115338,exon:82123816-82123882	MM_F_O_1,MM_F_O_3,ww_F_O_2,ww_F_O_3,MM_L_O_3,ww_L_O_1,ww_L_O_2,ww_L_O_3	3,4,5,3,3,6,2,2	2.09334e+23	--
novel_circ_0006576	NC_019461.2	85638571	85658787	+	20216	312	101102975;	exon:85638572-85638714,exon:85658619-85658787	MM_F_O_2,MM_F_O_3,ww_F_O_1,ww_F_O_2,ww_F_O_3,MM_L_O_1,MM_L_O_2,MM_L_O_3,ww_L_O_1	7,17,11,39,4,9,43,16,8	53,150,86,297,106,276,896,842,304	--
novel_circ_0006582	NC_019461.2	85657433	85658787	+	1354	356	101102975;	exon:85657434-85657620,exon:85658619-85658787	MM_F_O_2,ww_F_O_1,ww_F_O_2,ww_F_O_3,MM_L_O_2,MM_L_O_3,ww_L_O_1	2,2,19,2,17,15,2	77,93,363,113,1010,848,323	--
novel_circ_0006585	NC_019461.2	85785671	85786802	+	1131	411	101102975;	exon:85785672-85785892,exon:85786155-85786256,exon:85786715-85786802	MM_F_O_1,MM_F_O_2,MM_F_O_3,ww_F_O_1,ww_F_O_2,ww_F_O_3,MM_L_O_1,MM_L_O_2,MM_L_O_3,ww_L_O_1,ww_L_O_2,ww_L_O_3	11,10,15,16,69,9,10,90,50,20,60,12	48,38,96,44,219,68,181,715,668,281,651,73	--
novel_circ_0006587	NC_019461.2	86512859	86529536	-	16677	122	101103973;	exon:86529415-86529536	MM_F_O_2,MM_F_O_3,ww_F_O_1,ww_F_O_3,MM_L_O_1,MM_L_O_2,MM_L_O_3,ww_L_O_1,ww_L_O_2,ww_L_O_3	3,5,4,2,2,3,4,4,7,2	54,93,72,46,51,69,72,75,88,75	--
novel_circ_0006589	NC_019461.2	86521832	86529536	-	7704	390	101103973;	exon:86521833-86521973,exon:86529100-86529226,exon:86529415-86529536	ww_F_O_2,MM_L_O_1,MM_L_O_2,MM_L_O_3,ww_L_O_1,ww_L_O_2	2,3,4,4,2,6	87,76,93,78,73,108	--
novel_circ_0006591	NC_019461.2	86549076	86567506	-	18430	609	101103973;	exon:86549077-86549188,exon:86549572-86549694,exon:86552678-86552826,exon:86567282-86567506	MM_F_O_1,MM_F_O_2,MM_F_O_3,ww_F_O_1,ww_F_O_2,ww_F_O_3,MM_L_O_1,MM_L_O_2,MM_L_O_3,ww_L_O_1,ww_L_O_2,ww_L_O_3	92,84,117,106,124,58,103,135,139,102,213,127	54,66,85,76,60,44,64,97,89,79,100,62	--
novel_circ_0006610	NC_019461.2	87976073	87996725	-	20652	473	101106932;	exon:87976074-87976227,exon:87992194-87992290,exon:87993886-87993972,exon:87996591-87996725	MM_F_O_1,MM_F_O_2,MM_F_O_3,ww_F_O_1,ww_F_O_3,MM_L_O_1,MM_L_O_2,MM_L_O_3,ww_L_O_1,ww_L_O_3	3,2,4,13,3,2,3,4,9,6	68,87,85,96,44,127,64,78,106,112	--
novel_circ_0006611	NC_019461.2	87988810	87996725	-	7915	343	101106932;	exon:87988811-87988834,exon:87992194-87992290,exon:87993886-87993972,exon:87996591-87996725	MM_F_O_1,MM_F_O_2,MM_F_O_3,ww_F_O_1,ww_F_O_2,ww_F_O_3,MM_L_O_1,MM_L_O_2,MM_L_O_3,ww_L_O_1,ww_L_O_2,ww_L_O_3	64,86,83,110,81,36,76,49,74,137,62,101	136,115,122,116,126,92,177,102,133,162,89,153	--
novel_circ_0006614	NC_019461.2	89103687	89110183	-	6496	316	101107695;	exon:89103688-89103744,exon:89108802-89108890,exon:89110014-89110183	ww_L_O_1,ww_L_O_2,ww_L_O_3	5,5,4	164172147	--
novel_circ_0006624	NC_019461.2	93003857	93006612	-	2755	432	101113231;	exon:93003858-93004014,exon:93005378-93005451,exon:93006412-93006612	MM_F_O_1,MM_F_O_2,MM_F_O_3,ww_F_O_1,ww_F_O_2,MM_L_O_1,MM_L_O_2,MM_L_O_3,ww_L_O_1,ww_L_O_2,ww_L_O_3	5,9,12,7,8,3,7,7,11,12,8	2.57248e+32	--
novel_circ_0006645	NC_019461.2	94153864	94158133	-	4269	361	101117581;	exon:94155705-94155768,exon:94156154-94156305,exon:94157989-94158133	MM_F_O_2,MM_L_O_2,ww_L_O_1,ww_L_O_2,ww_L_O_3	2,5,2,2,2	239,65,204,117,228	--
novel_circ_0006656	NC_019461.2	94705147	94770925	-	65778	496	106991099;	exon:94705148-94705202,exon:94715764-94715808,exon:94746006-94746176,exon:94764998-94765106,exon:94770810-94770925	MM_F_O_1,MM_F_O_2,MM_F_O_3,ww_F_O_1,ww_F_O_2,ww_F_O_3,MM_L_O_1,MM_L_O_2,MM_L_O_3,ww_L_O_1,ww_L_O_2,ww_L_O_3	5,2,7,7,4,2,5,11,7,6,25,10	95,109,122,131,97,96,204,172,96,187,218,150	--
novel_circ_0006659	NC_019461.2	94746005	94797707	-	51702	383	106991099;	exon:94746006-94746176,exon:94770810-94770925,exon:94797612-94797707	MM_F_O_1,MM_F_O_2,MM_F_O_3,ww_F_O_1,ww_F_O_2,ww_F_O_3,MM_L_O_1,MM_L_O_2,MM_L_O_3,ww_L_O_1,ww_L_O_2,ww_L_O_3	11,9,20,16,15,6,13,19,10,23,25,16	100,84,116,136,85,102,233,165,93,184,190,148	--
novel_circ_0006664	NC_019461.2	95052965	95086831	+	33866	406	101119131;	exon:95052966-95053035,exon:95070955-95071097,exon:95086639-95086831	MM_F_O_1,MM_F_O_2,MM_F_O_3,ww_F_O_1,ww_F_O_2,ww_F_O_3,MM_L_O_1,MM_L_O_2,ww_L_O_3	3,5,3,8,2,6,2,8,2	2.32251e+26	--
novel_circ_0006666	NC_019461.2	95070954	95086831	+	15877	446	101119131;	exon:95070955-95071097,exon:95083527-95083636,exon:95086639-95086831	MM_F_O_2,MM_F_O_3,ww_F_O_2,ww_F_O_3,MM_L_O_1,MM_L_O_2,MM_L_O_3,ww_L_O_1,ww_L_O_2,ww_L_O_3	4,7,8,5,3,11,6,5,4,5	2.70243e+29	--
novel_circ_0006667	NC_019461.2	95070954	95108010	+	37056	298	101119131;	exon:95070955-95071097,exon:95072683-95072771,exon:95107945-95108010	MM_F_O_1,MM_F_O_2,MM_F_O_3,ww_F_O_1,ww_F_O_2,ww_F_O_3,MM_L_O_2,MM_L_O_3,ww_L_O_1,ww_L_O_2,ww_L_O_3	9,7,9,6,2,2,7,6,8,7,4	2.43272e+32	--
novel_circ_0006669	NC_019461.2	95070954	95143060	+	72106	362	101119131;	exon:95070955-95071097,exon:95072683-95072771,exon:95142931-95143060	MM_F_O_1,MM_F_O_2,MM_F_O_3,ww_F_O_1,ww_F_O_2,ww_F_O_3,MM_L_O_2,MM_L_O_3,ww_L_O_2,ww_L_O_3	4,6,10,3,8,4,8,11,2,3	2.26228e+29	--
novel_circ_0006683	NC_019461.2	9518296	9534524	+	16228	580	101111273;	exon:9518297-9518575,exon:9534224-9534524	MM_F_O_1,MM_F_O_2,MM_F_O_3,ww_F_O_1,ww_F_O_2,MM_L_O_1,MM_L_O_2,ww_L_O_1,ww_L_O_2	15,9,4,14,11,9,9,11,21	115,90,93,105,128,61,107,72,112	--
novel_circ_0006685	NC_019461.2	9518296	9555814	+	37518	301	101111273;	exon:9547566-9547748,exon:9555697-9555814	MM_F_O_3,ww_F_O_1,MM_L_O_1,MM_L_O_2,MM_L_O_3,ww_L_O_1,ww_L_O_2	2,3,3,7,6,7,6	107,118,97,91,121,86,126	--
novel_circ_0006687	NC_019461.2	9518296	9575847	+	57551	167	101111273;	exon:9575681-9575847	MM_F_O_3,ww_F_O_2,MM_L_O_2,MM_L_O_3,ww_L_O_1,ww_L_O_2,ww_L_O_3	3,4,2,5,3,7,6	91,154,91,84,76,99,124	--
novel_circ_0006690	NC_019461.2	9547565	9575847	+	28282	167	101111273;	exon:9575681-9575847	MM_F_O_1,MM_F_O_2,MM_F_O_3,ww_F_O_1,ww_F_O_2,ww_F_O_3,MM_L_O_2,ww_L_O_1,ww_L_O_2,ww_L_O_3	2,2,4,3,8,6,3,2,8,3	131,106,104,112,184,81,124,77,95,122	--
novel_circ_0006699	NC_019461.2	9718630	9746110	-	27480	133	101114102;	exon:9718631-9718763	MM_F_O_1,MM_F_O_2,MM_F_O_3,ww_F_O_1,ww_F_O_2,MM_L_O_1,MM_L_O_2,ww_L_O_1,ww_L_O_2	3,6,3,4,2,3,3,3,2	162,114,95,84,82,112,63,118,70	--
novel_circ_0006701	NC_019461.2	9727881	9730942	-	3061	235	101114102;	exon:9727882-9728001,exon:9730828-9730942	MM_F_O_2,MM_F_O_3,ww_F_O_1,ww_F_O_2,MM_L_O_2,MM_L_O_3,ww_L_O_1,ww_L_O_2,ww_L_O_3	3,4,3,4,7,6,3,2,7	136,106,112,104,80,79,132,113,155	--
novel_circ_0006720	NC_019461.2	98683965	98686353	+	2388	180	101121595;	exon:98685383-98685495,exon:98686287-98686353	MM_F_O_1,MM_F_O_2,MM_F_O_3,MM_L_O_1,ww_L_O_1	5,3,5,2,2	36,53,45,28,36	--
novel_circ_0006724	NC_019461.2	99193162	99207601	+	14439	557	101101887;	exon:99193163-99193301,exon:99194851-99194977,exon:99205438-99205604,exon:99207478-99207601	MM_F_O_1,MM_F_O_2,MM_F_O_3,ww_F_O_1,ww_F_O_2,ww_F_O_3,MM_L_O_1,MM_L_O_2,MM_L_O_3,ww_L_O_1,ww_L_O_2,ww_L_O_3	30,34,27,28,28,14,13,23,20,33,25,40	115,110,103,80,172,66,62,66,78,86,95,119	--
novel_circ_0009181	NC_019465.2	10001689	10061709	-	60020	552	101114449;	exon:10001690-10001828,exon:10047178-10047341,exon:10051941-10052049,exon:10053355-10053424,exon:10061640-10061709	MM_F_O_1,MM_F_O_2,MM_F_O_3,ww_F_O_1,ww_F_O_2,ww_F_O_3,MM_L_O_2,MM_L_O_3,ww_L_O_1,ww_L_O_2,ww_L_O_3	6,4,8,8,3,4,7,9,10,11,10	22,36,30,12,34,33,26,30,33,32,55	--
novel_circ_0009183	NC_019465.2	10047177	10061709	-	14532	413	101114449;	exon:10047178-10047341,exon:10051941-10052049,exon:10053355-10053424,exon:10061640-10061709	MM_F_O_1,MM_F_O_2,MM_F_O_3,ww_F_O_1,ww_F_O_3,MM_L_O_1,MM_L_O_2,MM_L_O_3,ww_L_O_1,ww_L_O_2,ww_L_O_3	8,9,4,9,19,5,12,10,17,7,10	27,47,47,16,39,27,43,30,46,45,61	--
novel_circ_0009199	NC_019465.2	11070671	11089641	+	18970	81	101116321;	exon:11089561-11089641	MM_F_O_1,MM_F_O_3,ww_F_O_1,ww_F_O_2,ww_F_O_3,MM_L_O_1,MM_L_O_2,MM_L_O_3,ww_L_O_1,ww_L_O_2,ww_L_O_3	8,5,3,6,3,4,6,3,5,5,2	3.70388e+32	--
novel_circ_0009202	NC_019465.2	12340940	12364975	-	24035	203	101117511;	exon:12340941-12341061,exon:12364894-12364975	MM_F_O_1,MM_F_O_2,MM_F_O_3,ww_F_O_1,ww_F_O_2,MM_L_O_1,MM_L_O_2,ww_L_O_1,ww_L_O_2	3,3,2,4,7,2,2,4,4	39,71,41,45,48,39,28,53,47	--
novel_circ_0009203	NC_019465.2	12340940	12371647	-	30707	475	101117511;	exon:12340941-12341061,exon:12349075-12349206,exon:12364894-12364975,exon:12369733-12369806,exon:12371582-12371647	MM_F_O_3,ww_F_O_1,ww_F_O_2,MM_L_O_1,MM_L_O_2,ww_L_O_1,ww_L_O_2,ww_L_O_3	4,10,5,2,7,6,3,10	26,25,34,31,17,33,25,31	--
novel_circ_0009211	NC_019465.2	15502938	15511898	-	8960	125	101120499;	exon:15502939-15503063	MM_F_O_3,ww_F_O_2,ww_F_O_3,MM_L_O_3,ww_L_O_1,ww_L_O_2,ww_L_O_3	5,3,3,8,5,7,2	56,49,31,25,44,32,31	--
novel_circ_0009216	NC_019465.2	15813117	15832608	-	19491	237	101121861;	exon:15832207-15832334,exon:15832500-15832608	ww_F_O_1,ww_F_O_2,MM_L_O_2,MM_L_O_3,ww_L_O_1,ww_L_O_2,ww_L_O_3	3,8,7,7,3,9,4	1.43506e+20	--
novel_circ_0009236	NC_019465.2	16916487	16942252	+	25765	364	101122528;	exon:16916488-16916615,exon:16937023-16937141,exon:16942136-16942252	MM_F_O_2,MM_F_O_3,ww_F_O_1,ww_F_O_2,ww_F_O_3,MM_L_O_1,MM_L_O_2,ww_L_O_1,ww_L_O_3	4,5,4,3,4,3,2,7,4	151,110,102,99,84,100,74,130,178	--
novel_circ_0009243	NC_019465.2	16977278	16980512	+	3234	329	101122528;	exon:16977279-16977401,exon:16979380-16979488,exon:16980416-16980512	MM_F_O_2,MM_F_O_3,ww_F_O_1,ww_L_O_1,ww_L_O_2,ww_L_O_3	3,4,4,9,4,9	143,92,100,168,49,192	--
novel_circ_0009263	NC_019465.2	19167497	19167815	+	318	318	101123472;	exon:19167498-19167815	MM_F_O_1,MM_F_O_2,MM_F_O_3,ww_F_O_1,ww_F_O_2,MM_L_O_1,MM_L_O_3,ww_L_O_1,ww_L_O_2	2,2,3,2,2,2,3,4,4	87,106,85,103,46,127,31,134,44	--
novel_circ_0009270	NC_019465.2	19494996	19506473	+	11477	349	101103576;	exon:19494997-19495176,exon:19505327-19505444,exon:19506423-19506473	MM_F_O_1,MM_F_O_2,MM_F_O_3,ww_F_O_1,ww_F_O_2,ww_F_O_3,MM_L_O_1,MM_L_O_2,MM_L_O_3,ww_L_O_1,ww_L_O_2,ww_L_O_3	9,5,6,11,8,7,6,8,2,7,15,17	85,84,101,75,96,92,100,64,75,116,67,95	--
novel_circ_0009294	NC_019465.2	21669836	21698337	+	28501	281	101106946;	exon:21669837-21669958,exon:21698179-21698337	MM_F_O_1,MM_F_O_2,MM_F_O_3,ww_F_O_1,ww_L_O_2	6,2,4,2,3	187,269,134,152,69	--
novel_circ_0009297	NC_019465.2	21691747	21698337	+	6590	323	101106946;	exon:21691748-21691911,exon:21698179-21698337	MM_F_O_1,MM_F_O_2,MM_F_O_3,ww_F_O_1,ww_F_O_2,ww_F_O_3,ww_L_O_1,ww_L_O_2,ww_L_O_3	10,6,9,9,3,3,2,2,3	216,290,151,164,108,90,174,70,209	--
novel_circ_0009302	NC_019465.2	21705875	21708593	+	2718	182	101106946;	exon:21705876-21706057	MM_F_O_1,MM_F_O_2,MM_F_O_3,ww_F_O_1,ww_F_O_2,ww_L_O_1,ww_L_O_3	5,7,14,3,4,8,4	2.43335e+20	--
novel_circ_0009310	NC_019465.2	2358944	2373088	+	14144	237	101118793;	exon:2358945-2359038,exon:2372946-2373088	MM_F_O_1,MM_F_O_2,MM_F_O_3,ww_F_O_1,ww_F_O_2,ww_F_O_3,MM_L_O_1,MM_L_O_2,MM_L_O_3,ww_L_O_1,ww_L_O_2,ww_L_O_3	37,47,63,59,62,35,68,124,59,52,111,51	2.27243e+35	--
novel_circ_0009311	NC_019465.2	2358944	2377109	+	18165	94	101118793;	exon:2358945-2359038	MM_F_O_1,ww_F_O_1,ww_F_O_2,MM_L_O_2,MM_L_O_3,ww_L_O_1,ww_L_O_2,ww_L_O_3	5,7,9,6,5,5,7,3	3.35573e+23	--
novel_circ_0009320	NC_019465.2	2392397	2412191	+	19794	369	101118793;	exon:2392398-2392468,exon:2411894-2412191	MM_L_O_1,MM_L_O_2,MM_L_O_3,ww_L_O_1,ww_L_O_2	2,3,3,2,4	808889560479927	--
novel_circ_0009325	NC_019465.2	2407071	2417444	+	10373	149	101118793;	exon:2407072-2407220	MM_F_O_1,MM_F_O_2,MM_F_O_3,ww_F_O_2,ww_F_O_3,MM_L_O_1,MM_L_O_2,ww_L_O_2	2,2,2,3,2,2,6,3	3.60328e+23	--
novel_circ_0009326	NC_019465.2	2407071	2430400	+	23329	376	101118793;	exon:2407072-2407220,exon:2430058-2430167,exon:2430284-2430400	MM_F_O_1,MM_F_O_2,MM_F_O_3,ww_F_O_1,ww_F_O_2,ww_F_O_3,MM_L_O_1,MM_L_O_2,MM_L_O_3,ww_L_O_1,ww_L_O_2,ww_L_O_3	13,29,33,19,30,16,15,23,16,35,32,48	4.71468e+35	--
novel_circ_0009328	NC_019465.2	2407071	2439329	+	32258	216	101118793;	exon:2437783-2437905,exon:2439237-2439329	MM_F_O_1,MM_F_O_2,ww_F_O_1,ww_L_O_1,ww_L_O_2,ww_L_O_3	2,4,5,2,3,3	4.8045e+17	--
novel_circ_0009330	NC_019465.2	2417205	2437905	+	20700	479	101118793;	exon:2417206-2417444,exon:2430284-2430400,exon:2437783-2437905	MM_F_O_1,MM_F_O_2,MM_F_O_3,ww_F_O_1,ww_F_O_2,MM_L_O_1,MM_L_O_2,MM_L_O_3,ww_L_O_1,ww_L_O_2,ww_L_O_3	3,6,7,4,3,7,6,5,8,6,4	5.98522e+32	--
novel_circ_0009339	NC_019465.2	25376525	25386037	+	9512	257	101107969;	exon:25376526-25376642,exon:25380451-25380590	MM_F_O_1,ww_F_O_1,ww_F_O_2,MM_L_O_1,MM_L_O_2,MM_L_O_3,ww_L_O_1,ww_L_O_2,ww_L_O_3	3,2,3,4,5,6,2,3,3	99,151,288,104,262,358,89,240,126	--
novel_circ_0009348	NC_019465.2	25826410	25839157	+	12747	231	101109363;	exon:25838842-25838918,exon:25839004-25839157	MM_F_O_1,MM_F_O_3,ww_F_O_1,ww_F_O_2,ww_F_O_3,MM_L_O_1,MM_L_O_2,MM_L_O_3,ww_L_O_1,ww_L_O_2,ww_L_O_3	9,8,16,5,6,7,11,2,16,13,2	2.80231e+32	--
novel_circ_0009349	NC_019465.2	25826410	25858062	+	31652	385	101109363;	exon:25826411-25826509,exon:25839004-25839157,exon:25857931-25858062	ww_F_O_1,ww_F_O_2,ww_F_O_3,ww_L_O_1,ww_L_O_3	3,4,4,4,3	302375137257297	--
novel_circ_0009350	NC_019465.2	25936384	25948909	+	12525	304	101109809;	exon:25936385-25936571,exon:25948793-25948909	MM_F_O_2,MM_F_O_3,ww_F_O_1,ww_F_O_2,ww_F_O_3,MM_L_O_1,MM_L_O_2,ww_L_O_1,ww_L_O_3	4,4,2,7,2,2,3,2,5	128,106,110,181,92,91,95,110,77	--
novel_circ_0009361	NC_019465.2	26031369	26096769	+	65400	724	101110067;	exon:26031370-26031497,exon:26045503-26045572,exon:26079332-26079521,exon:26084699-26084773,exon:26088125-26088285,exon:26096670-26096769	MM_F_O_1,MM_F_O_2,MM_F_O_3,ww_F_O_1,ww_F_O_2,ww_F_O_3,MM_L_O_1,MM_L_O_2,MM_L_O_3,ww_L_O_1,ww_L_O_2,ww_L_O_3	90,89,124,74,93,65,50,86,45,147,66,70	4.85347e+35	--
novel_circ_0009372	NC_019465.2	26274735	26305716	-	30981	289	101107103;	exon:26274736-26274879,exon:26305572-26305716	MM_F_O_2,MM_L_O_2,ww_L_O_1,ww_L_O_2,ww_L_O_3	2,2,3,3,4	150,36,76,41,89	--
novel_circ_0009379	NC_019465.2	26629125	26684357	+	55232	328	101111460;	exon:26629126-26629201,exon:26682697-26682807,exon:26684217-26684357	MM_F_O_1,MM_F_O_2,MM_F_O_3,ww_F_O_1,ww_F_O_2,ww_F_O_3,MM_L_O_1,MM_L_O_3,ww_L_O_1,ww_L_O_2,ww_L_O_3	15,9,7,18,15,2,9,7,12,17,9	1.33199e+32	--
novel_circ_0009380	NC_019465.2	26629125	26686965	+	57840	490	101101837;101101825;101101822;101101823;101101824;101101794;101111460;	intron:26629126-26629201,intron:26682697-26682807,intron:26684217-26684357,intron:26686804-26686965	MM_F_O_1,ww_L_O_1,ww_L_O_2,ww_L_O_3	3,7,2,3	76,103,122,62	--;--;--;--;--;--;--
novel_circ_0009390	NC_019465.2	27548519	27549836	-	1317	316	101113245;	exon:27548520-27548686,exon:27549688-27549836	MM_F_O_1,MM_F_O_2,MM_F_O_3,ww_F_O_1,ww_F_O_2,MM_L_O_2,MM_L_O_3,ww_L_O_1,ww_L_O_2	4,4,4,4,2,8,4,2,8	97,109,134,144,134,92,85,128,114	--
novel_circ_0009399	NC_019465.2	27659815	27692071	+	32256	204	101107607;	exon:27659816-27659944,exon:27664302-27664376	MM_F_O_1,MM_F_O_2,MM_F_O_3,ww_F_O_2,ww_F_O_3,MM_L_O_1,ww_L_O_3	3,2,2,2,6,6,6	5.97472e+20	--
novel_circ_0009405	NC_019465.2	27710498	27757572	+	47074	218	101107607;	exon:27755979-27756081,exon:27757458-27757572	MM_F_O_1,MM_F_O_2,MM_F_O_3,ww_L_O_3	5,2,4,7	268258184336	--
novel_circ_0009410	NC_019465.2	27808441	27812287	+	3846	211	101114364;	exon:27811980-27812042,exon:27812140-27812287	MM_F_O_1,MM_F_O_2,MM_F_O_3,ww_F_O_1,ww_F_O_3,MM_L_O_1,ww_L_O_1,ww_L_O_3	8,12,7,16,4,5,21,6	3.31389e+23	--
novel_circ_0009411	NC_019465.2	27808441	27819927	+	11486	268	101114364;	exon:27811980-27812042,exon:27812140-27812287,exon:27819871-27819927	MM_F_O_1,MM_F_O_2,MM_F_O_3,ww_F_O_1,ww_F_O_2,ww_F_O_3,MM_L_O_1,MM_L_O_2,ww_L_O_1,ww_L_O_2,ww_L_O_3	18,25,6,10,6,5,12,2,24,3,18	368,386,171,251,106,213,302,95,460,121,520	--
novel_circ_0009412	NC_019465.2	27808441	27833267	+	24826	347	101114364;	exon:27811980-27812042,exon:27812140-27812287,exon:27833132-27833267	MM_F_O_1,MM_F_O_2,MM_F_O_3,ww_F_O_1,ww_F_O_3,MM_L_O_2,ww_L_O_1,ww_L_O_3	2,6,6,10,3,4,5,3	341,343,151,218,178,77,392,487	--
novel_circ_0009413	NC_019465.2	27808441	27839701	+	31260	147	101114364;	exon:27839555-27839701	MM_F_O_1,ww_L_O_1,ww_L_O_2,ww_L_O_3	5,3,3,4	231,329,83,367	--
novel_circ_0009418	NC_019465.2	27940570	27956846	-	16276	365	101108397;	exon:27940571-27940620,exon:27942316-27942427,exon:27956644-27956846	MM_F_O_2,ww_F_O_1,ww_F_O_2,ww_F_O_3,MM_L_O_1,ww_L_O_1,ww_L_O_3	8,2,2,2,3,6,2	143,99,38,59,74,131,174	--
novel_circ_0009429	NC_019465.2	28075508	28081746	-	6238	288	101115715;	exon:28075509-28075630,exon:28081581-28081746	MM_F_O_1,MM_F_O_2,ww_F_O_1,ww_L_O_1,ww_L_O_2,ww_L_O_3	4,2,3,5,5,2	89,125,70,85,75,94	--
novel_circ_0009439	NC_019465.2	28330537	28366943	-	36406	401	101116405;	exon:28330538-28330761,exon:28366767-28366943	MM_F_O_1,MM_F_O_2,MM_F_O_3,ww_F_O_1,ww_F_O_3,ww_L_O_1,ww_L_O_3	3,13,5,4,4,9,10	3.56345e+20	--
novel_circ_0009445	NC_019465.2	29235095	29243679	+	8584	328	101118280;	exon:29235096-29235195,exon:29242022-29242136,exon:29243567-29243679	MM_F_O_1,MM_F_O_2,MM_F_O_3,ww_F_O_1,ww_F_O_2,ww_F_O_3,MM_L_O_2,MM_L_O_3,ww_L_O_1,ww_L_O_2,ww_L_O_3	5,2,10,7,9,7,6,3,3,10,8	6.01545e+32	--
novel_circ_0009449	NC_019465.2	298803	313243	+	14440	386	101117513;	exon:298804-298832,exon:307025-307255,exon:313118-313243	MM_F_O_1,MM_F_O_2,MM_F_O_3,ww_F_O_1,ww_F_O_2,ww_F_O_3,MM_L_O_1,MM_L_O_2,ww_L_O_1,ww_L_O_2,ww_L_O_3	20,22,34,15,22,11,10,10,25,18,40	2.91523e+42	--
novel_circ_0009455	NC_019465.2	307024	313243	+	6219	357	101117513;	exon:307025-307255,exon:313118-313243	MM_F_O_1,MM_F_O_2,MM_F_O_3,ww_F_O_1,ww_F_O_2,ww_F_O_3,MM_L_O_1,MM_L_O_2,ww_L_O_1,ww_L_O_2,ww_L_O_3	34,13,41,32,29,20,6,14,37,13,41	2.75323e+42	--
novel_circ_0009464	NC_019465.2	32223646	32238255	+	14609	458	101121941;	exon:32223647-32223701,exon:32224746-32224835,exon:32225615-32225719,exon:32231960-32232035,exon:32238124-32238255	MM_F_O_1,MM_F_O_2,MM_F_O_3,ww_F_O_1,ww_F_O_2,ww_F_O_3,MM_L_O_1,MM_L_O_2,MM_L_O_3,ww_L_O_1,ww_L_O_2	11,14,15,8,11,9,7,10,13,34,26	2.60304e+32	--
novel_circ_0009469	NC_019465.2	32238123	32262639	+	24516	521	101121941;	exon:32238124-32238255,exon:32252760-32252842,exon:32260570-32260666,exon:32261788-32261889,exon:32262533-32262639	MM_F_O_1,MM_F_O_2,MM_F_O_3,ww_F_O_1,ww_F_O_2,ww_F_O_3,MM_L_O_1,MM_L_O_2,MM_L_O_3,ww_L_O_1,ww_L_O_2,ww_L_O_3	3,4,3,5,9,3,10,9,5,9,5,8	3.15346e+35	--
novel_circ_0009474	NC_019465.2	32252759	32262639	+	9880	389	101121941;	exon:32252760-32252842,exon:32260570-32260666,exon:32261788-32261889,exon:32262533-32262639	MM_F_O_1,MM_F_O_2,MM_F_O_3,ww_F_O_1,ww_F_O_2,ww_F_O_3,MM_L_O_1,MM_L_O_2,MM_L_O_3,ww_L_O_1,ww_L_O_2,ww_L_O_3	33,42,37,42,20,14,18,29,17,43,39,38	2.85334e+35	--
novel_circ_0009479	NC_019465.2	32260569	32262639	+	2070	306	101121941;	exon:32260570-32260666,exon:32261788-32261889,exon:32262533-32262639	MM_F_O_1,MM_F_O_2,MM_F_O_3,ww_F_O_1,ww_F_O_2,ww_F_O_3,MM_L_O_1,MM_L_O_2,MM_L_O_3,ww_L_O_1,ww_L_O_2,ww_L_O_3	5,7,6,13,5,8,10,15,6,7,14,10	3.0438e+35	--
novel_circ_0009480	NC_019465.2	32260569	32287553	+	26984	254	101121941;	exon:32260570-32260666,exon:32287158-32287226,exon:32287466-32287553	MM_F_O_1,MM_F_O_2,MM_F_O_3,ww_F_O_1,MM_L_O_2,ww_L_O_1,ww_L_O_2,ww_L_O_3	6,5,5,5,3,3,10,6	2.92353e+23	--
novel_circ_0009482	NC_019465.2	32287157	32294400	+	7243	455	101121941;	exon:32287158-32287226,exon:32287466-32287553,exon:32293838-32293949,exon:32294044-32294141,exon:32294313-32294400	MM_F_O_1,MM_F_O_2,MM_F_O_3,ww_F_O_2,ww_F_O_3,MM_L_O_1,MM_L_O_2,MM_L_O_3,ww_L_O_1,ww_L_O_2,ww_L_O_3	8,19,7,6,6,18,11,9,21,24,21	3.31377e+32	--
novel_circ_0009496	NC_019465.2	370036	392946	+	22910	284	101117513;	exon:370037-370154,exon:392781-392946	MM_F_O_2,MM_F_O_3,ww_F_O_1,ww_F_O_2,ww_F_O_3,MM_L_O_1,ww_L_O_1,ww_L_O_2,ww_L_O_3	7,5,5,4,7,3,7,4,5	2.73739e+34	--
novel_circ_0009499	NC_019465.2	372004	392946	+	20942	280	101117513;	exon:372005-372118,exon:392781-392946	MM_F_O_1,MM_F_O_2,MM_F_O_3,ww_F_O_1,ww_F_O_2,ww_F_O_3,MM_L_O_2,ww_L_O_1,ww_L_O_2,ww_L_O_3	5,10,16,8,7,3,6,8,7,13	2.91925e+39	--
novel_circ_0009500	NC_019465.2	372004	394974	+	22970	320	101117513;	exon:372005-372133,exon:394784-394974	MM_F_O_2,MM_F_O_3,ww_F_O_1,ww_F_O_2,ww_F_O_3,MM_L_O_1,ww_L_O_2,ww_L_O_3	9,5,3,3,3,3,5,6	2.59738e+31	--
novel_circ_0009501	NC_019465.2	37311524	37314839	+	3315	107	101102491;	exon:37311525-37311631	MM_F_O_2,MM_F_O_3,ww_F_O_1,ww_F_O_3,MM_L_O_1,MM_L_O_2,MM_L_O_3,ww_L_O_1,ww_L_O_2,ww_L_O_3	3,2,3,7,3,9,10,4,8,4	258,252,213,139,95,161,84,212,165,207	--
novel_circ_0009506	NC_019465.2	37383795	37394819	+	11024	543	101103161;	exon:37383796-37383999,exon:37387094-37387191,exon:37391318-37391404,exon:37394666-37394819	MM_F_O_1,MM_F_O_2,MM_F_O_3,ww_F_O_1,ww_F_O_2,ww_F_O_3,MM_L_O_1,MM_L_O_2,MM_L_O_3,ww_L_O_1,ww_L_O_3	7,5,15,4,3,9,2,4,2,6,18	78,42,43,51,65,37,41,40,31,37,72	--
novel_circ_0009514	NC_019465.2	378987	392946	+	13959	421	101117513;	exon:378988-379164,exon:389217-389294,exon:392781-392946	MM_F_O_1,MM_F_O_2,MM_F_O_3,ww_F_O_1,ww_F_O_2,ww_F_O_3,MM_L_O_2,ww_L_O_1,ww_L_O_2,ww_L_O_3	6,8,9,4,5,3,10,14,3,8	2.80627e+39	--
novel_circ_0009515	NC_019465.2	378987	394974	+	15987	450	101117513;	exon:378988-379164,exon:389217-389298,exon:394784-394974	MM_F_O_3,ww_F_O_1,ww_F_O_2,ww_F_O_3,ww_L_O_3	5,11,2,2,7	3.77039e+19	--
novel_circ_0009518	NC_019465.2	396164	401648	+	5484	365	101117513;	exon:396165-396320,exon:399192-399257,exon:401506-401648	MM_F_O_1,MM_F_O_2,MM_F_O_3,ww_F_O_1,ww_F_O_3,MM_L_O_2,ww_L_O_1,ww_L_O_2,ww_L_O_3	4,3,3,8,4,7,3,4,7	2.82826e+35	--
novel_circ_0009523	NC_019465.2	40324661	40327724	-	3063	344	101106268;	exon:40324662-40324792,exon:40326988-40327102,exon:40327627-40327724	MM_F_O_1,MM_F_O_2,MM_F_O_3,ww_F_O_1,ww_F_O_2,ww_F_O_3,MM_L_O_1,MM_L_O_2,MM_L_O_3,ww_L_O_1,ww_L_O_2,ww_L_O_3	4,8,10,4,12,2,2,2,2,3,6,5	5.745e+35	--
novel_circ_0009530	NC_019465.2	47592575	47593455	+	880	433	101109364;	exon:47592576-47592737,exon:47593185-47593455	MM_F_O_1,MM_F_O_2,MM_F_O_3,ww_F_O_1,ww_F_O_2,ww_F_O_3,MM_L_O_1,MM_L_O_2,MM_L_O_3,ww_L_O_1,ww_L_O_2,ww_L_O_3	38,53,21,56,16,14,12,14,7,47,12,40	108,91,74,83,90,89,110,55,44,140,53,171	--
novel_circ_0009531	NC_019465.2	47912330	47922284	+	9954	456	101110601;	exon:47912331-47912404,exon:47914075-47914206,exon:47920791-47920920,exon:47922165-47922284	MM_F_O_1,MM_F_O_2,MM_F_O_3,ww_F_O_1,ww_F_O_2,ww_F_O_3,MM_L_O_1,MM_L_O_2,MM_L_O_3,ww_L_O_1,ww_L_O_2,ww_L_O_3	8,10,10,8,7,6,10,13,3,14,8,12	248,156,141,199,199,130,94,109,110,131,93,146	--
novel_circ_0009539	NC_019465.2	48243381	48294483	+	51102	351	101111376;	exon:48243382-48243491,exon:48244664-48244739,exon:48294319-48294483	MM_F_O_1,MM_F_O_2,MM_F_O_3,ww_F_O_1,ww_F_O_2,ww_F_O_3,MM_L_O_1,MM_L_O_2,MM_L_O_3,ww_L_O_1,ww_L_O_2,ww_L_O_3	5,6,10,10,15,3,6,8,10,8,8,3	2.3431e+35	--
novel_circ_0009547	NC_019465.2	49387390	49402491	-	15101	395	101112489;	exon:49387391-49387470,exon:49388331-49388447,exon:49401862-49401925,exon:49402358-49402491	MM_F_O_1,MM_F_O_2,MM_F_O_3,ww_F_O_1,ww_F_O_2,ww_F_O_3,MM_L_O_1,MM_L_O_3,ww_L_O_1,ww_L_O_2,ww_L_O_3	4,12,13,5,2,5,3,2,14,2,12	225,243,156,178,112,122,108,64,187,75,245	--
novel_circ_0009550	NC_019465.2	49410614	49417322	-	6708	219	101112489;	exon:49410615-49410728,exon:49417218-49417322	MM_F_O_1,MM_F_O_2,MM_F_O_3,ww_F_O_1,MM_L_O_1,ww_L_O_1,ww_L_O_3	2,2,4,2,4,4,2	2.81284e+20	--
novel_circ_0009554	NC_019465.2	49458211	49471674	+	13463	359	101112906;	exon:49458212-49458285,exon:49463260-49463362,exon:49464805-49464888,exon:49471577-49471674	MM_F_O_1,MM_F_O_2,ww_F_O_2,MM_L_O_1,ww_L_O_1,ww_L_O_2,ww_L_O_3	3,5,2,3,5,4,6	278,250,158,119,237,91,283	--
novel_circ_0009562	NC_019465.2	49746632	49749479	-	2847	370	101115376;	exon:49746633-49746768,exon:49749059-49749137,exon:49749325-49749479	MM_F_O_1,MM_F_O_2,MM_F_O_3,ww_F_O_1,ww_F_O_2,ww_F_O_3,MM_L_O_1,MM_L_O_2,MM_L_O_3,ww_L_O_1,ww_L_O_2,ww_L_O_3	77,80,109,112,105,33,53,118,79,85,141,80	1.57202e+35	--
novel_circ_0009564	NC_019465.2	50921372	50922726	+	1354	342	101115037;	exon:50921373-50921508,exon:50922521-50922726	MM_F_O_3,ww_F_O_1,ww_F_O_2,ww_F_O_3,MM_L_O_2,MM_L_O_3,ww_L_O_1,ww_L_O_2,ww_L_O_3	5,6,4,4,3,3,2,6,2	3.28419e+27	--
novel_circ_0009565	NC_019465.2	50965465	50966968	+	1503	277	101116152;	exon:50965466-50965586,exon:50966732-50966808,exon:50966890-50966968	MM_F_O_1,MM_F_O_2,MM_F_O_3,ww_F_O_1,ww_F_O_2,ww_F_O_3,MM_L_O_2,MM_L_O_3,ww_L_O_1,ww_L_O_2,ww_L_O_3	8,8,11,8,13,3,10,14,3,6,10	2.37213e+32	--
novel_circ_0009577	NC_019465.2	52278816	52280755	+	1939	396	101117339;	exon:52278817-52278963,exon:52279292-52279472,exon:52280688-52280755	MM_F_O_1,MM_F_O_2,MM_F_O_3,ww_F_O_2,ww_F_O_3,MM_L_O_2,MM_L_O_3,ww_L_O_1,ww_L_O_3	5,14,4,10,5,10,9,7,8	122,145,107,138,66,110,91,146,140	--
novel_circ_0009591	NC_019465.2	53283276	53298244	-	14968	421	101116916;	exon:53283277-53283313,exon:53286146-53286419,exon:53298135-53298244	MM_F_O_1,MM_F_O_2,MM_F_O_3,ww_F_O_1,ww_F_O_3,MM_L_O_2,MM_L_O_3,ww_L_O_1,ww_L_O_2,ww_L_O_3	4,6,3,8,2,2,2,4,7,8	278,286,254,298,158,133,57,343,142,318	--
novel_circ_0009592	NC_019465.2	53283276	53306504	-	23228	614	101116916;	exon:53283277-53283313,exon:53286146-53286419,exon:53306202-53306504	MM_F_O_1,MM_F_O_2,MM_F_O_3,ww_F_O_1,ww_F_O_2,MM_L_O_1,MM_L_O_2,ww_L_O_1,ww_L_O_2,ww_L_O_3	6,9,5,4,4,2,2,2,4,7	2.57256e+29	--
novel_circ_0009594	NC_019465.2	54315740	54322310	+	6570	284	101117424;	exon:54315741-54315911,exon:54322198-54322310	MM_F_O_2,MM_F_O_3,ww_F_O_1,ww_F_O_2,MM_L_O_2,MM_L_O_3,ww_L_O_1,ww_L_O_2,ww_L_O_3	3,4,5,6,2,3,5,6,3	8.02032e+25	--
novel_circ_0009611	NC_019465.2	56347629	56370701	+	23072	129	101121177;	exon:56347630-56347758	MM_F_O_2,MM_F_O_3,ww_F_O_1,ww_F_O_2,ww_F_O_3,MM_L_O_1,MM_L_O_2,MM_L_O_3,ww_L_O_1,ww_L_O_2,ww_L_O_3	4,7,3,4,2,3,5,2,3,2,2	31,33,27,14,7,46,30,42,40,21,49	--
novel_circ_0009614	NC_019465.2	56364635	56386903	+	22268	113	101121177;	exon:56386791-56386903	MM_F_O_1,MM_F_O_3,ww_F_O_1,ww_F_O_3,MM_L_O_2,ww_L_O_1,ww_L_O_2,ww_L_O_3	2,4,5,4,5,2,6,3	24,54,32,15,45,46,36,58	--
novel_circ_0009621	NC_019465.2	57051805	57055161	+	3356	329	101101837;101101825;101101824;101101794;101101821;101101812;	intron:57051806-57051998,intron:57052356-57052435,intron:57055106-57055161	MM_F_O_1,MM_F_O_2,MM_F_O_3,ww_F_O_1,ww_F_O_2,ww_F_O_3,MM_L_O_1,MM_L_O_2,MM_L_O_3,ww_L_O_1,ww_L_O_2	7,9,2,3,14,2,4,16,17,10,13	12,28,26,21,79,22,6,88,108,26,90	--;--;--;--;--;--
novel_circ_0009627	NC_019465.2	57441192	57444228	-	3036	231	101117937;	exon:57441193-57441276,exon:57444082-57444228	MM_F_O_1,MM_F_O_2,MM_F_O_3,ww_F_O_1,ww_F_O_2,ww_F_O_3,MM_L_O_1,MM_L_O_2,MM_L_O_3,ww_L_O_1,ww_L_O_2,ww_L_O_3	3,8,2,8,10,3,4,4,2,2,5,3	114,185,187,243,147,69,115,114,82,167,112,169	--
novel_circ_0009630	NC_019465.2	5777278	5796778	-	19500	411	101111888;	exon:5777279-5777439,exon:5796431-5796529,exon:5796628-5796778	MM_F_O_1,MM_F_O_2,MM_F_O_3,ww_F_O_1,ww_F_O_2,ww_F_O_3,MM_L_O_1,MM_L_O_2,MM_L_O_3,ww_L_O_1,ww_L_O_2,ww_L_O_3	7,2,6,4,9,3,3,7,6,7,11,4	3.92457e+35	--
novel_circ_0009654	NC_019465.2	60473682	60481508	-	7826	390	101101837;101101825;101101824;101101794;101101821;101101812;101120502;	intron:60473683-60473783,intron:60479805-60479929,intron:60480547-60480642,intron:60481441-60481508	MM_F_O_1,MM_F_O_2,ww_F_O_1,ww_F_O_2,ww_F_O_3,MM_L_O_1,MM_L_O_2,MM_L_O_3,ww_L_O_1,ww_L_O_2,ww_L_O_3	7,10,7,7,9,2,7,3,5,10,10	51,71,41,57,50,62,50,47,83,53,95	--;--;--;--;--;--;--
novel_circ_0009659	NC_019465.2	61328572	61336729	-	8157	436	101112232;	exon:61328573-61328796,exon:61332180-61332282,exon:61336526-61336583,exon:61336679-61336729	MM_F_O_1,MM_F_O_2,MM_F_O_3,ww_F_O_3,ww_L_O_1,ww_L_O_3	4,6,4,19,6,20	37,58,31,24,27,50	--
novel_circ_0009665	NC_019465.2	61644073	61649639	-	5566	472	101121018;	exon:61644074-61644244,exon:61646564-61646670,exon:61649446-61649639	MM_F_O_1,MM_F_O_2,ww_F_O_1,ww_F_O_2,MM_L_O_1,MM_L_O_2,MM_L_O_3,ww_L_O_1,ww_L_O_2,ww_L_O_3	5,6,3,12,3,16,31,6,4,6	31,25,29,62,62,84,117,69,37,80	--
novel_circ_0009685	NC_019465.2	63590827	63598294	+	7467	229	101114710;	exon:63594116-63594189,exon:63595061-63595126,exon:63598206-63598294	MM_F_O_1,MM_F_O_3,ww_F_O_1,ww_F_O_3,MM_L_O_1,ww_L_O_1,ww_L_O_2,ww_L_O_3	9,3,6,2,2,4,3,5	1.95118e+23	--
novel_circ_0009713	NC_019465.2	68674533	68691098	+	16565	624	101120168;	exon:68674534-68674703,exon:68679296-68679419,exon:68683398-68683485,exon:68690857-68691098	MM_F_O_1,MM_F_O_2,MM_F_O_3,ww_F_O_1,ww_F_O_2,ww_F_O_3,MM_L_O_1,MM_L_O_2,MM_L_O_3,ww_L_O_1,ww_L_O_2,ww_L_O_3	5,27,4,13,13,4,10,19,4,22,15,8	7.55801e+36	--
novel_circ_0009719	NC_019465.2	68691752	68694185	+	2433	327	101120168;	exon:68691753-68691933,exon:68694040-68694185	MM_F_O_1,MM_F_O_2,MM_F_O_3,ww_F_O_1,ww_F_O_2,ww_F_O_3,MM_L_O_1,MM_L_O_2,MM_L_O_3,ww_L_O_1,ww_L_O_2,ww_L_O_3	7,14,13,2,11,5,4,7,5,11,9,7	6.56625e+35	--
novel_circ_0009727	NC_019465.2	68719517	68725600	+	6083	468	101120168;	exon:68719518-68719667,exon:68721052-68721213,exon:68725445-68725600	MM_F_O_1,MM_F_O_2,MM_F_O_3,ww_F_O_1,ww_F_O_2,ww_F_O_3,MM_L_O_2,MM_L_O_3,ww_L_O_1,ww_L_O_2,ww_L_O_3	19,10,8,18,10,15,14,8,14,18,22	7.09669e+32	--
novel_circ_0009728	NC_019465.2	68719517	68731225	+	11708	321	101120168;	exon:68719518-68719667,exon:68731055-68731225	MM_F_O_3,ww_F_O_1,ww_F_O_2,MM_L_O_2,ww_L_O_1,ww_L_O_2,ww_L_O_3	2,2,2,7,2,2,6	7.82721e+20	--
novel_circ_0009729	NC_019465.2	68719517	68736980	+	17463	150	101120168;	exon:68719518-68719667	MM_F_O_1,ww_F_O_1,ww_L_O_1,ww_L_O_2,ww_L_O_3	2,2,7,2,2	7267698507871070	--
novel_circ_0009730	NC_019465.2	68719517	68753926	+	34409	323	101120168;	exon:68719518-68719667,exon:68753754-68753926	MM_F_O_1,MM_F_O_2,MM_F_O_3,ww_F_O_1,ww_F_O_2,MM_L_O_1,MM_L_O_2,MM_L_O_3,ww_L_O_1,ww_L_O_2	2,5,7,11,4,6,3,3,3,6	6.5168e+29	--
novel_circ_0009739	NC_019465.2	68772592	68778116	+	5524	212	101120168;	exon:68772593-68772728,exon:68778041-68778116	MM_F_O_1,MM_F_O_2,ww_F_O_1,ww_F_O_2,ww_F_O_3,MM_L_O_2,MM_L_O_3,ww_L_O_1,ww_L_O_2	3,6,6,5,2,2,2,8,4	6.94644e+26	--
novel_circ_0009743	NC_019465.2	68790770	68793207	+	2437	324	101120168;	exon:68790771-68790888,exon:68793002-68793207	MM_F_O_1,MM_F_O_2,ww_F_O_1,ww_F_O_2,ww_F_O_3,MM_L_O_2,ww_L_O_1,ww_L_O_2,ww_L_O_3	2,5,4,5,5,2,2,2,4	6.85657e+26	--
novel_circ_0009751	NC_019465.2	68957190	68957459	+	269	269	101120168;	exon:68957191-68957459	MM_F_O_1,MM_F_O_2,MM_F_O_3,ww_F_O_1,ww_F_O_2,ww_F_O_3,MM_L_O_1,MM_L_O_2,MM_L_O_3,ww_L_O_1,ww_L_O_2,ww_L_O_3	6,14,21,2,10,4,4,13,8,13,6,4	6.9667e+35	--
novel_circ_0009763	NC_019465.2	70083558	70091373	-	7815	468	101120671;	exon:70083559-70083651,exon:70085302-70085390,exon:70089231-70089352,exon:70091210-70091373	MM_F_O_1,MM_L_O_3,ww_L_O_1,ww_L_O_2,ww_L_O_3	4,2,3,3,3	129112166123148	--
novel_circ_0009781	NC_019465.2	70893450	70906797	+	13347	409	101121178;	exon:70893451-70893580,exon:70896941-70896974,exon:70904390-70904492,exon:70906656-70906797	MM_F_O_1,MM_F_O_2,MM_F_O_3,ww_F_O_1,ww_F_O_3,ww_L_O_1,ww_L_O_3	3,11,4,3,3,2,28	177,185,79,141,85,152,191	--
novel_circ_0009789	NC_019465.2	70930925	70951398	+	20473	460	101121178;	exon:70930926-70931079,exon:70949023-70949216,exon:70951287-70951398	MM_F_O_1,MM_F_O_2,MM_F_O_3,ww_F_O_1,ww_F_O_3,MM_L_O_1,MM_L_O_2,ww_L_O_1,ww_L_O_3	5,3,5,4,3,3,4,9,4	189,204,71,133,82,114,40,179,191	--
novel_circ_0009792	NC_019465.2	70975314	70976340	+	1026	280	101121178;	exon:70975315-70975491,exon:70976238-70976340	MM_F_O_1,MM_F_O_2,MM_F_O_3,ww_F_O_1,ww_F_O_3,ww_L_O_1,ww_L_O_3	2,10,3,2,3,5,3	238,250,81,171,92,239,259	--
novel_circ_0009806	NC_019465.2	73387353	73406470	+	19117	340	101122114;	exon:73387354-73387502,exon:73406280-73406470	MM_F_O_1,MM_F_O_2,MM_F_O_3,ww_F_O_1,ww_F_O_2,MM_L_O_2,ww_L_O_2,ww_L_O_3	3,6,9,6,8,7,5,4	60,67,69,57,74,51,53,69	--
novel_circ_0009808	NC_019465.2	73538383	73561572	-	23189	378	101122364;	exon:73538384-73538531,exon:73543961-73544057,exon:73561355-73561419,exon:73561505-73561572	MM_F_O_1,MM_F_O_2,MM_F_O_3,ww_F_O_1,ww_F_O_2,ww_F_O_3,MM_L_O_1,MM_L_O_2,MM_L_O_3,ww_L_O_1,ww_L_O_2,ww_L_O_3	7,16,11,23,16,15,2,16,8,18,21,7	2.15211e+35	--
novel_circ_0009811	NC_019465.2	73550290	73561572	-	11282	437	101122364;	exon:73550291-73550402,exon:73551873-73551939,exon:73553414-73553538,exon:73561355-73561419,exon:73561505-73561572	MM_F_O_1,MM_F_O_2,MM_F_O_3,ww_F_O_1,ww_F_O_2,ww_F_O_3,MM_L_O_1,MM_L_O_2,MM_L_O_3,ww_L_O_1,ww_L_O_2,ww_L_O_3	33,26,16,27,22,18,16,20,16,22,21,25	1.8519e+35	--
novel_circ_0009813	NC_019465.2	73590864	73602924	+	12060	345	101104248;	exon:73590865-73590921,exon:73602131-73602287,exon:73602794-73602924	MM_F_O_1,MM_F_O_2,MM_F_O_3,ww_F_O_1,ww_F_O_2,ww_F_O_3,MM_L_O_1,MM_L_O_2,MM_L_O_3,ww_L_O_1,ww_L_O_2,ww_L_O_3	9,11,8,3,9,5,3,4,4,3,5,2	3.24335e+35	--
novel_circ_0009814	NC_019465.2	73590864	73607755	+	16891	470	101104248;	exon:73590865-73590921,exon:73591086-73591182,exon:73600382-73600533,exon:73607592-73607755	MM_F_O_1,MM_F_O_2,MM_F_O_3,ww_F_O_1,ww_F_O_2,ww_F_O_3,MM_L_O_3,ww_L_O_2	5,2,5,3,3,2,8,7	3.26362e+23	--
novel_circ_0009815	NC_019465.2	73600381	73602924	+	2543	440	101104248;	exon:73600382-73600533,exon:73602131-73602287,exon:73602794-73602924	MM_F_O_2,MM_F_O_3,ww_F_O_2,MM_L_O_2,ww_L_O_1,ww_L_O_2,ww_L_O_3	3,4,3,3,6,2,5	3.75412e+20	--
novel_circ_0009826	NC_019465.2	75115237	75118094	+	2857	386	101105760;	exon:75115238-75115366,exon:75117838-75118094	MM_F_O_1,ww_F_O_2,MM_L_O_1,MM_L_O_2,MM_L_O_3,ww_L_O_1,ww_L_O_2,ww_L_O_3	2,7,2,2,5,2,2,6	3.03187e+23	--
novel_circ_0009828	NC_019465.2	75115237	75128570	+	13333	315	101105760;	exon:75115238-75115366,exon:75128385-75128570	MM_F_O_1,MM_F_O_2,MM_F_O_3,ww_F_O_1,ww_F_O_2,ww_F_O_3,MM_L_O_1,MM_L_O_2,MM_L_O_3,ww_L_O_1,ww_L_O_2,ww_L_O_3	4,7,7,6,27,9,12,14,30,17,18,14	2.65359e+35	--
novel_circ_0009834	NC_019465.2	75407103	75437814	+	30711	308	443228;	exon:75407104-75407294,exon:75437698-75437814	MM_F_O_1,MM_F_O_2,MM_F_O_3,ww_F_O_1,ww_F_O_2,ww_F_O_3,MM_L_O_1,MM_L_O_2,MM_L_O_3,ww_L_O_1,ww_L_O_2,ww_L_O_3	5,6,5,6,18,4,2,7,4,4,2,5	1.57089e+40	--
novel_circ_0009845	NC_019465.2	75753770	75766295	-	12525	369	101106269;	exon:75753771-75753896,exon:75764244-75764338,exon:75766148-75766295	MM_F_O_1,MM_F_O_2,MM_F_O_3,ww_F_O_1,ww_F_O_2,ww_F_O_3,MM_L_O_1,MM_L_O_2,MM_L_O_3,ww_L_O_1,ww_L_O_2,ww_L_O_3	4,6,6,7,11,6,10,15,13,13,11,3	5.60471e+35	--
novel_circ_0009849	NC_019465.2	75840190	75840800	-	610	330	101106269;	exon:75840191-75840352,exon:75840633-75840800	MM_F_O_1,MM_F_O_2,MM_F_O_3,ww_F_O_1,ww_F_O_2,ww_F_O_3,MM_L_O_1,MM_L_O_2,MM_L_O_3,ww_L_O_1,ww_L_O_2,ww_L_O_3	6,8,13,16,23,12,24,10,16,34,15,11	5.36418e+35	--
novel_circ_0009852	NC_019465.2	75863462	75870971	-	7509	487	101106269;	exon:75863463-75863600,exon:75864303-75864485,exon:75870806-75870971	MM_F_O_1,MM_F_O_2,MM_F_O_3,ww_F_O_1,ww_F_O_2,ww_F_O_3,MM_L_O_1,MM_L_O_2,MM_L_O_3,ww_L_O_1,ww_L_O_2,ww_L_O_3	8,5,13,4,4,3,7,8,9,11,8,9	6.02632e+35	--
novel_circ_0009854	NC_019465.2	75875121	75875459	-	338	338	101106269;	exon:75875122-75875459	MM_F_O_1,MM_F_O_2,MM_F_O_3,ww_F_O_1,ww_F_O_2,ww_F_O_3,MM_L_O_1,MM_L_O_2,MM_L_O_3,ww_L_O_1,ww_L_O_2,ww_L_O_3	27,21,10,17,20,15,16,28,17,15,46,25	5.60582e+35	--
novel_circ_0009864	NC_019465.2	75981970	75989594	-	7624	268	101106269;	exon:75981971-75982079,exon:75989436-75989594	MM_F_O_1,MM_F_O_2,MM_F_O_3,ww_L_O_1	2,7,2,2	702713425987	--
novel_circ_0009865	NC_019465.2	75987147	75989594	-	2447	135	101106269;	exon:75987148-75987282	MM_F_O_1,MM_F_O_2,MM_F_O_3,ww_F_O_1,ww_F_O_2,ww_F_O_3,MM_L_O_1,ww_L_O_1,ww_L_O_3	3,2,8,6,2,3,6,8,2	7.32722e+26	--
novel_circ_0009877	NC_019465.2	78038543	78051454	+	12911	181	101108316;	exon:78038544-78038623,exon:78051354-78051454	MM_F_O_3,MM_L_O_1,MM_L_O_2,MM_L_O_3,ww_L_O_2	2,4,3,3,4	126152165257118	--
novel_circ_0009879	NC_019465.2	78047221	78054308	+	7087	347	101108316;	exon:78047222-78047353,exon:78051354-78051454,exon:78054195-78054308	MM_F_O_1,MM_F_O_2,MM_F_O_3,ww_F_O_1,ww_F_O_2,ww_F_O_3,MM_L_O_1,MM_L_O_2,MM_L_O_3,ww_L_O_1,ww_L_O_2,ww_L_O_3	7,11,14,16,6,6,3,9,13,10,17,14	1.44103e+35	--
novel_circ_0009883	NC_019465.2	78464482	78474062	-	9580	365	101106438;	exon:78464483-78464602,exon:78472549-78472700,exon:78473970-78474062	MM_F_O_2,MM_F_O_3,ww_F_O_1,ww_F_O_2,ww_F_O_3,MM_L_O_2,MM_L_O_3,ww_L_O_1,ww_L_O_2,ww_L_O_3	3,8,5,8,2,17,13,5,7,4	66,54,38,72,32,33,22,38,47,82	--
novel_circ_0009884	NC_019465.2	78464482	78474078	-	9596	381	101106438;	exon:78464483-78464602,exon:78472549-78472700,exon:78473970-78474078	MM_F_O_1,MM_F_O_2,MM_F_O_3,ww_F_O_1,ww_F_O_2,ww_F_O_3,MM_L_O_1,MM_L_O_2,MM_L_O_3,ww_L_O_1,ww_L_O_2,ww_L_O_3	5,6,4,6,21,7,3,9,7,4,8,10	47,61,49,33,57,30,45,29,19,34,36,65	--
novel_circ_0009889	NC_019465.2	80041723	80116658	+	74935	345	101108839;	exon:80041724-80041918,exon:80116509-80116658	MM_F_O_1,MM_F_O_2,MM_F_O_3,ww_F_O_1,ww_F_O_2,ww_F_O_3,MM_L_O_1,MM_L_O_2,MM_L_O_3,ww_L_O_1,ww_L_O_2,ww_L_O_3	3,2,5,4,3,3,2,6,2,6,10,10	90,76,72,82,94,68,104,93,105,92,92,112	--
novel_circ_0009922	NC_019465.2	85450142	85471196	+	21054	260	101113765;	exon:85450143-85450285,exon:85471080-85471196	MM_F_O_1,MM_F_O_2,MM_F_O_3,ww_F_O_1,ww_F_O_2,ww_F_O_3,MM_L_O_1,MM_L_O_2,MM_L_O_3,ww_L_O_1,ww_L_O_2,ww_L_O_3	7,6,8,7,15,4,3,13,5,10,16,3	2.7323e+35	--
novel_circ_0009938	NC_019465.2	89220998	89283071	+	62073	207	101116580;	exon:89220999-89221105,exon:89222145-89222244	MM_F_O_1,MM_F_O_2,MM_F_O_3,ww_F_O_1,ww_F_O_2,ww_F_O_3,MM_L_O_1,MM_L_O_2,MM_L_O_3,ww_L_O_1,ww_L_O_2,ww_L_O_3	14,16,18,10,166,15,18,142,319,13,48,8	1.83177e+38	--
novel_circ_0009954	NC_019465.2	9188704	9194247	-	5543	281	101114198;	exon:9188705-9188765,exon:9191565-9191682,exon:9194146-9194247	MM_F_O_1,MM_F_O_3,ww_F_O_1,ww_F_O_3,MM_L_O_2,ww_L_O_1,ww_L_O_2,ww_L_O_3	3,5,5,3,4,4,7,7	4.06203e+23	--
novel_circ_0003902	NC_019460.2	101096360	101100645	+	4285	196	101101794;101101821;101101837;101101823;101101824;101101825;101101822;101111623;	intron:101096361-101096435,intron:101098668-101098788	MM_F_O_3,ww_F_O_2,MM_L_O_2,MM_L_O_3,ww_L_O_1,ww_L_O_2,ww_L_O_3	2,11,5,8,2,3,3	16,66,53,105,13,43,17	--;--;--;--;--;--;--;--
novel_circ_0003905	NC_019460.2	101649899	101654759	+	4860	447	101105811;	exon:101649900-101649960,exon:101651254-101651380,exon:101653187-101653276,exon:101654591-101654759	MM_F_O_1,MM_F_O_2,MM_F_O_3,ww_F_O_1,ww_F_O_2,ww_F_O_3,MM_L_O_1,MM_L_O_2,MM_L_O_3,ww_L_O_1,ww_L_O_2,ww_L_O_3	17,40,20,17,30,12,8,34,15,25,28,23	81,52,39,62,87,46,63,110,72,70,95,116	--
novel_circ_0003912	NC_019460.2	101893090	101893806	-	716	405	101107082;	exon:101893091-101893274,exon:101893353-101893426,exon:101893660-101893806	MM_F_O_1,MM_F_O_2,MM_F_O_3,ww_F_O_1,ww_F_O_2,ww_F_O_3,MM_L_O_1,MM_L_O_2,MM_L_O_3,ww_L_O_2,ww_L_O_3	11,5,10,10,2,6,3,6,8,8,2	2.62256e+32	--
novel_circ_0003913	NC_019460.2	101893090	101900772	-	7682	577	101107082;	exon:101893091-101893274,exon:101893353-101893426,exon:101893660-101893819,exon:101899098-101899178,exon:101900695-101900772	MM_F_O_1,MM_F_O_2,MM_F_O_3,ww_F_O_1,ww_F_O_2,ww_F_O_3,MM_L_O_1,MM_L_O_2,MM_L_O_3,ww_L_O_1,ww_L_O_2,ww_L_O_3	8,4,10,6,12,2,10,6,11,11,16,11	198,183,141,172,208,83,84,84,80,141,107,175	--
novel_circ_0003914	NC_019460.2	101922173	101925837	+	3664	355	101107510;	exon:101922174-101922275,exon:101924592-101924728,exon:101925722-101925837	MM_F_O_2,MM_F_O_3,ww_F_O_1,ww_F_O_3,MM_L_O_1,MM_L_O_2,ww_L_O_1,ww_L_O_2,ww_L_O_3	8,7,6,8,3,2,5,9,3	173,127,133,95,61,95,165,137,127	--
novel_circ_0003915	NC_019460.2	101960066	101970614	+	10548	487	101108208;	exon:101960067-101960195,exon:101969812-101969953,exon:101970399-101970614	MM_F_O_2,ww_F_O_3,ww_L_O_1,ww_L_O_2,ww_L_O_3	8,2,2,3,5	557236571168603	--
novel_circ_0003916	NC_019460.2	101960066	101984953	+	24887	271	101108208;	exon:101960067-101960195,exon:101969812-101969953	MM_F_O_1,MM_L_O_2,ww_L_O_1,ww_L_O_2,ww_L_O_3	3,3,3,5,6	325138502148552	--
novel_circ_0003918	NC_019460.2	101969811	101984953	+	15142	510	101101794;101101821;101101837;101101823;101101824;101101825;101101822;101108208;	intron:101969812-101969953,intron:101970399-101970614,intron:101984802-101984953	MM_F_O_1,MM_F_O_2,MM_F_O_3,ww_F_O_1,ww_F_O_2,ww_F_O_3,MM_L_O_1,MM_L_O_2,MM_L_O_3,ww_L_O_1,ww_L_O_3	5,2,2,11,4,7,4,4,5,5,7	181,239,148,126,50,125,150,80,24,263,322	--;--;--;--;--;--;--;--
novel_circ_0003928	NC_019460.2	102324330	102335413	+	11083	431	101108820;	exon:102324331-102324486,exon:102325878-102326018,exon:102335280-102335413	MM_F_O_1,MM_F_O_2,MM_F_O_3,ww_F_O_1,ww_F_O_2,ww_F_O_3,MM_L_O_1,MM_L_O_2,MM_L_O_3,ww_L_O_1,ww_L_O_2,ww_L_O_3	7,4,18,7,21,2,6,6,17,9,9,3	34,35,57,52,79,52,63,78,90,53,65,51	--
novel_circ_0003930	NC_019460.2	102431790	102434171	+	2381	391	101109345;	exon:102431791-102431874,exon:102432495-102432606,exon:102433977-102434171	MM_F_O_1,MM_F_O_2,MM_F_O_3,ww_F_O_1,ww_F_O_2,ww_F_O_3,MM_L_O_1,MM_L_O_2,MM_L_O_3,ww_L_O_1,ww_L_O_2	3,8,3,10,5,4,6,15,9,28,14	2.43269e+32	--
novel_circ_0003931	NC_019460.2	102431790	102434175	+	2385	283	101109345;	exon:102431791-102431874,exon:102433977-102434175	MM_F_O_1,MM_F_O_3,ww_F_O_2,ww_F_O_3,MM_L_O_1,MM_L_O_2,MM_L_O_3,ww_L_O_1,ww_L_O_2,ww_L_O_3	3,9,5,3,6,9,8,15,5,3	2.41316e+29	--
novel_circ_0003940	NC_019460.2	102708654	102732597	-	23943	734	101112127;	exon:102708655-102708859,exon:102715782-102715832,exon:102730463-102730619,exon:102730702-102730789,exon:102731272-102731387,exon:102732481-102732597	MM_F_O_1,MM_F_O_2,MM_F_O_3,ww_F_O_1,ww_F_O_2,ww_F_O_3,MM_L_O_1,MM_L_O_2,MM_L_O_3,ww_L_O_1,ww_L_O_2,ww_L_O_3	75,66,33,94,21,30,64,24,2,114,26,116	243,250,209,236,69,160,349,117,23,358,119,418	--
novel_circ_0003941	NC_019460.2	102708654	102739112	-	30458	465	101112127;	exon:102708655-102708859,exon:102732481-102732597,exon:102738970-102739112	MM_F_O_1,MM_F_O_2,ww_F_O_1,MM_L_O_1,ww_L_O_1,ww_L_O_2,ww_L_O_3	4,4,4,3,5,6,3	2.47251e+20	--
novel_circ_0003946	NC_019460.2	102715781	102732597	-	16816	444	101112127;	exon:102715782-102715832,exon:102721805-102721923,exon:102730463-102730619,exon:102732481-102732597	MM_F_O_1,MM_F_O_2,MM_F_O_3,ww_F_O_1,ww_F_O_3,MM_L_O_2,MM_L_O_3,ww_L_O_1,ww_L_O_3	6,6,2,6,4,3,2,5,4	271,299,235,281,132,140,35,419,454	--
novel_circ_0003950	NC_019460.2	10272986	10311953	+	38967	332	443294;	exon:10272987-10273169,exon:10311805-10311953	MM_F_O_1,MM_F_O_2,MM_F_O_3,ww_F_O_1,ww_F_O_2,ww_F_O_3,MM_L_O_2,ww_L_O_2,ww_L_O_3	5,6,9,3,3,4,18,11,6	1.9417e+26	--
novel_circ_0003953	NC_019460.2	102746377	102761267	-	14890	410	101112127;	exon:102746378-102746505,exon:102751720-102751902,exon:102761169-102761267	MM_F_O_1,MM_F_O_2,MM_F_O_3,ww_F_O_1,ww_F_O_3,ww_L_O_1,ww_L_O_3	4,9,2,3,4,3,7	2.54276e+20	--
novel_circ_0003960	NC_019460.2	10288533	10311953	+	23420	637	443294;	exon:10288534-10288603,exon:10294662-10294989,exon:10297388-10297477,exon:10311805-10311953	MM_F_O_1,MM_F_O_2,MM_F_O_3,ww_F_O_1,ww_F_O_2,ww_F_O_3,MM_L_O_1,MM_L_O_2,MM_L_O_3,ww_L_O_1,ww_L_O_2,ww_L_O_3	4,8,8,8,10,8,6,16,2,21,16,6	3.15216e+35	--
novel_circ_0003961	NC_019460.2	10294661	10311953	+	17292	239	443294;	exon:10297388-10297477,exon:10311805-10311953	MM_F_O_2,MM_F_O_3,ww_F_O_1,ww_F_O_2,ww_F_O_3,MM_L_O_2,ww_L_O_1,ww_L_O_2	4,2,3,10,8,2,5,5	2.33186e+23	--
novel_circ_0003986	NC_019460.2	10588701	10589276	-	575	270	101105988;	exon:10588702-10588861,exon:10589167-10589276	MM_F_O_1,MM_F_O_2,MM_F_O_3,ww_F_O_1,ww_F_O_2,ww_F_O_3,MM_L_O_1,MM_L_O_2,MM_L_O_3,ww_L_O_1,ww_L_O_2,ww_L_O_3	5,5,7,4,7,4,6,11,12,3,8,5	195,126,156,180,193,96,142,141,141,158,146,199	--
novel_circ_0003991	NC_019460.2	105946309	105956766	+	10457	472	101118520;	exon:105946310-105946370,exon:105947000-105947164,exon:105956149-105956210,exon:105956583-105956766	MM_F_O_1,MM_F_O_2,MM_F_O_3,ww_F_O_1,ww_F_O_2,ww_F_O_3,MM_L_O_2,MM_L_O_3,ww_L_O_1,ww_L_O_2	5,3,6,12,7,5,3,7,7,11	3.03344e+29	--
novel_circ_0004001	NC_019460.2	106073986	106081027	-	7041	304	101118772;	exon:106073987-106074036,exon:106078190-106078312,exon:106080897-106081027	MM_F_O_1,MM_F_O_2,MM_F_O_3,ww_F_O_1,ww_F_O_2,ww_F_O_3,MM_L_O_1,MM_L_O_2,MM_L_O_3,ww_L_O_1,ww_L_O_2,ww_L_O_3	17,13,21,16,3,8,13,4,3,14,12,30	161,142,97,86,171,86,90,79,88,181,89,203	--
novel_circ_0004002	NC_019460.2	106073986	106083632	-	9646	282	101118772;	exon:106073987-106074036,exon:106083401-106083632	MM_F_O_1,MM_F_O_2,MM_F_O_3,ww_F_O_1,ww_F_O_2,ww_F_O_3,MM_L_O_1,MM_L_O_2,MM_L_O_3,ww_L_O_1,ww_L_O_2,ww_L_O_3	7,13,8,8,4,9,4,4,4,9,5,11	124,115,77,75,136,73,88,67,90,148,86,167	--
novel_circ_0004007	NC_019460.2	106144823	106159731	+	14908	469	101118777;	exon:106144824-106145004,exon:106155147-106155181,exon:106159479-106159731	MM_F_O_1,MM_F_O_2,MM_F_O_3,ww_F_O_1,ww_F_O_2,MM_L_O_2,MM_L_O_3,ww_L_O_2,ww_L_O_3	8,3,2,10,8,5,2,9,4	57,64,60,70,48,87,61,77,70	--
novel_circ_0004008	NC_019460.2	106144823	106163764	+	18941	315	101118777;	exon:106144824-106145004,exon:106163631-106163764	MM_F_O_1,MM_F_O_2,MM_F_O_3,ww_F_O_1,ww_F_O_2,ww_F_O_3,MM_L_O_1,MM_L_O_2,MM_L_O_3,ww_L_O_1,ww_L_O_2,ww_L_O_3	9,11,16,5,13,5,6,19,10,17,13,7	52,56,69,58,38,62,84,72,56,82,73,77	--
novel_circ_0004010	NC_019460.2	106144823	106179051	+	34228	415	101118777;	exon:106144824-106145004,exon:106178818-106179051	MM_F_O_3,ww_F_O_2,MM_L_O_2,ww_L_O_1,ww_L_O_2,ww_L_O_3	4,2,5,7,3,4	34,29,48,58,51,50	--
novel_circ_0004011	NC_019460.2	106144823	106187457	+	42634	259	101118777;	exon:106144824-106145004,exon:106187380-106187457	MM_L_O_2,MM_L_O_3,ww_L_O_1,ww_L_O_2,ww_L_O_3	4,4,2,2,6	42,21,60,40,34	--
novel_circ_0004012	NC_019460.2	10669012	10672586	-	3574	312	101106502;	exon:10669013-10669162,exon:10672425-10672586	MM_F_O_1,MM_F_O_2,MM_F_O_3,ww_F_O_2,ww_F_O_3,MM_L_O_2,MM_L_O_3,ww_L_O_2	2,2,5,2,2,2,3,2	92,123,89,101,55,57,46,74	--
novel_circ_0004014	NC_019460.2	107409995	107411972	-	1977	378	101119547;	exon:107409996-107410096,exon:107411214-107411379,exon:107411862-107411972	MM_F_O_1,MM_F_O_2,MM_F_O_3,ww_F_O_1,ww_F_O_2,ww_F_O_3,MM_L_O_1,MM_L_O_2,MM_L_O_3,ww_L_O_1,ww_L_O_2,ww_L_O_3	9,12,11,10,9,3,5,12,14,15,8,9	129,134,124,156,158,92,157,129,140,181,140,165	--
novel_circ_0004020	NC_019460.2	107649373	107655612	+	6239	482	101122098;	exon:107649374-107649476,exon:107650631-107650681,exon:107652673-107652801,exon:107653782-107653885,exon:107655518-107655612	MM_F_O_2,ww_F_O_1,ww_F_O_2,ww_F_O_3,MM_L_O_1,MM_L_O_2,MM_L_O_3,ww_L_O_1,ww_L_O_2,ww_L_O_3	4,5,8,2,6,9,3,11,8,13	3.31245e+29	--
novel_circ_0004033	NC_019460.2	11173565	11183606	+	10041	299	100302637;	exon:11173566-11173808,exon:11183551-11183606	MM_F_O_1,MM_F_O_2,ww_F_O_1,ww_F_O_2,ww_F_O_3,MM_L_O_2,MM_L_O_3	2,4,3,2,3,3,11	14,8,9,20,12,11,24	--
novel_circ_0004039	NC_019460.2	112012520	112022432	-	9912	278	101122935;	exon:112018872-112018968,exon:112021972-112022070,exon:112022351-112022432	MM_F_O_3,ww_F_O_1,MM_L_O_1,MM_L_O_2,MM_L_O_3,ww_L_O_1,ww_L_O_3	3,3,2,3,4,13,3	3.41299e+20	--
novel_circ_0004052	NC_019460.2	112406557	112413108	+	6551	143	101102804;	exon:112406558-112406700	MM_F_O_1,MM_F_O_2,MM_F_O_3,ww_F_O_1,ww_F_O_2,ww_F_O_3,MM_L_O_1,MM_L_O_2,MM_L_O_3,ww_L_O_1,ww_L_O_2,ww_L_O_3	4,27,22,15,16,6,12,12,15,20,10,25	1.50164e+35	--
novel_circ_0004055	NC_019460.2	112433390	112434265	-	875	224	101123618;	exon:112433391-112433484,exon:112434136-112434265	MM_F_O_1,MM_F_O_3,ww_F_O_1,ww_F_O_3,MM_L_O_1,MM_L_O_2,MM_L_O_3,ww_L_O_1,ww_L_O_3	6,4,2,7,2,4,3,4,2	1.39293e+28	--
novel_circ_0004063	NC_019460.2	115326808	115331815	-	5007	188	101103311;	exon:115326809-115326891,exon:115329225-115329329	MM_F_O_2,MM_F_O_3,ww_F_O_1,ww_F_O_2,MM_L_O_2,MM_L_O_3,ww_L_O_1,ww_L_O_2,ww_L_O_3	8,8,5,56,36,25,5,16,3	3.05546e+29	--
novel_circ_0004065	NC_019460.2	115326808	115360583	-	33775	355	101103311;	exon:115326809-115326891,exon:115329225-115329329,exon:115348786-115348820,exon:115360452-115360583	MM_F_O_1,MM_F_O_2,MM_F_O_3,ww_F_O_1,ww_F_O_2,ww_F_O_3,MM_L_O_1,MM_L_O_2,MM_L_O_3,ww_L_O_1,ww_L_O_2,ww_L_O_3	3,4,7,16,34,10,4,66,66,9,30,4	2.34264e+37	--
novel_circ_0004086	NC_019460.2	116889490	116947472	+	57982	580	101103801;	exon:116889491-116889679,exon:116892623-116892757,exon:116934916-116935067,exon:116947369-116947472	MM_F_O_1,MM_F_O_2,MM_F_O_3,ww_F_O_1,ww_F_O_2,ww_F_O_3,MM_L_O_1,MM_L_O_2,ww_L_O_1,ww_L_O_2,ww_L_O_3	16,11,39,15,3,19,19,2,27,17,23	1.56017e+40	--
novel_circ_0004092	NC_019460.2	116965188	116982337	+	17149	365	101103801;	exon:116965189-116965284,exon:116968251-116968314,exon:116979736-116979817,exon:116982215-116982337	MM_F_O_1,MM_F_O_2,MM_F_O_3,ww_F_O_1,ww_F_O_2,ww_F_O_3,MM_L_O_1,MM_L_O_2,MM_L_O_3,ww_L_O_1,ww_L_O_2,ww_L_O_3	69,63,39,72,17,26,48,12,6,97,11,59	1.52616e+43	--
novel_circ_0004093	NC_019460.2	116965188	116998714	+	33526	436	101103801;	exon:116965189-116965284,exon:116968251-116968314,exon:116998354-116998453,exon:116998539-116998714	MM_F_O_1,MM_F_O_2,MM_F_O_3,ww_F_O_1,ww_F_O_3,MM_L_O_1,MM_L_O_2,ww_L_O_1,ww_L_O_3	7,10,16,10,6,3,4,6,8	1.51816e+34	--
novel_circ_0004106	NC_019460.2	118675274	118677257	+	1983	350	101106758;	exon:118675275-118675360,exon:118675892-118676076,exon:118677179-118677257	MM_F_O_1,MM_F_O_3,ww_F_O_2,ww_F_O_3,MM_L_O_1,MM_L_O_2,MM_L_O_3,ww_L_O_2	5,7,3,3,2,18,4,8	101,101,381,63,123,172,223,79	--
novel_circ_0004107	NC_019460.2	118675274	118698857	+	23583	287	101106758;	exon:118675275-118675360,exon:118677179-118677257,exon:118698736-118698857	MM_F_O_2,MM_F_O_3,ww_F_O_1,ww_F_O_2,ww_F_O_3,MM_L_O_1,MM_L_O_2,MM_L_O_3,ww_L_O_1,ww_L_O_2,ww_L_O_3	5,10,6,12,7,5,28,29,8,15,5	80,102,82,352,67,113,156,204,31,57,57	--
novel_circ_0004108	NC_019460.2	118675274	118725638	+	50364	290	101106758;	exon:118675275-118675360,exon:118698736-118698857,exon:118725557-118725638	MM_F_O_1,MM_F_O_2,MM_F_O_3,ww_F_O_2,ww_F_O_3,MM_L_O_1,MM_L_O_2,MM_L_O_3,ww_L_O_1,ww_L_O_2,ww_L_O_3	4,11,5,16,2,6,39,31,4,15,5	105,84,91,363,62,119,146,195,30,61,54	--
novel_circ_0004123	NC_019460.2	121028722	121034653	+	5931	396	101107684;	exon:121028723-121028916,exon:121029431-121029558,exon:121034580-121034653	MM_F_O_1,MM_F_O_2,MM_F_O_3,ww_F_O_1,ww_F_O_2,ww_F_O_3,MM_L_O_1,ww_L_O_1,ww_L_O_2,ww_L_O_3	15,11,7,11,2,6,8,16,2,27	3.58384e+29	--
novel_circ_0004124	NC_019460.2	121028722	121040565	+	11843	490	101107684;	exon:121028723-121028916,exon:121029431-121029558,exon:121034580-121034653,exon:121040472-121040565	MM_F_O_1,MM_F_O_2,MM_F_O_3,ww_F_O_1,ww_F_O_2,ww_F_O_3,MM_L_O_1,MM_L_O_2,ww_L_O_1,ww_L_O_2,ww_L_O_3	27,48,33,47,7,15,45,4,62,4,48	324,331,198,219,103,185,245,90,383,114,351	--
novel_circ_0004126	NC_019460.2	121028722	121077879	+	49157	120	101107684;	exon:121077760-121077879	MM_F_O_3,MM_L_O_1,ww_L_O_1,ww_L_O_2,ww_L_O_3	3,2,12,5,3	176,219,405,92,390	--
novel_circ_0004136	NC_019460.2	124185520	124191176	+	5656	402	101109785;	exon:124185521-124185773,exon:124191028-124191176	MM_F_O_1,MM_F_O_2,MM_F_O_3,ww_F_O_2,MM_L_O_3,ww_L_O_1,ww_L_O_2,ww_L_O_3	2,7,6,4,2,5,3,3	1.23127e+23	--
novel_circ_0004138	NC_019460.2	124191027	124203947	+	12920	331	101109785;	exon:124191028-124191188,exon:124203778-124203947	MM_F_O_1,MM_F_O_2,MM_F_O_3,ww_F_O_1,ww_F_O_2,ww_F_O_3,MM_L_O_1,MM_L_O_2,MM_L_O_3,ww_L_O_1,ww_L_O_2,ww_L_O_3	11,15,16,16,6,5,11,17,5,13,16,19	119,125,105,104,236,81,65,94,130,78,88,118	--
novel_circ_0004141	NC_019460.2	12426695	12434222	+	7527	387	101109426;	exon:12426696-12426863,exon:12429819-12429871,exon:12434057-12434222	MM_F_O_1,MM_F_O_2,MM_F_O_3,ww_F_O_1,ww_F_O_2,ww_F_O_3,MM_L_O_1,MM_L_O_2,MM_L_O_3,ww_L_O_1,ww_L_O_2,ww_L_O_3	12,16,21,8,22,4,5,6,9,12,8,16	178,204,149,137,123,109,87,85,50,183,59,159	--
novel_circ_0004142	NC_019460.2	12426695	12437850	+	11155	145	101109426;	exon:12437706-12437850	MM_F_O_1,MM_F_O_2,MM_F_O_3,ww_F_O_1,ww_F_O_2,ww_F_O_3,MM_L_O_2,MM_L_O_3,ww_L_O_1,ww_L_O_2,ww_L_O_3	9,10,17,6,8,4,8,3,15,4,9	3.59439e+32	--
novel_circ_0004143	NC_019460.2	12426695	12449235	+	22540	168	101109426;	exon:12426696-12426863	MM_F_O_2,MM_F_O_3,ww_F_O_2,MM_L_O_1,ww_L_O_1,ww_L_O_2,ww_L_O_3	6,8,8,2,7,2,2	157,130,85,54,141,54,140	--
novel_circ_0004154	NC_019460.2	125556937	125562087	-	5150	330	101110747;	exon:125556938-125557090,exon:125557714-125557782,exon:125561980-125562087	MM_F_O_2,ww_F_O_1,ww_F_O_2,ww_F_O_3,MM_L_O_1,ww_L_O_1,ww_L_O_3	4,4,3,3,5,3,2	146,165,101,110,86,111,132	--
novel_circ_0004163	NC_019460.2	125714640	125740099	-	25459	450	101111268;	exon:125714641-125714747,exon:125715115-125715202,exon:125739845-125740099	MM_F_O_1,MM_F_O_2,MM_F_O_3,ww_F_O_1,ww_F_O_2,ww_F_O_3,MM_L_O_1,MM_L_O_2,MM_L_O_3,ww_L_O_1,ww_L_O_2	2,12,16,4,13,8,2,8,3,6,26	1.0199e+35	--
novel_circ_0004168	NC_019460.2	125723719	125740099	-	16380	255	101111268;	exon:125739845-125740099	ww_F_O_1,ww_F_O_2,ww_F_O_3,ww_L_O_1,ww_L_O_2,ww_L_O_3	2,3,2,8,5,2	9.38233e+19	--
novel_circ_0004172	NC_019460.2	125734972	125745922	-	10950	324	101111268;	exon:125739628-125739753,exon:125745725-125745922	MM_F_O_1,MM_F_O_2,MM_F_O_3,ww_F_O_1,ww_F_O_2,ww_F_O_3,MM_L_O_1,MM_L_O_2,MM_L_O_3,ww_L_O_1,ww_L_O_2,ww_L_O_3	9,3,3,4,3,5,2,5,5,9,13,4	9.88855e+37	--
novel_circ_0004173	NC_019460.2	125757860	125758288	-	428	428	101111268;	exon:125757861-125758288	MM_F_O_1,MM_F_O_2,MM_F_O_3,ww_F_O_1,ww_F_O_2,MM_L_O_1,MM_L_O_2,MM_L_O_3,ww_L_O_1,ww_L_O_2,ww_L_O_3	13,10,15,6,17,5,16,8,6,19,8	7.5963e+33	--
novel_circ_0004177	NC_019460.2	12591601	12642431	-	50830	445	101109684;	exon:12591602-12591752,exon:12595748-12595841,exon:12642232-12642431	MM_F_O_1,MM_F_O_2,MM_F_O_3,ww_F_O_1,ww_F_O_2,ww_F_O_3,MM_L_O_1,MM_L_O_2,MM_L_O_3,ww_L_O_1,ww_L_O_2,ww_L_O_3	20,35,34,37,34,15,11,39,30,33,53,19	2.92354e+35	--
novel_circ_0004179	NC_019460.2	12607779	12642431	-	34652	297	101109684;	exon:12608360-12608462,exon:12642238-12642431	MM_F_O_1,MM_F_O_2,MM_F_O_3,ww_F_O_1,ww_F_O_2,ww_F_O_3,MM_L_O_1,MM_L_O_2,ww_L_O_3	3,8,6,3,4,6,3,4,3	3.02342e+26	--
novel_circ_0004210	NC_019460.2	130168880	130184032	+	15152	408	101106582;	exon:130168881-130168995,exon:130181325-130181412,exon:130183686-130183788,exon:130183931-130184032	MM_F_O_1,MM_F_O_2,MM_F_O_3,ww_F_O_1,ww_F_O_2,ww_F_O_3,MM_L_O_1,MM_L_O_2,ww_L_O_1,ww_L_O_2,ww_L_O_3	8,11,14,6,15,14,8,7,15,5,12	56,44,27,54,22,24,38,11,42,25,37	--
novel_circ_0004216	NC_019460.2	130312008	130322481	-	10473	295	101115779;	exon:130312009-130312158,exon:130312272-130312416	MM_F_O_1,MM_F_O_2,MM_F_O_3,ww_L_O_1,ww_L_O_3	5,3,5,4,5	228196149154178	--
novel_circ_0004217	NC_019460.2	130359743	130360581	-	838	425	101115779;	exon:130359744-130359894,exon:130360308-130360581	MM_F_O_3,ww_F_O_1,MM_L_O_3,ww_L_O_1,ww_L_O_2,ww_L_O_3	2,14,3,5,2,4	103,144,58,104,62,133	--
novel_circ_0004230	NC_019460.2	131007592	131010732	-	3140	397	101116817;	exon:131007593-131007680,exon:131008837-131008993,exon:131010581-131010732	MM_F_O_1,MM_F_O_2,MM_F_O_3,ww_F_O_1,ww_F_O_2,MM_L_O_2,ww_L_O_1,ww_L_O_2,ww_L_O_3	8,2,7,6,5,15,6,7,2	40,39,78,51,51,49,40,37,48	--
novel_circ_0004232	NC_019460.2	131007592	131032418	-	24826	498	101116817;	exon:131007593-131007680,exon:131008837-131008993,exon:131024187-131024217,exon:131024303-131024370,exon:131032265-131032418	MM_F_O_1,MM_F_O_2,MM_F_O_3,ww_F_O_1,ww_F_O_2,MM_L_O_2,MM_L_O_3,ww_L_O_2,ww_L_O_3	4,2,3,6,7,3,4,4,4	25,41,61,44,37,37,17,34,35	--
novel_circ_0004242	NC_019460.2	132702468	132703533	-	1065	273	101102467;	exon:132702469-132702571,exon:132703364-132703533	MM_F_O_1,MM_F_O_2,MM_F_O_3,ww_F_O_1,ww_F_O_2,ww_F_O_3,MM_L_O_1,MM_L_O_2,MM_L_O_3,ww_L_O_1,ww_L_O_2,ww_L_O_3	4,2,4,2,6,4,2,8,11,5,3,4	219,133,118,140,235,90,56,90,61,118,97,151	--
novel_circ_0004249	NC_019460.2	134778186	134783342	-	5156	620	101116558;	exon:134778187-134778283,exon:134778719-134778871,exon:134778972-134779073,exon:134781451-134781566,exon:134783191-134783342	MM_F_O_1,MM_F_O_2,MM_F_O_3,ww_F_O_1,ww_F_O_2,ww_F_O_3,MM_L_O_1,MM_L_O_2,MM_L_O_3,ww_L_O_1,ww_L_O_2,ww_L_O_3	10,12,15,5,17,9,6,4,15,6,12,13	59,67,62,67,77,61,41,77,64,70,88,71	--
novel_circ_0004256	NC_019460.2	134913065	134922263	+	9198	272	101116975;	exon:134913066-134913217,exon:134913917-134914036	ww_F_O_2,MM_L_O_1,MM_L_O_2,MM_L_O_3,ww_L_O_2	6,4,10,3,2	168,51,542,210,287	--
novel_circ_0004268	NC_019460.2	135521552	135530580	-	9028	406	101118601;	exon:135521553-135521606,exon:135522334-135522444,exon:135528875-135528978,exon:135530444-135530580	MM_F_O_1,MM_F_O_2,MM_F_O_3,ww_F_O_1,ww_F_O_2,ww_F_O_3,MM_L_O_1,MM_L_O_2,MM_L_O_3,ww_L_O_1,ww_L_O_2,ww_L_O_3	17,35,20,18,20,16,7,19,10,36,18,33	2.75202e+35	--
novel_circ_0004272	NC_019460.2	135521552	135541571	-	20019	313	101118601;	exon:135521553-135521606,exon:135522334-135522444,exon:135541424-135541571	MM_F_O_3,ww_F_O_2,ww_F_O_3,MM_L_O_2,MM_L_O_3,ww_L_O_1,ww_L_O_2,ww_L_O_3	2,6,4,7,3,8,5,2	1.84417e+23	--
novel_circ_0004277	NC_019460.2	135536190	135541571	-	5381	377	101118601;	exon:135536191-135536266,exon:135540276-135540428,exon:135541424-135541571	MM_F_O_1,MM_F_O_2,MM_F_O_3,ww_F_O_1,ww_F_O_2,ww_F_O_3,MM_L_O_1,MM_L_O_2,ww_L_O_1,ww_L_O_2,ww_L_O_3	7,3,3,12,4,4,3,8,3,11,3	3.49218e+32	--
novel_circ_0004296	NC_019460.2	138518671	138519849	+	1178	197	101110665;	exon:138518672-138518742,exon:138519724-138519849	MM_F_O_1,ww_F_O_1,MM_L_O_1,MM_L_O_2,MM_L_O_3,ww_L_O_2,ww_L_O_3	6,3,5,4,2,4,3	2.76207e+20	--
novel_circ_0004303	NC_019460.2	139821987	139839592	+	17605	548	101112470;	exon:139821988-139822104,exon:139826592-139826809,exon:139839113-139839188,exon:139839456-139839592	MM_F_O_1,MM_F_O_2,MM_F_O_3,ww_F_O_1,ww_F_O_2,ww_F_O_3,MM_L_O_1,MM_L_O_2,MM_L_O_3,ww_L_O_1,ww_L_O_2,ww_L_O_3	6,15,10,16,14,11,6,2,13,4,12,12	183,169,143,219,164,118,105,130,279,82,65,147	--
novel_circ_0004307	NC_019460.2	140139731	140153798	+	14067	399	101112717;	exon:140139732-140139889,exon:140149112-140149189,exon:140151777-140151877,exon:140153737-140153798	MM_F_O_1,MM_F_O_2,MM_F_O_3,ww_F_O_1,ww_F_O_2,ww_F_O_3,MM_L_O_2,MM_L_O_3,ww_L_O_1,ww_L_O_2,ww_L_O_3	6,8,12,7,14,5,11,12,4,16,18	2.72246e+32	--
novel_circ_0004310	NC_019460.2	140212307	140215861	-	3554	441	101112969;	exon:140212308-140212399,exon:140212489-140212612,exon:140215545-140215630,exon:140215723-140215861	MM_F_O_1,MM_F_O_2,MM_F_O_3,ww_F_O_1,ww_F_O_2,ww_F_O_3,MM_L_O_1,MM_L_O_2,MM_L_O_3,ww_L_O_1,ww_L_O_2,ww_L_O_3	23,40,49,45,30,14,23,41,33,41,30,47	1.4815e+35	--
novel_circ_0004311	NC_019460.2	140212307	140241561	-	29254	590	101112969;	exon:140212308-140212399,exon:140212489-140212612,exon:140215545-140215630,exon:140215723-140215861,exon:140241413-140241561	MM_F_O_1,MM_F_O_2,MM_F_O_3,ww_F_O_1,ww_F_O_2,MM_L_O_1,MM_L_O_2,MM_L_O_3,ww_L_O_1,ww_L_O_2,ww_L_O_3	6,11,18,11,10,5,16,11,12,10,13	1.4215e+32	--
novel_circ_0004314	NC_019460.2	140276351	140285419	-	9068	421	101112969;	exon:140276352-140276419,exon:140279824-140280042,exon:140285286-140285419	MM_F_O_1,MM_F_O_2,MM_F_O_3,ww_F_O_1,ww_F_O_2,ww_F_O_3,MM_L_O_1,MM_L_O_2,ww_L_O_1,ww_L_O_2,ww_L_O_3	8,2,4,7,5,7,4,5,13,2,4	2.07198e+32	--
novel_circ_0004318	NC_019460.2	140783169	140784909	-	1740	324	101108825;	exon:140783170-140783267,exon:140784684-140784909	MM_F_O_1,MM_F_O_2,MM_F_O_3,ww_F_O_1,ww_F_O_2,ww_F_O_3,MM_L_O_1,MM_L_O_2,MM_L_O_3,ww_L_O_1,ww_L_O_2,ww_L_O_3	7,6,17,11,40,12,3,33,28,15,46,7	1.33147e+35	--
novel_circ_0004327	NC_019460.2	144129792	144160303	-	30511	57	101115951;	exon:144160247-144160303	MM_F_O_1,MM_F_O_2,MM_F_O_3,ww_F_O_1,ww_F_O_2,ww_F_O_3,MM_L_O_1,MM_L_O_2,MM_L_O_3,ww_L_O_1,ww_L_O_2,ww_L_O_3	8,15,21,18,12,11,11,38,12,19,23,34	37,38,23,30,41,35,46,45,28,34,39,46	--
novel_circ_0004329	NC_019460.2	144365826	144366152	+	326	326	101110409;	exon:144365827-144366152	MM_F_O_1,MM_F_O_2,MM_F_O_3,ww_F_O_1,ww_F_O_2,ww_F_O_3,MM_L_O_1,MM_L_O_2,MM_L_O_3,ww_L_O_1,ww_L_O_2,ww_L_O_3	5,2,6,6,15,2,5,28,13,12,16,17	29,20,18,28,31,27,18,38,29,27,29,21	--
novel_circ_0004336	NC_019460.2	144446317	144455155	+	8838	298	101110670;	exon:144446318-144446489,exon:144455030-144455155	MM_F_O_1,MM_F_O_2,MM_F_O_3,ww_F_O_1,MM_L_O_2,ww_L_O_2,ww_L_O_3	4,2,3,4,2,4,2	1.62171e+20	--
novel_circ_0004337	NC_019460.2	144446317	144459232	+	12915	550	101110670;	exon:144446318-144446489,exon:144455030-144455155,exon:144458981-144459232	MM_F_O_1,MM_F_O_2,MM_F_O_3,ww_F_O_1,ww_F_O_2,ww_F_O_3,MM_L_O_2,MM_L_O_3,ww_L_O_1,ww_L_O_2,ww_L_O_3	7,7,3,5,5,4,3,3,7,6,9	129,150,143,116,161,55,103,55,150,112,121	--
novel_circ_0004338	NC_019460.2	144446317	144468985	+	22668	345	101110670;	exon:144446318-144446489,exon:144468813-144468985	MM_F_O_1,MM_F_O_2,MM_F_O_3,ww_F_O_1,ww_F_O_2,ww_F_O_3,MM_L_O_1,MM_L_O_2,MM_L_O_3,ww_L_O_1,ww_L_O_2,ww_L_O_3	8,8,5,7,7,9,2,16,3,15,8,9	270,324,235,179,218,174,154,168,75,250,173,254	--
novel_circ_0004357	NC_019460.2	147420772	147433106	+	12334	268	101119199;	exon:147420773-147420894,exon:147432961-147433106	MM_F_O_2,MM_F_O_3,MM_L_O_2,MM_L_O_3,ww_L_O_1,ww_L_O_2,ww_L_O_3	6,3,2,19,3,4,2	14,9,9,83,12,8,15	--
novel_circ_0004374	NC_019460.2	149031857	149071910	-	40053	426	101122772;	exon:149031858-149031980,exon:149040039-149040140,exon:149047351-149047408,exon:149071768-149071910	MM_F_O_1,MM_F_O_2,MM_F_O_3,ww_F_O_1,ww_F_O_2,ww_F_O_3,MM_L_O_1,MM_L_O_2,MM_L_O_3,ww_L_O_1,ww_L_O_2,ww_L_O_3	4,7,10,4,12,5,6,11,5,4,14,3	2.52249e+35	--
novel_circ_0004377	NC_019460.2	149504901	149506804	-	1903	363	101123284;	exon:149504902-149505022,exon:149505133-149505245,exon:149506676-149506804	MM_F_O_2,MM_F_O_3,ww_F_O_1,ww_F_O_2,ww_F_O_3,MM_L_O_2,MM_L_O_3,ww_L_O_1,ww_L_O_2,ww_L_O_3	4,5,5,2,2,3,6,6,5,2	93,48,71,68,33,23,27,86,23,85	--
novel_circ_0004378	NC_019460.2	149504910	149506804	-	1894	354	101123284;	exon:149504911-149505022,exon:149505133-149505245,exon:149506676-149506804	MM_F_O_1,MM_F_O_2,MM_F_O_3,ww_F_O_1,ww_F_O_2,MM_L_O_1,MM_L_O_2,ww_L_O_3	3,2,6,6,3,3,2,4	59,91,48,70,68,46,23,86	--
novel_circ_0004385	NC_019460.2	149966464	149971583	+	5119	373	101101794;101101821;101101837;101101823;101101824;101101825;101101822;101101831;101101817;101101788;	intron:149966465-149966534,intron:149971281-149971583	MM_F_O_1,MM_F_O_2,MM_F_O_3,ww_F_O_1,ww_F_O_2,ww_F_O_3,MM_L_O_1,MM_L_O_2,MM_L_O_3,ww_L_O_1,ww_L_O_2,ww_L_O_3	25,10,10,17,4,7,7,7,13,11,9,5	88,82,60,68,62,45,42,70,33,68,42,74	--;--;--;--;--;--;--;--;--;--
novel_circ_0004391	NC_019460.2	150288841	150301885	-	13044	658	101114513;	exon:150288842-150289031,exon:150290931-150291084,exon:150300204-150300307,exon:150301676-150301885	MM_F_O_1,MM_F_O_2,MM_F_O_3,ww_F_O_1,ww_F_O_2,ww_F_O_3,MM_L_O_1,MM_L_O_2,MM_L_O_3,ww_L_O_1,ww_L_O_2,ww_L_O_3	84,98,153,51,65,42,70,51,69,149,97,81	6.78724e+35	--
novel_circ_0004400	NC_019460.2	150879103	150882575	-	3472	349	101106317;	exon:150879104-150879244,exon:150880144-150880200,exon:150881417-150881485,exon:150882494-150882575	MM_F_O_1,MM_F_O_2,MM_F_O_3,ww_F_O_1,ww_F_O_2,ww_F_O_3,MM_L_O_1,MM_L_O_2,MM_L_O_3,ww_L_O_1,ww_L_O_2,ww_L_O_3	27,54,51,43,57,24,15,68,45,40,96,22	4.56528e+35	--
novel_circ_0004415	NC_019460.2	154113592	154178276	-	64684	343	101108734;	exon:154113593-154113621,exon:154157215-154157292,exon:154158908-154159016,exon:154178150-154178276	MM_F_O_1,MM_F_O_2,MM_F_O_3,ww_F_O_1,ww_F_O_2,ww_F_O_3,MM_L_O_1,MM_L_O_2,MM_L_O_3,ww_L_O_1,ww_L_O_2,ww_L_O_3	16,23,52,20,74,30,12,85,85,43,113,21	1.55102e+35	--
novel_circ_0004417	NC_019460.2	154157214	154178276	-	21062	314	101108734;	exon:154157215-154157292,exon:154158908-154159016,exon:154178150-154178276	MM_F_O_1,MM_F_O_2,MM_F_O_3,ww_F_O_1,ww_F_O_2,ww_F_O_3,MM_L_O_1,MM_L_O_2,MM_L_O_3,ww_L_O_1,ww_L_O_2,ww_L_O_3	18,18,43,17,93,27,21,77,106,53,104,19	162,95,219,148,806,215,121,400,702,150,437,139	--
novel_circ_0004418	NC_019460.2	154256452	154259038	-	2586	362	101116043;	exon:154256453-154256631,exon:154257297-154257399,exon:154258959-154259038	MM_F_O_1,MM_F_O_3,ww_F_O_1,ww_F_O_2,ww_F_O_3,MM_L_O_2,MM_L_O_3,ww_L_O_2,ww_L_O_3	4,4,5,7,4,7,2,5,8	1.85151e+26	--
novel_circ_0004425	NC_019460.2	154814054	154823066	-	9012	108	101110579;	exon:154822959-154823066	MM_F_O_3,ww_L_O_1,ww_L_O_2,ww_L_O_3	6,3,4,2	303254227284	--
novel_circ_0004435	NC_019460.2	155439353	155447981	-	8628	359	101111871;	exon:155439354-155439516,exon:155447786-155447981	MM_F_O_1,MM_F_O_2,MM_F_O_3,MM_L_O_1,MM_L_O_2,ww_L_O_1,ww_L_O_2,ww_L_O_3	3,8,6,10,7,5,3,5	44,30,28,81,51,26,33,67	--
novel_circ_0004462	NC_019460.2	162966872	162976820	+	9948	243	101101794;101101821;101101837;101101823;101101824;101101825;101101822;101101831;101101817;101101788;	intron:162971710-162971849,intron:162976718-162976820	MM_F_O_2,MM_F_O_3,ww_F_O_1,ww_F_O_2,ww_F_O_3,MM_L_O_1,MM_L_O_2,ww_L_O_1,ww_L_O_2,ww_L_O_3	3,4,14,10,4,7,6,25,5,9	54,16,18,10,29,26,16,45,21,55	--;--;--;--;--;--;--;--;--;--
novel_circ_0004469	NC_019460.2	163274785	163275171	+	386	309	101115445;	exon:163274786-163274962,exon:163275040-163275171	MM_F_O_3,ww_F_O_2,ww_F_O_3,MM_L_O_1,MM_L_O_2,MM_L_O_3,ww_L_O_1,ww_L_O_2,ww_L_O_3	4,6,2,2,8,11,7,10,4	191,302,145,86,74,95,113,116,169	--
novel_circ_0004473	NC_019460.2	165380922	165383812	-	2890	325	101122426;	exon:165380923-165381028,exon:165381510-165381607,exon:165383692-165383812	MM_F_O_2,MM_F_O_3,ww_F_O_2,ww_F_O_3,MM_L_O_1,MM_L_O_2,MM_L_O_3,ww_L_O_2	2,2,3,2,2,2,3,4	2.86251e+23	--
novel_circ_0004474	NC_019460.2	165385902	165402165	-	16263	523	101122426;	exon:165385903-165386026,exon:165388288-165388350,exon:165388677-165388771,exon:165389523-165389637,exon:165402040-165402165	MM_F_O_1,MM_F_O_2,MM_F_O_3,ww_F_O_1,ww_F_O_2,ww_F_O_3,ww_L_O_1,ww_L_O_2,ww_L_O_3	2,5,2,3,7,2,2,8,6	2.62304e+26	--
novel_circ_0004476	NC_019460.2	165402039	165416186	-	14147	273	101122426;	exon:165402040-165402165,exon:165416040-165416186	MM_F_O_1,MM_F_O_2,MM_F_O_3,ww_F_O_1,ww_F_O_2,ww_F_O_3,MM_L_O_1,MM_L_O_2,MM_L_O_3,ww_L_O_1,ww_L_O_2,ww_L_O_3	11,8,17,25,10,11,6,10,9,16,12,10	188,211,178,209,142,129,109,101,97,178,114,191	--
novel_circ_0004494	NC_019460.2	165664342	165678493	+	14151	457	101119811;	exon:165664343-165664465,exon:165674652-165674780,exon:165676402-165676516,exon:165678404-165678493	MM_F_O_1,MM_F_O_2,MM_F_O_3,ww_F_O_1,ww_F_O_3,MM_L_O_1,ww_L_O_1,ww_L_O_2,ww_L_O_3	3,6,2,4,3,3,11,2,10	5.45507e+26	--
novel_circ_0004495	NC_019460.2	165674651	165687096	+	12445	342	101119811;	exon:165674652-165674780,exon:165686528-165686639,exon:165686996-165687096	MM_F_O_1,MM_F_O_2,MM_F_O_3,ww_F_O_1,ww_F_O_3,MM_L_O_2,ww_L_O_1,ww_L_O_3	3,5,4,4,4,2,5,2	5.85602e+23	--
novel_circ_0004497	NC_019460.2	165680638	165699799	+	19161	239	101119811;	exon:165680639-165680765,exon:165686528-165686639	MM_F_O_1,MM_F_O_2,MM_F_O_3,ww_F_O_1,ww_F_O_2,ww_F_O_3,ww_L_O_3	4,3,3,8,3,4,6	5.1751e+20	--
novel_circ_0004516	NC_019460.2	165754580	165767338	+	12758	484	101119811;	exon:165754581-165754703,exon:165760814-165760867,exon:165761394-165761492,exon:165767131-165767338	MM_F_O_1,MM_F_O_2,MM_F_O_3,ww_F_O_1,ww_L_O_1,ww_L_O_2,ww_L_O_3	4,17,4,5,8,2,5	5.74587e+20	--
novel_circ_0004517	NC_019460.2	165754580	165772609	+	18029	635	101119811;	exon:165754581-165754703,exon:165760814-165760867,exon:165767131-165767338,exon:165770784-165770863,exon:165772440-165772609	MM_F_O_1,MM_F_O_2,MM_F_O_3,ww_F_O_1,ww_F_O_2,MM_L_O_1,MM_L_O_2,ww_L_O_1,ww_L_O_2,ww_L_O_3	5,10,7,7,3,2,2,9,4,16	534,548,288,346,125,495,135,643,93,671	--
novel_circ_0004520	NC_019460.2	165760813	165772609	+	11796	233	101119811;	exon:165760814-165760867,exon:165761394-165761492,exon:165770784-165770863	MM_F_O_1,MM_F_O_3,ww_F_O_1,ww_F_O_3,MM_L_O_2,ww_L_O_1,ww_L_O_2,ww_L_O_3	3,6,6,5,6,6,4,2	5.24303e+23	--
novel_circ_0004521	NC_019460.2	165770783	165772609	+	1826	250	101119811;	exon:165770784-165770863,exon:165772440-165772609	MM_F_O_1,MM_F_O_2,MM_F_O_3,ww_F_O_1,ww_F_O_3,ww_L_O_1,ww_L_O_3	2,9,2,4,5,3,3	6.06606e+20	--
novel_circ_0004526	NC_019460.2	165825042	165832147	+	7105	572	101119811;	exon:165825043-165825216,exon:165826680-165826903,exon:165831974-165832147	MM_F_O_1,MM_F_O_2,MM_F_O_3,ww_F_O_1,ww_F_O_3,MM_L_O_1,ww_L_O_1,ww_L_O_3	5,6,5,13,4,5,3,6	5.33535e+23	--
novel_circ_0004528	NC_019460.2	165826801	165871273	+	44472	459	101119811;	exon:165826802-165826903,exon:165831974-165832147,exon:165863416-165863490,exon:165871166-165871273	MM_F_O_1,MM_F_O_2,MM_F_O_3,ww_F_O_1,ww_F_O_3,MM_L_O_1,ww_L_O_1,ww_L_O_3	7,9,6,3,7,3,11,8	2.7632e+23	--
novel_circ_0004529	NC_019460.2	165946827	165961366	+	14539	230	101122681;	exon:165946828-165947057	MM_F_O_3,MM_L_O_1,MM_L_O_2,MM_L_O_3,ww_L_O_2,ww_L_O_3	3,3,4,5,12,2	1.33106e+17	--
novel_circ_0004532	NC_019460.2	166509969	166513403	+	3434	280	105609280;	exon:166509970-166510120,exon:166513275-166513403	MM_F_O_1,MM_F_O_2,MM_F_O_3,ww_F_O_1,ww_F_O_3,ww_L_O_1,ww_L_O_3	2,6,4,6,3,5,4	4.46782e+20	--
novel_circ_0004533	NC_019460.2	166509969	166548916	+	38947	580	105609280;	exon:166509970-166510120,exon:166510682-166510790,exon:166542221-166542335,exon:166548712-166548916	MM_F_O_1,MM_F_O_2,MM_F_O_3,ww_F_O_1,ww_F_O_2,ww_F_O_3,MM_L_O_1,ww_L_O_1,ww_L_O_2,ww_L_O_3	7,24,13,11,2,12,9,17,5,11	476,824,377,405,39,254,674,729,98,469	--
novel_circ_0004534	NC_019460.2	166509969	166582568	+	72599	745	105609280;	exon:166509970-166510122,exon:166510610-166510790,exon:166582062-166582225,exon:166582322-166582568	MM_F_O_1,MM_F_O_2,MM_F_O_3,ww_F_O_1,ww_F_O_2,ww_F_O_3,MM_L_O_1,MM_L_O_2,MM_L_O_3,ww_L_O_1,ww_L_O_2,ww_L_O_3	171,432,222,161,22,123,202,39,4,349,33,189	228,284,140,194,7,98,337,61,4,293,43,202	--
novel_circ_0004538	NC_019460.2	167542348	167550063	+	7715	384	101120072;	exon:167542349-167542475,exon:167544604-167544762,exon:167549966-167550063	MM_F_O_1,MM_F_O_2,MM_F_O_3,ww_F_O_1,ww_F_O_2,ww_F_O_3,MM_L_O_1,MM_L_O_2,MM_L_O_3,ww_L_O_1,ww_L_O_2,ww_L_O_3	10,16,10,8,5,7,8,13,12,7,4,10	4.37492e+35	--
novel_circ_0004542	NC_019460.2	167646447	167648897	+	2450	429	100135699;	exon:167646448-167646631,exon:167648565-167648677,exon:167648766-167648897	MM_F_O_2,MM_F_O_3,ww_F_O_1,ww_F_O_2,ww_F_O_3,MM_L_O_1,MM_L_O_2,MM_L_O_3,ww_L_O_2,ww_L_O_3	4,9,3,4,3,3,9,6,6,6	140,139,106,168,91,82,88,122,92,112	--
novel_circ_0004545	NC_019460.2	167663028	167669018	+	5990	253	100135699;	exon:167663029-167663155,exon:167668893-167669018	MM_F_O_1,MM_F_O_2,MM_F_O_3,ww_F_O_1,ww_F_O_2,MM_L_O_1,MM_L_O_2,MM_L_O_3,ww_L_O_1,ww_L_O_2,ww_L_O_3	6,3,9,10,5,3,7,3,14,14,3	115,135,95,121,144,68,120,121,112,123,120	--
novel_circ_0004546	NC_019460.2	167663028	167677937	+	14909	415	100135699;	exon:167663029-167663155,exon:167664470-167664595,exon:167677776-167677937	MM_F_O_1,MM_F_O_2,MM_F_O_3,ww_F_O_1,ww_F_O_2,MM_L_O_1,MM_L_O_2,ww_L_O_1,ww_L_O_2,ww_L_O_3	7,7,3,3,2,4,2,3,2,9	102,135,102,138,133,64,100,107,115,110	--
novel_circ_0004558	NC_019460.2	168950812	168959734	-	8922	514	101104223;	exon:168950813-168950983,exon:168952110-168952250,exon:168958449-168958487,exon:168959572-168959734	MM_F_O_1,MM_F_O_2,MM_F_O_3,ww_F_O_1,ww_F_O_2,ww_F_O_3,MM_L_O_1,MM_L_O_2,MM_L_O_3,ww_L_O_1,ww_L_O_2,ww_L_O_3	20,21,16,51,14,14,11,16,27,36,25,21	159,154,135,145,206,130,115,97,102,158,136,184	--
novel_circ_0004564	NC_019460.2	169430647	169441480	+	10833	336	101106248;	exon:169430648-169430731,exon:169441229-169441480	MM_F_O_1,MM_F_O_3,ww_F_O_1,ww_F_O_2,ww_F_O_3,MM_L_O_1,MM_L_O_2,ww_L_O_1,ww_L_O_2,ww_L_O_3	7,10,5,21,2,2,21,6,25,6	13,20,24,114,24,16,97,18,142,11	--
novel_circ_0004572	NC_019460.2	169618488	169657069	+	38581	351	101106248;	exon:169618489-169618680,exon:169656911-169657069	MM_F_O_1,MM_F_O_3,ww_F_O_1,ww_F_O_2,MM_L_O_1,MM_L_O_2,ww_L_O_1,ww_L_O_2,ww_L_O_3	3,2,4,23,2,8,2,3,3	1.29336e+27	--
novel_circ_0004578	NC_019460.2	169637924	169657069	+	19145	401	101106248;	exon:169637925-169638029,exon:169652372-169652508,exon:169656911-169657069	MM_F_O_1,MM_F_O_2,MM_F_O_3,ww_F_O_1,ww_F_O_2,ww_F_O_3,MM_L_O_2,MM_L_O_3,ww_L_O_1,ww_L_O_2,ww_L_O_3	12,9,29,27,58,15,26,4,22,51,6	126,160,299,210,456,196,643,71,267,918,90	--
novel_circ_0004582	NC_019460.2	169637924	169711478	+	73554	741	101106248;	exon:169637925-169638029,exon:169652372-169652508,exon:169656911-169657069,exon:169699036-169699136,exon:169702468-169702574,exon:169711347-169711478	MM_F_O_1,MM_F_O_2,MM_F_O_3,ww_F_O_1,ww_F_O_2,ww_F_O_3,MM_L_O_1,MM_L_O_2,MM_L_O_3,ww_L_O_1,ww_L_O_2,ww_L_O_3	18,26,46,29,85,25,25,67,6,24,127,14	107,115,246,171,346,139,201,501,42,205,757,88	--
novel_circ_0004591	NC_019460.2	169652371	169699136	+	46765	397	101106248;	exon:169652372-169652508,exon:169656911-169657069,exon:169699036-169699136	MM_F_O_2,MM_F_O_3,ww_F_O_1,ww_F_O_2,ww_F_O_3,MM_L_O_1,MM_L_O_2,ww_L_O_1,ww_L_O_2	3,4,4,3,3,2,6,3,11	2.06345e+27	--
novel_circ_0004593	NC_019460.2	169652371	169711478	+	59107	529	101106248;	exon:169652372-169652508,exon:169656911-169657069,exon:169699036-169699136,exon:169711347-169711478	MM_F_O_1,MM_F_O_2,MM_F_O_3,ww_F_O_1,ww_F_O_2,ww_F_O_3,MM_L_O_1,MM_L_O_2,MM_L_O_3,ww_L_O_1,ww_L_O_2,ww_L_O_3	20,47,47,18,91,37,35,116,14,33,226,19	145,148,310,216,462,179,212,591,51,249,919,94	--
novel_circ_0004605	NC_019460.2	169699035	169711478	+	12443	278	101106248;	exon:169699036-169699136,exon:169702530-169702574,exon:169711347-169711478	MM_F_O_1,MM_F_O_2,MM_F_O_3,ww_F_O_1,ww_F_O_2,ww_F_O_3,MM_L_O_1,MM_L_O_2,MM_L_O_3,ww_L_O_1,ww_L_O_2,ww_L_O_3	17,20,36,33,68,17,7,71,15,22,81,15	164,229,401,259,614,255,282,784,68,327,1195,87	--
novel_circ_0004615	NC_019460.2	169790792	169807694	+	16902	382	101106248;	exon:169790793-169790875,exon:169805257-169805314,exon:169805454-169805551,exon:169807552-169807694	MM_F_O_1,MM_F_O_3,ww_F_O_2,ww_F_O_3,MM_L_O_1,MM_L_O_2,MM_L_O_3,ww_L_O_1,ww_L_O_2,ww_L_O_3	3,6,12,3,5,23,2,6,18,9	48,207,210,100,105,355,20,154,495,84	--
novel_circ_0004620	NC_019460.2	169817264	169824960	+	7696	421	101106248;	exon:169817265-169817417,exon:169818404-169818551,exon:169824841-169824960	MM_F_O_1,MM_F_O_3,ww_F_O_1,ww_F_O_2,ww_F_O_3,MM_L_O_1,MM_L_O_2,MM_L_O_3,ww_L_O_1,ww_L_O_2,ww_L_O_3	11,12,10,19,4,2,19,5,10,24,11	55,222,131,188,85,125,350,16,141,534,86	--
novel_circ_0004623	NC_019460.2	170054716	170058254	+	3538	293	101107084;	exon:170054717-170054842,exon:170058088-170058254	MM_F_O_2,MM_F_O_3,ww_F_O_2,ww_F_O_3,MM_L_O_2,MM_L_O_3,ww_L_O_1,ww_L_O_2,ww_L_O_3	3,5,6,4,2,2,3,5,3	108,74,218,47,92,83,97,91,168	--
novel_circ_0004626	NC_019460.2	170435613	170445005	-	9392	406	101122348;	exon:170435614-170435748,exon:170436017-170436081,exon:170444800-170445005	MM_F_O_1,MM_F_O_2,MM_F_O_3,ww_F_O_1,ww_F_O_2,ww_F_O_3,MM_L_O_1,MM_L_O_2,MM_L_O_3,ww_L_O_1,ww_L_O_2,ww_L_O_3	5,11,8,8,3,6,4,6,5,12,4,10	228,360,359,263,162,232,254,108,120,312,88,339	--
novel_circ_0004627	NC_019460.2	170435613	170449637	-	14024	362	101122348;	exon:170435614-170435748,exon:170436017-170436081,exon:170448447-170448488,exon:170449518-170449637	MM_F_O_1,MM_F_O_2,MM_F_O_3,ww_F_O_1,ww_F_O_2,ww_L_O_1,ww_L_O_3	3,2,3,2,5,3,4	2.15295e+20	--
novel_circ_0004631	NC_019460.2	170444799	170457628	-	12829	454	101122348;	exon:170444800-170445005,exon:170448447-170448488,exon:170449518-170449637,exon:170457543-170457628	MM_F_O_1,MM_F_O_2,MM_F_O_3,ww_F_O_1,ww_F_O_3,MM_L_O_1,ww_L_O_1,ww_L_O_3	2,4,3,3,2,3,4,3	2.55306e+23	--
novel_circ_0004634	NC_019460.2	172564775	172581591	+	16816	338	101102055;	exon:172564776-172564924,exon:172581403-172581591	MM_F_O_2,MM_F_O_3,ww_F_O_1,ww_F_O_2,MM_L_O_1,MM_L_O_3,ww_L_O_1,ww_L_O_2,ww_L_O_3	2,8,3,6,4,8,3,12,3	2.10198e+26	--
novel_circ_0004645	NC_019460.2	173261530	173264213	-	2683	228	101113925;	exon:173261531-173261610,exon:173264066-173264213	MM_F_O_1,MM_F_O_2,MM_F_O_3,ww_L_O_1	2,3,2,2	79,59,61,23	--
novel_circ_0004652	NC_019460.2	173543659	173554461	+	10802	546	101114433;	exon:173543660-173543794,exon:173546396-173546504,exon:173550979-173551045,exon:173551544-173551630,exon:173554314-173554461	MM_F_O_2,MM_F_O_3,ww_F_O_1,MM_L_O_1,MM_L_O_3,ww_L_O_1,ww_L_O_2,ww_L_O_3	3,2,3,2,2,6,5,10	2.5019e+23	--
novel_circ_0004662	NC_019460.2	175819699	175821932	-	2233	355	101117746;	exon:175819700-175819785,exon:175820706-175820824,exon:175821783-175821932	MM_F_O_1,MM_F_O_3,ww_F_O_1,ww_F_O_2,ww_F_O_3,MM_L_O_1,MM_L_O_2,MM_L_O_3,ww_L_O_1,ww_L_O_2,ww_L_O_3	5,6,11,40,5,14,35,9,6,9,5	93,63,77,84,44,71,62,74,53,89,124	--
novel_circ_0004678	NC_019460.2	18078680	18079981	-	1301	345	101115774;	exon:18078681-18078860,exon:18079817-18079981	MM_F_O_1,MM_F_O_2,MM_F_O_3,ww_F_O_1,ww_F_O_2,ww_F_O_3,MM_L_O_2,MM_L_O_3,ww_L_O_1,ww_L_O_2,ww_L_O_3	5,18,13,6,31,5,20,25,7,28,5	5.38505e+32	--
novel_circ_0004681	NC_019460.2	18147762	18153226	-	5464	377	101116033;	exon:18147763-18147955,exon:18153043-18153226	MM_F_O_2,MM_F_O_3,ww_F_O_1,ww_F_O_2,ww_F_O_3,MM_L_O_2,MM_L_O_3,ww_L_O_2	6,6,3,11,4,7,11,3	3.72381e+23	--
novel_circ_0004686	NC_019460.2	181639864	181644220	-	4356	246	101108646;	exon:181639865-181639954,exon:181640185-181640340	MM_F_O_2,MM_F_O_3,ww_F_O_1,ww_F_O_2,ww_F_O_3,MM_L_O_1,MM_L_O_2,MM_L_O_3,ww_L_O_1,ww_L_O_3	4,2,3,9,2,3,4,7,2,4	3.46294e+29	--
novel_circ_0004687	NC_019460.2	181639864	181645834	-	5970	378	101108646;	exon:181639865-181639954,exon:181640185-181640340,exon:181645703-181645834	MM_F_O_1,MM_F_O_2,MM_F_O_3,ww_F_O_1,ww_F_O_2,ww_F_O_3,MM_L_O_3,ww_L_O_2,ww_L_O_3	2,6,6,5,7,4,7,5,5	4.41336e+26	--
novel_circ_0004689	NC_019460.2	181723355	181752076	-	28721	376	101105233;	exon:181723356-181723533,exon:181749602-181749660,exon:181751938-181752076	MM_F_O_1,MM_F_O_2,MM_F_O_3,ww_F_O_1,MM_L_O_3,ww_L_O_2	2,5,2,3,2,3	74,92,91,62,28,72	--
novel_circ_0004707	NC_019460.2	182717206	182734713	+	17507	302	101106760;	exon:182717207-182717339,exon:182721966-182722022,exon:182734602-182734713	MM_F_O_1,MM_F_O_2,MM_F_O_3,ww_F_O_1,ww_F_O_2,ww_F_O_3,MM_L_O_1,MM_L_O_2,MM_L_O_3,ww_L_O_1,ww_L_O_2,ww_L_O_3	3,6,4,5,7,3,2,8,2,13,9,3	197,247,165,199,195,153,149,182,85,215,150,208	--
novel_circ_0004715	NC_019460.2	183040876	183048079	+	7203	458	101109436;	exon:183040877-183040970,exon:183045566-183045697,exon:183046973-183047125,exon:183048001-183048079	MM_F_O_1,MM_F_O_2,MM_F_O_3,ww_F_O_1,ww_F_O_2,MM_L_O_3,ww_L_O_1,ww_L_O_3	3,12,2,4,2,6,2,5	87,109,77,56,88,106,61,91	--
novel_circ_0004716	NC_019460.2	183040876	183056431	+	15555	308	101109436;	exon:183040877-183040970,exon:183045566-183045697,exon:183056350-183056431	MM_F_O_1,MM_F_O_2,MM_F_O_3,ww_F_O_1	4,2,2,2	76,76,55,46	--
novel_circ_0004721	NC_019460.2	183341629	183356379	+	14750	636	101108038;	exon:183341630-183341788,exon:183342767-183342923,exon:183349950-183350034,exon:183355275-183355409,exon:183356280-183356379	MM_F_O_1,MM_F_O_2,MM_F_O_3,ww_F_O_1,ww_F_O_2,ww_F_O_3,MM_L_O_1,MM_L_O_2,MM_L_O_3,ww_L_O_1,ww_L_O_2,ww_L_O_3	8,13,15,13,5,4,2,27,8,8,27,6	1.29126e+35	--
novel_circ_0004727	NC_019460.2	184740458	184750889	+	10431	411	101108735;	exon:184740459-184740601,exon:184742260-184742368,exon:184744237-184744283,exon:184745805-184745875,exon:184750849-184750889	MM_F_O_1,MM_F_O_3,ww_F_O_1,ww_F_O_3,MM_L_O_1,MM_L_O_2,MM_L_O_3,ww_L_O_1,ww_L_O_3	5,6,3,2,6,2,5,2,10	7.11386e+26	--
novel_circ_0004729	NC_019460.2	184740458	184761290	+	20832	503	101108735;	exon:184740459-184740601,exon:184742260-184742368,exon:184758084-184758179,exon:184760282-184760337,exon:184761192-184761290	MM_F_O_1,MM_F_O_2,MM_F_O_3,ww_F_O_2,ww_F_O_3,MM_L_O_1,ww_L_O_1,ww_L_O_2,ww_L_O_3	6,3,2,2,2,3,2,3,4	6.28448e+26	--
novel_circ_0004733	NC_019460.2	18513656	18524305	+	10649	341	101102555;	exon:18513657-18513731,exon:18515631-18515680,exon:18519340-18519469,exon:18524220-18524305	MM_F_O_1,MM_F_O_2,MM_F_O_3,ww_F_O_1,ww_F_O_2,ww_F_O_3,MM_L_O_1,MM_L_O_2,MM_L_O_3,ww_L_O_1,ww_L_O_2,ww_L_O_3	9,6,5,11,12,3,4,3,11,5,16,3	77,44,59,68,120,56,76,85,80,56,82,83	--
novel_circ_0004738	NC_019460.2	18581186	18582271	+	1085	265	101102555;	exon:18581187-18581236,exon:18581703-18581794,exon:18582149-18582271	MM_F_O_2,MM_F_O_3,ww_F_O_1,ww_F_O_2,MM_L_O_1,MM_L_O_2,MM_L_O_3,ww_L_O_1,ww_L_O_2,ww_L_O_3	3,2,4,7,3,4,3,2,11,3	29,16,48,61,39,30,35,29,45,41	--
novel_circ_0004754	NC_019460.2	18674068	18677866	-	3798	389	101116815;	exon:18674069-18674237,exon:18676480-18676568,exon:18677736-18677866	MM_F_O_1,MM_F_O_2,MM_F_O_3,ww_F_O_1,ww_F_O_2,ww_F_O_3,MM_L_O_1,MM_L_O_2,MM_L_O_3,ww_L_O_1,ww_L_O_2,ww_L_O_3	4,3,2,7,8,4,4,3,3,12,4,6	102,101,105,103,176,85,83,101,114,121,114,109	--
novel_circ_0004770	NC_019460.2	187726009	187731271	+	5262	413	101113317;	exon:187726010-187726161,exon:187730506-187730605,exon:187731111-187731271	MM_F_O_1,MM_F_O_2,MM_F_O_3,ww_F_O_1,MM_L_O_1,MM_L_O_2,ww_L_O_3	7,3,5,5,4,3,8	3.90486e+20	--
novel_circ_0004775	NC_019460.2	187957349	187974375	+	17026	307	101113317;	exon:187957350-187957533,exon:187974253-187974375	MM_F_O_1,MM_F_O_2,MM_F_O_3,ww_F_O_1,ww_F_O_2,MM_L_O_2,MM_L_O_3,ww_L_O_1,ww_L_O_2,ww_L_O_3	2,8,4,4,4,2,3,11,5,5	3.78385e+29	--
novel_circ_0004794	NC_019460.2	189409510	189432192	+	22682	526	101114856;	exon:189409511-189409595,exon:189416860-189416997,exon:189420955-189421006,exon:189427382-189427528,exon:189432089-189432192	MM_F_O_2,MM_F_O_3,ww_F_O_1,ww_F_O_3,MM_L_O_1,MM_L_O_2,MM_L_O_3,ww_L_O_2	7,9,12,3,8,5,2,4	5.04263e+23	--
novel_circ_0004795	NC_019460.2	189409510	189434914	+	25404	279	101114856;	exon:189409511-189409595,exon:189411658-189411749,exon:189415682-189415783	MM_F_O_1,MM_F_O_2,MM_F_O_3,ww_F_O_1,ww_F_O_2,ww_F_O_3,MM_L_O_1,MM_L_O_2,ww_L_O_1,ww_L_O_2,ww_L_O_3	13,27,18,14,11,7,13,8,7,6,8	2.70391e+32	--
novel_circ_0004797	NC_019460.2	189411657	189416997	+	5340	332	101114856;	exon:189411658-189411749,exon:189415682-189415783,exon:189416860-189416997	MM_F_O_1,MM_F_O_2,ww_F_O_1,MM_L_O_1,ww_L_O_1,ww_L_O_2,ww_L_O_3	7,8,5,3,4,3,9	5.05623e+20	--
novel_circ_0004798	NC_019460.2	189411657	189432192	+	20535	583	101114856;	exon:189411658-189411749,exon:189415682-189415783,exon:189416860-189416997,exon:189427382-189427528,exon:189432089-189432192	MM_F_O_1,MM_F_O_2,MM_F_O_3,ww_F_O_1,ww_F_O_2,ww_F_O_3,MM_L_O_1,MM_L_O_2,MM_L_O_3,ww_L_O_1,ww_L_O_2,ww_L_O_3	21,19,13,23,12,8,8,10,5,14,11,17	4.77592e+35	--
novel_circ_0004800	NC_019460.2	189411657	189434914	+	23257	642	101114856;	exon:189411658-189411749,exon:189415682-189415783,exon:189416860-189416997,exon:189434605-189434914	MM_F_O_1,MM_F_O_2,MM_F_O_3,ww_F_O_1,ww_F_O_2,ww_F_O_3,MM_L_O_1,MM_L_O_2,MM_L_O_3,ww_L_O_1,ww_L_O_2,ww_L_O_3	122,102,84,98,91,61,102,120,57,139,102,134	360,479,236,270,139,185,276,125,57,444,141,458	--
novel_circ_0004801	NC_019460.2	189411657	189474490	+	62833	547	101114856;	exon:189411658-189411749,exon:189415682-189415783,exon:189416860-189416997,exon:189474276-189474490	MM_F_O_1,MM_F_O_2,MM_F_O_3,ww_F_O_1,ww_F_O_2,ww_F_O_3,MM_L_O_1,MM_L_O_2,MM_L_O_3,ww_L_O_1,ww_L_O_2,ww_L_O_3	6,16,10,8,2,4,12,12,3,24,4,25	290,410,169,206,107,166,207,93,45,427,127,381	--
novel_circ_0004811	NC_019460.2	189465943	189470196	+	4253	394	101114856;	exon:189465944-189466019,exon:189467056-189467216,exon:189470040-189470196	MM_F_O_1,MM_F_O_2,MM_F_O_3,ww_F_O_1,ww_F_O_3,MM_L_O_2,ww_L_O_3	5,3,2,5,2,5,7	2.74377e+20	--
novel_circ_0004813	NC_019460.2	190764662	190821806	+	57144	338	101115356;	exon:190764663-190764789,exon:190821596-190821806	MM_F_O_1,MM_F_O_2,MM_F_O_3,ww_F_O_1,ww_F_O_2,ww_F_O_3,MM_L_O_1,MM_L_O_3,ww_L_O_1,ww_L_O_2,ww_L_O_3	6,4,5,4,15,8,3,7,8,11,6	2.12107e+32	--
novel_circ_0004836	NC_019460.2	193275658	193282493	-	6835	138	101119461;	exon:193275659-193275796	MM_F_O_1,MM_F_O_3,ww_F_O_1,ww_F_O_2,ww_F_O_3,MM_L_O_3,ww_L_O_1,ww_L_O_2,ww_L_O_3	2,8,8,6,4,2,5,7,3	2.29125e+26	--
novel_circ_0004838	NC_019460.2	193281110	193296306	-	15196	101	101119461;	exon:193281111-193281211	MM_F_O_1,MM_F_O_2,MM_L_O_1,MM_L_O_2,MM_L_O_3,ww_L_O_3	2,7,2,3,3,2	223,236,86,161,96,190	--
novel_circ_0004843	NC_019460.2	193745662	193756326	-	10664	538	101115870;	exon:193745663-193745787,exon:193753379-193753533,exon:193756069-193756326	MM_F_O_1,MM_F_O_2,MM_F_O_3,ww_F_O_1,ww_F_O_2,ww_F_O_3,MM_L_O_1,MM_L_O_2,MM_L_O_3,ww_L_O_1,ww_L_O_2,ww_L_O_3	3,3,4,5,6,4,3,4,5,6,6,7	145,142,151,189,167,67,155,115,126,197,112,260	--
novel_circ_0004845	NC_019460.2	193753378	193756326	-	2948	413	101115870;	exon:193753379-193753533,exon:193756069-193756326	MM_F_O_1,MM_F_O_3,ww_F_O_2,MM_L_O_2,ww_L_O_1,ww_L_O_2,ww_L_O_3	4,2,5,8,6,5,2	1.5414e+20	--
novel_circ_0004854	NC_019460.2	195022522	195052666	-	30144	602	101121336;	exon:195022523-195022636,exon:195024564-195024631,exon:195031175-195031299,exon:195033788-195033974,exon:195052559-195052666	MM_F_O_1,MM_F_O_2,MM_F_O_3,ww_F_O_1,ww_F_O_2,ww_F_O_3,MM_L_O_1,MM_L_O_2,MM_L_O_3,ww_L_O_1,ww_L_O_2,ww_L_O_3	15,19,23,16,23,11,11,24,17,18,17,18	2.23182e+35	--
novel_circ_0004855	NC_019460.2	195022522	195060623	-	38101	430	101121336;	exon:195022523-195022636,exon:195052559-195052666,exon:195060416-195060623	MM_F_O_1,MM_F_O_2,MM_F_O_3,ww_F_O_1,ww_F_O_2,MM_L_O_1,MM_L_O_2,MM_L_O_3,ww_L_O_1,ww_L_O_2,ww_L_O_3	4,10,5,7,12,4,9,11,14,12,6	1.96164e+32	--
novel_circ_0004857	NC_019460.2	195031174	195052666	-	21492	420	101121336;	exon:195031175-195031299,exon:195033788-195033974,exon:195052559-195052666	MM_F_O_1,MM_F_O_2,MM_F_O_3,ww_F_O_1,ww_F_O_2,ww_F_O_3,MM_L_O_1,MM_L_O_2,MM_L_O_3,ww_L_O_1,ww_L_O_2,ww_L_O_3	22,15,29,27,23,13,15,24,15,34,24,18	2.11193e+35	--
novel_circ_0004860	NC_019460.2	195052558	195060623	-	8065	316	101121336;	exon:195052559-195052666,exon:195060416-195060623	MM_F_O_1,MM_F_O_2,MM_F_O_3,ww_F_O_1,ww_F_O_2,ww_F_O_3,MM_L_O_1,MM_L_O_2,MM_L_O_3,ww_L_O_1,ww_L_O_2,ww_L_O_3	9,19,25,14,23,20,9,12,26,15,17,16	1.97181e+35	--
novel_circ_0004890	NC_019460.2	199416377	199418635	+	2258	513	101105402;	exon:199416378-199416451,exon:199418197-199418635	MM_F_O_1,MM_F_O_2,MM_F_O_3,ww_F_O_1,ww_F_O_2,ww_F_O_3,MM_L_O_1,MM_L_O_2,MM_L_O_3,ww_L_O_1,ww_L_O_2	4,6,11,2,22,2,6,10,6,4,18	28,75,102,41,178,55,58,138,112,52,114	--
novel_circ_0004891	NC_019460.2	199418196	199418635	+	439	439	101105402;	exon:199418197-199418635	MM_F_O_3,ww_F_O_2,ww_F_O_3,MM_L_O_1,MM_L_O_2,MM_L_O_3,ww_L_O_1,ww_L_O_2,ww_L_O_3	11,14,3,3,17,8,8,13,2	106,181,57,69,156,108,54,110,40	--
novel_circ_0004896	NC_019460.2	200020045	200023545	-	3500	303	101109004;	exon:200020542-200020681,exon:200022797-200022885,exon:200023472-200023545	MM_F_O_1,MM_F_O_2,MM_F_O_3,ww_F_O_1,ww_F_O_2,ww_F_O_3,MM_L_O_2,MM_L_O_3,ww_L_O_1,ww_L_O_2,ww_L_O_3	7,6,11,6,7,3,6,2,4,10,9	133,95,111,139,132,73,162,134,114,117,135	--
novel_circ_0004898	NC_019460.2	200033278	200055121	-	21843	66	101109004;	exon:200033279-200033344	MM_F_O_3,ww_F_O_2,MM_L_O_1,MM_L_O_2,MM_L_O_3,ww_L_O_1,ww_L_O_3	2,9,2,7,4,2,3	1.41167e+20	--
novel_circ_0004903	NC_019460.2	20046379	20062929	-	16550	321	101103800;	exon:20046380-20046517,exon:20060791-20060891,exon:20062848-20062929	MM_F_O_2,ww_F_O_1,ww_F_O_2,ww_F_O_3,MM_L_O_2,MM_L_O_3,ww_L_O_1,ww_L_O_2	4,3,9,5,7,4,2,7	1.48155e+23	--
novel_circ_0004910	NC_019460.2	201538881	201541767	+	2886	320	101109953;	exon:201538882-201539020,exon:201541587-201541767	MM_F_O_1,MM_F_O_2,MM_F_O_3,ww_F_O_1,ww_F_O_2,MM_L_O_1,MM_L_O_2,MM_L_O_3,ww_L_O_1,ww_L_O_2,ww_L_O_3	6,32,17,12,13,4,4,9,16,31,3	9.18107e+34	--
novel_circ_0004913	NC_019460.2	201897184	201952715	+	55531	276	101118942;	exon:201897185-201897296,exon:201952552-201952715	MM_F_O_3,ww_F_O_1,ww_F_O_3,MM_L_O_2,MM_L_O_3,ww_L_O_1,ww_L_O_2,ww_L_O_3	2,5,4,10,5,6,7,6	56,55,76,63,60,72,51,67	--
novel_circ_0004915	NC_019460.2	201930018	201931881	+	1863	139	101118942;	exon:201931743-201931881	MM_F_O_1,MM_F_O_2,MM_F_O_3,ww_F_O_2,ww_F_O_3,MM_L_O_2,MM_L_O_3,ww_L_O_1	5,6,11,4,4,2,16,3	117,119,164,141,121,80,101,128	--
novel_circ_0004918	NC_019460.2	202187910	202189739	+	1829	449	101101794;101101821;101101837;101101823;101101824;101101825;101101822;101101788;101112971;	intron:202187911-202188304,intron:202189685-202189739	MM_F_O_1,MM_F_O_2,ww_F_O_1,ww_F_O_2,ww_F_O_3,MM_L_O_1,ww_L_O_1	3,4,5,6,2,5,2	111,111,99,133,90,109,109	--;--;--;--;--;--;--;--;--
novel_circ_0004921	NC_019460.2	202267074	202273203	+	6129	501	101112971;	exon:202267075-202267271,exon:202268966-202269097,exon:202273032-202273203	MM_F_O_1,MM_F_O_2,MM_F_O_3,ww_F_O_1,ww_F_O_2,ww_F_O_3,MM_L_O_1,MM_L_O_2,MM_L_O_3,ww_L_O_1,ww_L_O_2,ww_L_O_3	23,21,18,37,34,15,19,47,59,39,54,27	2.34252e+35	--
novel_circ_0004924	NC_019460.2	202292713	202297082	+	4369	444	101112971;	exon:202292714-202292930,exon:202296856-202297082	MM_F_O_2,MM_F_O_3,ww_F_O_2,ww_F_O_3,MM_L_O_2,ww_L_O_1,ww_L_O_2,ww_L_O_3	3,6,6,3,7,4,5,7	2.5426e+23	--
novel_circ_0004925	NC_019460.2	202292713	202300546	+	7833	544	101112971;	exon:202292714-202292930,exon:202300220-202300546	MM_F_O_1,MM_F_O_2,MM_F_O_3,ww_F_O_1,ww_F_O_2,MM_L_O_1,MM_L_O_2,MM_L_O_3,ww_L_O_1,ww_L_O_2,ww_L_O_3	9,9,9,6,13,9,12,16,12,15,10	1.58181e+32	--
novel_circ_0004930	NC_019460.2	20298354	20304940	+	6586	454	101120397;	exon:20298355-20298511,exon:20303239-20303358,exon:20304764-20304940	MM_F_O_3,ww_F_O_1,ww_F_O_2,ww_F_O_3,MM_L_O_3,ww_L_O_2	3,2,4,2,4,3	105,102,289,96,30,90	--
novel_circ_0004932	NC_019460.2	20337345	20338941	+	1596	316	101120397;	exon:20337346-20337461,exon:20338742-20338941	MM_F_O_1,MM_F_O_2,MM_F_O_3,ww_F_O_1,ww_F_O_2,ww_F_O_3,MM_L_O_1,MM_L_O_2,MM_L_O_3,ww_L_O_1,ww_L_O_2,ww_L_O_3	7,25,40,14,16,16,6,6,3,5,29,10	118,61,66,68,221,59,20,27,35,15,64,52	--
novel_circ_0004937	NC_019460.2	20361744	20363164	+	1420	337	101120397;	exon:20361745-20361880,exon:20362964-20363164	MM_F_O_2,MM_F_O_3,ww_F_O_1,ww_F_O_2,ww_F_O_3,MM_L_O_1,MM_L_O_2,MM_L_O_3,ww_L_O_2,ww_L_O_3	3,5,8,4,4,2,7,2,9,3	62,73,86,285,101,25,34,38,57,56	--
novel_circ_0004948	NC_019460.2	207587932	207588290	+	358	121	101110140;	exon:207588170-207588290	MM_F_O_1,MM_F_O_2,MM_F_O_3,ww_F_O_2,ww_F_O_3,MM_L_O_3,ww_L_O_2,ww_L_O_3	2,3,2,4,5,5,8,4	9,11,26,22,15,29,22,10	--
novel_circ_0004957	NC_019460.2	209879490	209881392	+	1902	356	101117237;	exon:209879491-209879563,exon:209879646-209879776,exon:209881241-209881392	MM_F_O_3,ww_F_O_2,ww_F_O_3,MM_L_O_1,MM_L_O_2,MM_L_O_3,ww_L_O_1,ww_L_O_2	4,2,2,2,3,7,2,4	85,98,46,53,55,57,53,70	--
novel_circ_0004961	NC_019460.2	211385703	211396860	+	11157	331	101115533;	exon:211385704-211385876,exon:211396703-211396860	MM_F_O_1,MM_F_O_3,ww_F_O_1,ww_F_O_2,MM_L_O_2,MM_L_O_3,ww_L_O_1,ww_L_O_2,ww_L_O_3	2,5,3,7,6,6,14,7,3	1.96123e+26	--
novel_circ_0004972	NC_019460.2	211608768	211636195	+	27427	168	101121000;	exon:211608769-211608936	MM_F_O_1,MM_F_O_2,MM_F_O_3,ww_F_O_1,ww_F_O_2,ww_F_O_3,MM_L_O_1,MM_L_O_2,MM_L_O_3,ww_L_O_1,ww_L_O_2,ww_L_O_3	6,10,7,10,13,8,2,9,2,8,12,5	98,56,74,75,163,75,71,95,104,51,86,91	--
novel_circ_0004980	NC_019460.2	211650150	211685688	+	35538	429	101121000;	exon:211650151-211650286,exon:211664090-211664221,exon:211685528-211685688	MM_F_O_1,MM_F_O_2,MM_F_O_3,ww_F_O_1,ww_F_O_2,ww_F_O_3,MM_L_O_1,MM_L_O_2,MM_L_O_3,ww_L_O_1,ww_L_O_2,ww_L_O_3	23,24,36,28,35,20,19,31,28,33,53,38	61,42,64,47,135,42,52,73,84,41,69,54	--
novel_circ_0004984	NC_019460.2	212775140	212780473	+	5333	404	101117325;	exon:212775141-212775324,exon:212779639-212779688,exon:212780304-212780473	MM_F_O_1,MM_F_O_2,MM_F_O_3,ww_F_O_1,MM_L_O_2,ww_L_O_1	4,4,5,2,5,7	12,15,13,18,9,10	--
novel_circ_0004985	NC_019460.2	212840573	212841755	+	1182	390	101101794;101101837;101101823;101101824;101101825;101101822;101101788;101117580;	intron:212840574-212840744,intron:212840998-212841101,intron:212841641-212841755	MM_F_O_1,MM_F_O_3,ww_F_O_1,ww_F_O_2,ww_F_O_3,MM_L_O_1,MM_L_O_2,MM_L_O_3,ww_L_O_1,ww_L_O_2,ww_L_O_3	3,8,4,7,3,2,10,5,6,6,8	86,72,74,91,54,57,79,61,65,74,93	--;--;--;--;--;--;--;--
novel_circ_0004991	NC_019460.2	212969900	212970743	-	843	350	101118097;	exon:212969901-212970074,exon:212970480-212970542,exon:212970631-212970743	MM_F_O_1,MM_F_O_2,MM_F_O_3,ww_F_O_1,ww_F_O_2,ww_F_O_3,MM_L_O_1,MM_L_O_2,MM_L_O_3,ww_L_O_1,ww_L_O_2,ww_L_O_3	10,10,27,16,71,9,3,51,27,28,39,13	1.2912e+35	--
novel_circ_0005003	NC_019460.2	215356564	215372963	+	16399	434	101107854;	exon:215356565-215356723,exon:215367126-215367274,exon:215372838-215372963	MM_F_O_1,MM_F_O_2,MM_F_O_3,ww_F_O_1,ww_F_O_2,ww_F_O_3,MM_L_O_1,MM_L_O_2,MM_L_O_3,ww_L_O_1,ww_L_O_2,ww_L_O_3	8,9,11,11,7,9,8,17,6,17,13,10	107,94,137,143,161,119,162,125,167,92,140,136	--
novel_circ_0005004	NC_019460.2	215360134	215364027	+	3893	297	101107854;	exon:215360135-215360310,exon:215362751-215362825,exon:215363982-215364027	MM_F_O_1,MM_F_O_2,ww_F_O_1,ww_F_O_2,ww_F_O_3,MM_L_O_2,MM_L_O_3,ww_L_O_1,ww_L_O_2,ww_L_O_3	2,5,4,7,4,4,11,7,12,4	1.57147e+29	--
novel_circ_0005012	NC_019460.2	216096228	216100360	+	4132	313	101110136;	exon:216096229-216096379,exon:216100199-216100360	ww_F_O_1,ww_F_O_2,ww_F_O_3,MM_L_O_1,MM_L_O_2,ww_L_O_2	2,3,2,2,4,5	125,129,107,170,102,99	--
novel_circ_0005031	NC_019460.2	218176440	218198884	-	22444	383	101117152;	exon:218176441-218176609,exon:218196465-218196570,exon:218198777-218198884	MM_F_O_1,MM_F_O_2,MM_F_O_3,ww_F_O_1,ww_F_O_3,MM_L_O_1,ww_L_O_1,ww_L_O_2,ww_L_O_3	12,10,7,7,2,11,19,2,8	133,113,84,59,39,90,96,34,139	--
novel_circ_0005036	NC_019460.2	218222768	218259851	-	37083	442	101117152;	exon:218222769-218222893,exon:218231120-218231232,exon:218235418-218235554,exon:218259785-218259851	MM_F_O_1,MM_F_O_2,MM_F_O_3,ww_F_O_1,MM_L_O_1,ww_L_O_1,ww_L_O_3	4,6,3,6,3,7,8	190,142,86,85,134,114,180	--
novel_circ_0005037	NC_019460.2	218222768	218270698	-	47930	394	101117152;	exon:218222769-218222893,exon:218231120-218231232,exon:218259785-218259851,exon:218270610-218270698	MM_F_O_1,MM_F_O_2,MM_F_O_3,ww_F_O_1,ww_F_O_3,MM_L_O_1,ww_L_O_1,ww_L_O_2,ww_L_O_3	3,9,7,3,2,4,15,4,9	191,156,99,95,76,158,125,65,194	--
novel_circ_0005040	NC_019460.2	219842124	219847619	+	5495	275	101109264;	exon:219842125-219842316,exon:219847537-219847619	MM_F_O_3,ww_F_O_2,ww_F_O_3,MM_L_O_1,MM_L_O_2,MM_L_O_3,ww_L_O_1,ww_L_O_2	2,2,3,2,7,4,5,5	4.86506e+23	--
novel_circ_0005047	NC_019460.2	219856928	219881834	+	24906	426	101109264;	exon:219856929-219857025,exon:219859348-219859506,exon:219881665-219881834	MM_F_O_1,MM_F_O_2,MM_F_O_3,ww_F_O_1,ww_F_O_2,ww_F_O_3,MM_L_O_1,MM_L_O_2,MM_L_O_3,ww_L_O_1,ww_L_O_2,ww_L_O_3	11,6,13,14,14,2,8,13,4,5,13,5	8.7471e+36	--
novel_circ_0005052	NC_019460.2	219871067	219881834	+	10767	445	101109264;	exon:219871068-219871233,exon:219879393-219879501,exon:219881665-219881834	MM_F_O_1,MM_F_O_2,MM_F_O_3,ww_F_O_1,ww_F_O_2,ww_F_O_3,MM_L_O_1,MM_L_O_2,MM_L_O_3,ww_L_O_1,ww_L_O_2,ww_L_O_3	10,9,12,6,10,2,12,15,6,14,15,18	9.08784e+37	--
novel_circ_0005054	NC_019460.2	220308316	220314683	+	6367	298	105610652;	exon:220308317-220308502,exon:220313059-220313170	MM_F_O_1,MM_F_O_2,MM_F_O_3,ww_F_O_1,ww_F_O_2,ww_L_O_2	3,2,3,2,7,6	2.47216e+17	--
novel_circ_0005067	NC_019460.2	223662799	223676501	+	13702	420	n/a	intergenic_region:223662800-223662926,intergenic_region:223675198-223675247,intergenic_region:223676259-223676501	MM_F_O_1,MM_F_O_3,ww_F_O_1,ww_F_O_2,ww_F_O_3,MM_L_O_2,MM_L_O_3,ww_L_O_1	3,3,4,6,3,7,2,3	136,79,116,142,77,107,94,88	--
novel_circ_0005068	NC_019460.2	223662799	223683928	+	21129	127	n/a	intergenic_region:223662800-223662926	MM_F_O_2,ww_F_O_1,ww_F_O_2,ww_F_O_3,MM_L_O_3,ww_L_O_1	2,4,3,2,2,2	107,119,129,58,88,108	--
novel_circ_0005069	NC_019460.2	223676258	223683928	+	7670	430	101116982;	exon:223676259-223676501,exon:223683742-223683928	MM_F_O_1,ww_F_O_2,MM_L_O_2,ww_L_O_1,ww_L_O_2,ww_L_O_3	2,5,2,2,7,4	1.1218e+17	--
novel_circ_0005078	NC_019460.2	23542369	23546313	-	3944	406	101105564;	exon:23542370-23542493,exon:23542812-23542925,exon:23546146-23546313	MM_F_O_3,ww_F_O_1,ww_F_O_2,MM_L_O_1,ww_L_O_1,ww_L_O_2,ww_L_O_3	2,3,4,3,2,4,7	1.21125e+20	--
novel_circ_0005096	NC_019460.2	23705524	23710310	-	4786	367	101105564;	exon:23705525-23705623,exon:23707527-23707660,exon:23710177-23710310	MM_F_O_1,MM_F_O_2,MM_F_O_3,ww_F_O_2,MM_L_O_2,ww_L_O_1,ww_L_O_2,ww_L_O_3	2,7,7,4,7,5,3,6	2.39163e+23	--
novel_circ_0005102	NC_019460.2	25605118	25619865	-	14747	318	101123020;	exon:25605119-25605289,exon:25619719-25619865	MM_F_O_2,MM_F_O_3,ww_F_O_1,ww_F_O_2,ww_F_O_3,MM_L_O_1,MM_L_O_2,MM_L_O_3,ww_L_O_1,ww_L_O_2,ww_L_O_3	6,5,11,7,5,4,9,4,3,3,4	1.58175e+32	--
novel_circ_0005103	NC_019460.2	25605118	25644819	-	39701	146	101123020;	exon:25644674-25644819	MM_F_O_1,MM_F_O_2,MM_F_O_3,ww_F_O_1,ww_F_O_2,ww_F_O_3,MM_L_O_1,MM_L_O_2,MM_L_O_3,ww_L_O_1,ww_L_O_2,ww_L_O_3	4,3,3,7,9,6,8,9,14,7,22,6	155,128,130,125,175,141,70,103,113,157,114,152	--
novel_circ_0005104	NC_019460.2	25611338	25613121	-	1783	276	101123020;	exon:25611339-25611499,exon:25613007-25613121	MM_F_O_1,MM_F_O_2,MM_F_O_3,ww_F_O_1,ww_F_O_2,ww_F_O_3,MM_L_O_1,MM_L_O_2,MM_L_O_3,ww_L_O_1,ww_L_O_2	2,2,3,2,8,5,3,9,6,3,8	1.45119e+32	--
novel_circ_0005105	NC_019460.2	25611338	25616406	-	5068	481	101123020;	exon:25611339-25611499,exon:25613007-25613121,exon:25616202-25616406	MM_F_O_1,MM_F_O_2,MM_F_O_3,ww_F_O_1,ww_F_O_2,ww_F_O_3,MM_L_O_1,MM_L_O_2,MM_L_O_3,ww_L_O_1,ww_L_O_2,ww_L_O_3	4,13,7,7,2,3,5,8,7,16,6,5	1.71142e+35	--
novel_circ_0005108	NC_019460.2	25617734	25619865	-	2131	236	101123020;	exon:25619206-25619294,exon:25619719-25619865	MM_F_O_1,MM_F_O_2,MM_F_O_3,ww_F_O_2,MM_L_O_1,MM_L_O_2,ww_L_O_1,ww_L_O_2,ww_L_O_3	3,7,7,6,3,4,2,2,6	1.64155e+26	--
novel_circ_0005109	NC_019460.2	25619205	25619865	-	660	660	101123020;	exon:25619206-25619865	MM_F_O_1,MM_F_O_2,MM_F_O_3,ww_F_O_1,ww_F_O_2,ww_F_O_3,MM_L_O_1,MM_L_O_2,MM_L_O_3,ww_L_O_1,ww_L_O_2,ww_L_O_3	12,19,7,37,16,34,69,103,34,14,79,66	1.35149e+35	--
novel_circ_0005112	NC_019460.2	25623108	25644819	-	21711	483	101123020;	exon:25623109-25623207,exon:25623309-25623428,exon:25640934-25641051,exon:25644674-25644819	MM_F_O_1,MM_F_O_2,MM_F_O_3,ww_F_O_1,ww_F_O_2,ww_F_O_3,MM_L_O_1,MM_L_O_2,MM_L_O_3,ww_L_O_1,ww_L_O_2,ww_L_O_3	3,4,5,5,5,4,5,2,4,7,7,6	133,145,154,124,179,129,98,112,124,161,129,140	--
novel_circ_0005122	NC_019460.2	27937830	27942653	-	4823	345	101103795;	exon:27937831-27937960,exon:27939437-27939525,exon:27942528-27942653	MM_F_O_1,MM_F_O_2,MM_F_O_3,ww_F_O_2,ww_F_O_3,MM_L_O_2,MM_L_O_3,ww_L_O_1,ww_L_O_2,ww_L_O_3	10,4,7,15,2,6,4,2,8,4	2.12188e+29	--
novel_circ_0005127	NC_019460.2	27970486	27985293	-	14807	731	101103795;	exon:27970487-27970580,exon:27970863-27971133,exon:27974848-27975035,exon:27977832-27977940,exon:27985225-27985293	MM_F_O_1,MM_F_O_2,MM_F_O_3,ww_F_O_1,ww_F_O_2,ww_F_O_3,MM_L_O_1,MM_L_O_2,MM_L_O_3,ww_L_O_1,ww_L_O_2,ww_L_O_3	81,81,110,126,191,99,104,196,215,124,215,78	2.26196e+35	--
novel_circ_0005134	NC_019460.2	31312958	31324150	-	11192	380	101105229;	exon:31312959-31313087,exon:31313385-31313512,exon:31324028-31324150	MM_F_O_1,MM_F_O_2,MM_F_O_3,ww_F_O_1,ww_F_O_2,ww_F_O_3,MM_L_O_1,MM_L_O_2,MM_L_O_3,ww_L_O_1,ww_L_O_2,ww_L_O_3	3,2,13,4,11,4,7,9,13,10,3,4	53,70,59,45,115,53,48,70,65,56,92,66	--
novel_circ_0005135	NC_019460.2	31312958	31332599	-	19641	289	101105229;	exon:31312959-31313087,exon:31332440-31332599	MM_F_O_3,ww_F_O_1,ww_F_O_2,ww_F_O_3,MM_L_O_1,MM_L_O_2,MM_L_O_3,ww_L_O_1,ww_L_O_2,ww_L_O_3	11,15,17,3,2,10,8,16,11,9	46,38,115,42,43,77,77,55,77,64	--
novel_circ_0005139	NC_019460.2	31332439	31417730	-	85291	362	101105229;	exon:31332440-31332599,exon:31412739-31412788,exon:31417579-31417730	MM_F_O_3,ww_F_O_2,ww_F_O_3,MM_L_O_1,MM_L_O_2,MM_L_O_3	8,3,3,3,4,9	73,106,53,49,64,82	--
novel_circ_0005140	NC_019460.2	31347148	31417730	-	70582	338	101105229;	exon:31347149-31347334,exon:31417579-31417730	MM_F_O_1,MM_F_O_2,MM_F_O_3,ww_F_O_2,ww_F_O_3,MM_L_O_1,MM_L_O_2,MM_L_O_3,ww_L_O_1,ww_L_O_2,ww_L_O_3	5,4,12,13,5,10,21,13,5,12,5	57,52,64,100,46,53,67,70,53,79,62	--
novel_circ_0005141	NC_019460.2	31358435	31417730	-	59295	525	101105229;	exon:31358436-31358622,exon:31369243-31369378,exon:31412739-31412788,exon:31417579-31417730	MM_F_O_1,MM_F_O_2,MM_F_O_3,ww_F_O_2,ww_F_O_3,MM_L_O_1,MM_L_O_2,MM_L_O_3,ww_L_O_1,ww_L_O_2,ww_L_O_3	3,4,6,9,5,3,4,8,4,10,7	56,67,59,119,60,50,98,79,78,91,82	--
novel_circ_0005144	NC_019460.2	31369242	31417730	-	48488	650	101105229;	exon:31369243-31369378,exon:31371682-31371993,exon:31412739-31412788,exon:31417579-31417730	MM_F_O_1,MM_F_O_2,MM_F_O_3,ww_F_O_1,ww_F_O_2,ww_F_O_3,MM_L_O_1,MM_L_O_2,MM_L_O_3,ww_L_O_1,ww_L_O_2,ww_L_O_3	7,18,11,6,19,2,6,24,18,8,22,9	72,66,79,61,119,48,49,94,90,78,115,92	--
novel_circ_0005149	NC_019460.2	31406826	31417730	-	10904	319	101105229;	exon:31406827-31406943,exon:31412739-31412788,exon:31417579-31417730	MM_F_O_1,MM_F_O_2,MM_F_O_3,ww_F_O_1,ww_F_O_2,ww_F_O_3,MM_L_O_1,MM_L_O_2,MM_L_O_3,ww_L_O_1,ww_L_O_2,ww_L_O_3	7,22,16,15,19,12,8,20,14,22,29,14	113,122,161,95,201,89,92,155,126,104,181,125	--
novel_circ_0005152	NC_019460.2	31558326	31563417	+	5091	342	101107005;	exon:31558327-31558395,exon:31560220-31560411,exon:31563337-31563417	MM_F_O_1,MM_F_O_2,MM_F_O_3,ww_F_O_1,ww_F_O_2,ww_F_O_3,MM_L_O_2,MM_L_O_3,ww_L_O_1,ww_L_O_2,ww_L_O_3	10,4,6,3,9,5,14,13,10,11,8	85,102,93,106,90,72,114,112,115,91,133	--
novel_circ_0005153	NC_019460.2	31558326	31569315	+	10989	261	101107005;	exon:31558327-31558395,exon:31560220-31560411	MM_F_O_1,MM_F_O_2,MM_F_O_3,ww_F_O_1,ww_F_O_2,ww_F_O_3,MM_L_O_2,MM_L_O_3,ww_L_O_1,ww_L_O_2,ww_L_O_3	7,4,15,4,12,7,6,8,9,10,3	83,92,87,121,97,64,96,110,113,86,112	--
novel_circ_0005160	NC_019460.2	316361	319580	-	3219	507	101123545;	exon:316362-316550,exon:316640-316776,exon:319400-319580	MM_F_O_1,MM_F_O_2,MM_F_O_3,ww_F_O_1,ww_F_O_2,ww_F_O_3,MM_L_O_1,MM_L_O_2,MM_L_O_3,ww_L_O_1,ww_L_O_2,ww_L_O_3	24,12,14,6,20,17,12,25,13,23,24,12	1.80183e+35	--
novel_circ_0005162	NC_019460.2	31640505	31641109	-	604	312	101108644;	exon:31640506-31640650,exon:31640943-31641109	ww_F_O_2,MM_L_O_1,ww_L_O_1,ww_L_O_2,ww_L_O_3	5,4,3,3,2	196181219125221	--
novel_circ_0005171	NC_019460.2	32218846	32219737	-	891	288	101108467;	exon:32218847-32218969,exon:32219573-32219737	MM_F_O_3,ww_F_O_2,MM_L_O_2,MM_L_O_3,ww_L_O_1,ww_L_O_2,ww_L_O_3	2,3,3,4,2,6,2	26,58,64,42,65,56,72	--
novel_circ_0005174	NC_019460.2	32484731	32491414	-	6683	271	100500776;	exon:32491144-32491414	MM_F_O_1,MM_F_O_2,MM_F_O_3,ww_F_O_1,ww_F_O_2,ww_F_O_3,MM_L_O_1,MM_L_O_2,MM_L_O_3,ww_L_O_1,ww_L_O_2,ww_L_O_3	19,30,17,18,11,9,10,12,14,13,15,19	75,104,96,101,114,82,71,90,73,98,102,118	--
novel_circ_0005187	NC_019460.2	33161868	33177642	+	15774	392	100302064;	exon:33161869-33161929,exon:33172665-33172803,exon:33177146-33177235,exon:33177541-33177642	ww_F_O_2,MM_L_O_2,MM_L_O_3,ww_L_O_1,ww_L_O_2,ww_L_O_3	3,2,2,4,6,5	1.03341e+18	--
novel_circ_0005190	NC_019460.2	33243139	33245861	-	2722	299	100192316;	exon:33243140-33243196,exon:33245159-33245277,exon:33245739-33245861	MM_F_O_1,MM_F_O_2,MM_F_O_3,ww_F_O_1,ww_F_O_2,MM_L_O_1,MM_L_O_2,MM_L_O_3,ww_L_O_1,ww_L_O_2	3,9,4,8,6,6,8,7,9,9	7.90816e+30	--
novel_circ_0005195	NC_019460.2	33278685	33284342	+	5657	222	101109685;	exon:33278686-33278785,exon:33284221-33284342	MM_F_O_1,MM_F_O_2,MM_F_O_3,ww_F_O_1,ww_F_O_2,ww_F_O_3,MM_L_O_1,MM_L_O_2,MM_L_O_3,ww_L_O_1,ww_L_O_2,ww_L_O_3	3,3,2,2,5,4,3,4,3,4,3,3	3.79443e+35	--
novel_circ_0005197	NC_019460.2	33345069	33353351	+	8282	109	101110487;	exon:33353243-33353351	MM_F_O_3,ww_F_O_1,ww_F_O_3,MM_L_O_2,ww_L_O_1,ww_L_O_2,ww_L_O_3	7,6,4,3,5,2,4	81,128,94,82,201,62,112	--
novel_circ_0005199	NC_019460.2	3376295	3377444	+	1149	425	101118095;	exon:3376296-3376558,exon:3377283-3377444	MM_F_O_1,MM_F_O_2,MM_F_O_3,ww_F_O_1,ww_F_O_2,ww_F_O_3,MM_L_O_1,MM_L_O_2,MM_L_O_3,ww_L_O_1,ww_L_O_2,ww_L_O_3	16,16,22,22,53,10,8,31,38,20,41,9	29,27,26,29,77,19,35,46,73,33,47,32	--
novel_circ_0005207	NC_019460.2	34505258	34508097	+	2839	306	101120479;	exon:34505259-34505496,exon:34508030-34508097	MM_F_O_1,MM_F_O_2,MM_F_O_3,ww_F_O_1,ww_F_O_2,MM_L_O_2,MM_L_O_3,ww_L_O_2,ww_L_O_3	6,11,6,6,5,3,6,8,7	2.98287e+26	--
novel_circ_0005224	NC_019460.2	37975915	37982818	+	6903	296	101105642;	exon:37975916-37976014,exon:37977991-37978045,exon:37981966-37982031,exon:37982743-37982818	MM_F_O_1,MM_F_O_2,MM_F_O_3,ww_F_O_1,MM_L_O_1,MM_L_O_3	2,7,5,2,4,2	6.3677e+17	--
novel_circ_0005233	NC_019460.2	38306075	38316659	-	10584	349	101115868;	exon:38306076-38306213,exon:38313327-38313439,exon:38316562-38316659	MM_F_O_1,MM_F_O_2,MM_F_O_3,ww_F_O_1,ww_F_O_2,ww_F_O_3,MM_L_O_3,ww_L_O_1,ww_L_O_2,ww_L_O_3	5,4,4,9,5,3,5,4,7,5	2.43346e+29	--
novel_circ_0005235	NC_019460.2	38353011	38357946	-	4935	342	101107176;	exon:38353012-38353068,exon:38355237-38355316,exon:38356648-38356738,exon:38357833-38357946	MM_F_O_1,MM_F_O_2,MM_F_O_3,ww_F_O_2,ww_F_O_3,MM_L_O_2,MM_L_O_3,ww_L_O_2,ww_L_O_3	2,6,4,5,6,2,5,11,5	9.8781e+26	--
novel_circ_0005240	NC_019460.2	38747720	38755921	+	8201	347	101116643;	exon:38747721-38747828,exon:38750052-38750164,exon:38755796-38755921	MM_F_O_1,MM_F_O_2,MM_F_O_3,ww_F_O_1,ww_F_O_2,ww_F_O_3,MM_L_O_1,MM_L_O_2,MM_L_O_3,ww_L_O_1,ww_L_O_2,ww_L_O_3	12,21,9,11,8,10,4,16,4,10,8,12	1.08893e+37	--
novel_circ_0005242	NC_019460.2	38766138	38780950	+	14812	263	101116643;	exon:38766139-38766200,exon:38767695-38767774,exon:38780830-38780950	MM_F_O_1,MM_F_O_2,MM_F_O_3	7,8,4	13181100881	--
novel_circ_0005254	NC_019460.2	39592657	39645839	-	53182	516	101116898;	exon:39592658-39592783,exon:39627864-39628008,exon:39635146-39635318,exon:39645768-39645839	MM_F_O_1,MM_F_O_2,MM_F_O_3,ww_F_O_1,ww_F_O_2,ww_F_O_3,MM_L_O_1,MM_L_O_2,MM_L_O_3,ww_L_O_1,ww_L_O_2,ww_L_O_3	6,8,10,9,7,4,7,6,8,6,8,10	85,162,124,154,133,83,83,73,78,127,101,115	--
novel_circ_0005258	NC_019460.2	39619643	39635318	-	15675	439	101116898;	exon:39627415-39627535,exon:39627864-39628008,exon:39635146-39635318	MM_F_O_1,MM_F_O_2,MM_F_O_3,ww_F_O_1,ww_F_O_2,MM_L_O_2,MM_L_O_3,ww_L_O_2,ww_L_O_3	3,7,6,6,5,7,2,4,3	1.54233e+26	--
novel_circ_0005259	NC_019460.2	39619643	39645839	-	26196	696	101116898;	exon:39619644-39619828,exon:39627415-39627535,exon:39627864-39628008,exon:39635146-39635318,exon:39645768-39645839	MM_F_O_1,MM_F_O_2,MM_F_O_3,ww_F_O_1,ww_F_O_2,ww_F_O_3,MM_L_O_1,MM_L_O_2,MM_L_O_3,ww_L_O_1,ww_L_O_2,ww_L_O_3	6,7,6,23,13,7,5,11,7,10,12,10	138,214,211,254,204,129,95,171,109,202,150,191	--
novel_circ_0005261	NC_019460.2	39627414	39645839	-	18425	366	101116898;	exon:39627415-39627535,exon:39635146-39635318,exon:39645768-39645839	MM_F_O_1,MM_F_O_2,ww_F_O_1,ww_F_O_2,MM_L_O_2,MM_L_O_3,ww_L_O_1,ww_L_O_2,ww_L_O_3	8,6,3,5,5,4,3,7,7	9.71862e+25	--
novel_circ_0005264	NC_019460.2	39933875	39936433	+	2558	362	101111267;	exon:39933876-39934052,exon:39936249-39936433	MM_F_O_1,MM_F_O_2,ww_F_O_1,ww_F_O_2,ww_F_O_3,ww_L_O_2	4,2,2,2,3,3	3.28285e+17	--
novel_circ_0005275	NC_019460.2	4246867	4247947	-	1080	329	101120156;	exon:4246868-4247096,exon:4247848-4247947	MM_F_O_1,MM_F_O_2,MM_F_O_3,ww_F_O_1,ww_L_O_1,ww_L_O_2,ww_L_O_3	6,6,8,3,8,5,2	76,83,31,50,73,21,99	--
novel_circ_0005277	NC_019460.2	42794159	42805664	+	11505	412	101117408;	exon:42794160-42794337,exon:42802639-42802807,exon:42805600-42805664	MM_F_O_1,MM_F_O_2,MM_F_O_3,ww_F_O_1,ww_F_O_2,ww_F_O_3,MM_L_O_2,MM_L_O_3,ww_L_O_1,ww_L_O_2,ww_L_O_3	14,16,17,4,29,6,14,10,7,26,13	18,3,17,22,25,9,18,14,8,35,18	--
novel_circ_0005280	NC_019460.2	43514656	43525848	-	11192	308	101114001;	exon:43514657-43514780,exon:43520381-43520441,exon:43525726-43525848	MM_F_O_1,MM_F_O_2,MM_F_O_3,ww_F_O_1,ww_F_O_3	2,3,10,5,3	287335292285166	--
novel_circ_0005287	NC_019460.2	44099862	44110845	+	10983	242	101115354;	exon:44099863-44100104	MM_F_O_2,MM_F_O_3,ww_F_O_1,ww_F_O_2,ww_L_O_1,ww_L_O_2,ww_L_O_3	4,4,7,14,9,3,5	77,125,122,152,102,51,98	--
novel_circ_0005288	NC_019460.2	44099862	44127506	+	27644	447	101115354;	exon:44099863-44100104,exon:44123040-44123147,exon:44127410-44127506	MM_F_O_3,ww_F_O_2,ww_F_O_3,ww_L_O_1,ww_L_O_2,ww_L_O_3	3,6,3,4,4,6	96,161,95,119,69,103	--
novel_circ_0005294	NC_019460.2	4426576	4441696	+	15120	320	101113739;	exon:4426577-4426796,exon:4441597-4441696	MM_F_O_1,MM_F_O_2,MM_F_O_3,ww_F_O_1,ww_F_O_2,ww_F_O_3,MM_L_O_1,MM_L_O_2,MM_L_O_3,ww_L_O_1,ww_L_O_2,ww_L_O_3	10,17,21,15,24,16,6,27,34,12,31,8	2.14208e+35	--
novel_circ_0005300	NC_019460.2	4447512	4455448	+	7936	451	101113739;	exon:4447513-4447745,exon:4455043-4455144,exon:4455333-4455448	MM_F_O_2,MM_F_O_3,ww_F_O_1,ww_F_O_2,ww_L_O_1,ww_L_O_2,ww_L_O_3	5,4,3,5,7,3,3	1.96192e+20	--
novel_circ_0005302	NC_019460.2	4452661	4455448	+	2787	375	101113739;	exon:4452662-4452818,exon:4455043-4455144,exon:4455333-4455448	MM_F_O_1,MM_F_O_2,MM_F_O_3,ww_F_O_1,ww_F_O_2,ww_F_O_3,MM_L_O_1,MM_L_O_2,MM_L_O_3,ww_L_O_1,ww_L_O_2,ww_L_O_3	19,28,16,24,20,8,10,15,15,15,23,15	1.76204e+35	--
novel_circ_0005309	NC_019460.2	45039327	45056938	-	17611	269	101116893;	exon:45039328-45039451,exon:45056794-45056938	ww_F_O_1,ww_F_O_2,ww_F_O_3,MM_L_O_2	2,3,3,5	179319159295	--
novel_circ_0005310	NC_019460.2	45039327	45056941	-	17614	487	101116893;	exon:45039328-45039451,exon:45042089-45042195,exon:45048033-45048140,exon:45056794-45056941	MM_F_O_1,MM_F_O_2,MM_F_O_3,ww_F_O_1,ww_F_O_2,ww_F_O_3,MM_L_O_1,MM_L_O_2,MM_L_O_3,ww_L_O_1,ww_L_O_2,ww_L_O_3	3,6,16,8,20,7,9,17,7,13,21,6	122,89,180,179,319,159,143,294,134,182,310,131	--
novel_circ_0005312	NC_019460.2	45210754	45213594	-	2840	322	101116893;	exon:45210755-45210894,exon:45213413-45213594	MM_F_O_2,MM_F_O_3,ww_F_O_2,MM_L_O_2,MM_L_O_3,ww_L_O_1,ww_L_O_2,ww_L_O_3	4,3,9,11,2,5,10,4	9.81753e+22	--
novel_circ_0005315	NC_019460.2	46359306	46367854	+	8548	371	101101836;101101794;101101821;101101837;101101823;101101824;101101825;	intron:46359307-46359438,intron:46364157-46364258,intron:46365377-46365440,intron:46367782-46367854	MM_F_O_1,MM_F_O_2,MM_F_O_3,ww_F_O_1,ww_F_O_2,ww_F_O_3,MM_L_O_1,MM_L_O_2,MM_L_O_3,ww_L_O_1,ww_L_O_2,ww_L_O_3	10,13,9,7,3,6,6,10,5,8,6,7	9.92116e+36	--;--;--;--;--;--;--
novel_circ_0005316	NC_019460.2	46471367	46483317	+	11950	509	101101836;101101794;101101821;101101837;101101823;101101824;101101825;	intron:46471368-46471455,intron:46482897-46483317	MM_F_O_1,MM_F_O_3,ww_F_O_1,ww_F_O_2,MM_L_O_1,MM_L_O_2,MM_L_O_3,ww_L_O_1,ww_L_O_2	5,9,4,7,5,7,9,8,12	1.82189e+26	--;--;--;--;--;--;--
novel_circ_0005330	NC_019460.2	46609502	46614014	+	4512	550	101120484;	exon:46609503-46609649,exon:46609740-46609796,exon:46609892-46609969,exon:46610386-46610480,exon:46613842-46614014	MM_F_O_1,MM_F_O_2,ww_F_O_1,ww_F_O_2,MM_L_O_2,MM_L_O_3,ww_L_O_1,ww_L_O_2,ww_L_O_3	7,4,4,2,5,5,4,2,5	3.17271e+26	--
novel_circ_0005339	NC_019460.2	5251782	5257960	-	6178	524	101113998;	exon:5251783-5251855,exon:5254125-5254227,exon:5256229-5256406,exon:5257791-5257960	MM_F_O_1,MM_F_O_2,MM_F_O_3,ww_F_O_1,ww_F_O_2,ww_F_O_3,MM_L_O_1,MM_L_O_2,MM_L_O_3,ww_L_O_1,ww_L_O_2,ww_L_O_3	4,2,3,7,18,4,6,17,5,8,9,9	3.28221e+35	--
novel_circ_0005341	NC_019460.2	5461461	5463719	-	2258	287	101114502;	exon:5461462-5461644,exon:5463616-5463719	MM_F_O_1,MM_F_O_2,MM_F_O_3,ww_F_O_2,ww_F_O_3,MM_L_O_1,MM_L_O_2,ww_L_O_1,ww_L_O_2,ww_L_O_3	11,4,14,4,12,4,7,22,18,8	47,24,43,78,30,63,47,28,48,60	--
novel_circ_0005350	NC_019460.2	56116225	56121622	+	5397	401	101122589;	exon:56116226-56116340,exon:56118486-56118654,exon:56121506-56121622	MM_F_O_1,MM_F_O_2,MM_F_O_3,ww_F_O_1,ww_F_O_2,ww_L_O_1,ww_L_O_3	2,9,2,7,4,2,5	442,445,206,280,88,429,584	--
novel_circ_0005361	NC_019460.2	56252056	56258116	+	6060	526	101122589;	exon:56252057-56252288,exon:56256079-56256231,exon:56257976-56258116	MM_F_O_1,MM_F_O_2,MM_F_O_3,ww_F_O_1,ww_F_O_2,ww_F_O_3,MM_L_O_1,MM_L_O_2,ww_L_O_1,ww_L_O_2,ww_L_O_3	29,25,27,28,4,6,6,4,28,9,41	222,199,135,156,41,107,179,67,263,45,276	--
novel_circ_0005362	NC_019460.2	56256078	56258116	+	2038	294	101122589;	exon:56256079-56256231,exon:56257976-56258116	MM_F_O_1,MM_F_O_3,ww_F_O_1,ww_F_O_3,MM_L_O_1,ww_L_O_1,ww_L_O_2,ww_L_O_3	4,8,5,8,2,3,4,6	264,156,210,126,215,305,75,373	--
novel_circ_0005379	NC_019460.2	57179654	57190759	+	11105	143	101103797;	exon:57190617-57190759	MM_F_O_2,MM_F_O_3,ww_F_O_2,MM_L_O_1,MM_L_O_2,MM_L_O_3,ww_L_O_3	4,2,8,4,3,5,3	99,89,120,76,73,75,102	--
novel_circ_0005382	NC_019460.2	5721608	5722655	-	1047	470	101122941;	exon:5721609-5721904,exon:5722482-5722655	MM_F_O_1,MM_F_O_2,MM_F_O_3,ww_F_O_1,ww_F_O_2,ww_F_O_3,MM_L_O_1,MM_L_O_2,MM_L_O_3,ww_L_O_1,ww_L_O_2,ww_L_O_3	9,5,11,11,19,3,3,29,12,5,24,8	101,60,119,101,256,92,115,178,296,72,177,108	--
novel_circ_0005386	NC_019460.2	58047008	58048937	+	1929	390	101106756;	exon:58047009-58047111,exon:58047864-58047988,exon:58048674-58048746,exon:58048849-58048937	MM_F_O_2,ww_F_O_1,ww_F_O_2,ww_F_O_3,MM_L_O_2,MM_L_O_3,ww_L_O_2	2,3,10,2,6,5,9	1.37125e+20	--
novel_circ_0005389	NC_019460.2	58286418	58302555	+	16137	379	101107681;	exon:58286419-58286561,exon:58300522-58300656,exon:58302455-58302555	MM_F_O_3,ww_F_O_1,ww_F_O_2,ww_F_O_3,MM_L_O_3,ww_L_O_2	4,2,2,4,2,3	8.23823e+17	--
novel_circ_0005390	NC_019460.2	58315231	58319185	+	3954	436	101107681;	exon:58315232-58315398,exon:58316191-58316356,exon:58319083-58319185	MM_F_O_1,MM_F_O_2,MM_F_O_3,ww_F_O_1,ww_F_O_2,ww_F_O_3,MM_L_O_1,MM_L_O_2,MM_L_O_3,ww_L_O_1,ww_L_O_2,ww_L_O_3	12,31,32,43,38,4,10,39,21,24,27,40	5.8389e+36	--
novel_circ_0005391	NC_019460.2	58315231	58322590	+	7359	421	101107681;	exon:58315232-58315398,exon:58316191-58316356,exon:58322503-58322590	MM_F_O_1,MM_F_O_2,MM_F_O_3,ww_F_O_1,ww_F_O_2,ww_F_O_3,MM_L_O_1,MM_L_O_2,ww_L_O_1,ww_L_O_2,ww_L_O_3	2,6,8,3,4,4,4,9,7,5,5	6.96104e+35	--
novel_circ_0005397	NC_019460.2	58981151	58984636	-	3485	499	101110042;	exon:58981152-58981274,exon:58982123-58982263,exon:58984402-58984636	MM_F_O_1,MM_F_O_2,MM_F_O_3,MM_L_O_2	2,3,4,4	286255179152	--
novel_circ_0005406	NC_019460.2	61642327	61655753	+	13426	420	101108824;	exon:61642328-61642412,exon:61643487-61643551,exon:61653283-61653352,exon:61655460-61655560,exon:61655655-61655753	MM_F_O_1,MM_F_O_2,MM_F_O_3,ww_F_O_1,ww_F_O_3,MM_L_O_2,MM_L_O_3,ww_L_O_1,ww_L_O_2,ww_L_O_3	4,2,3,7,4,2,3,12,2,2	2.14245e+29	--
novel_circ_0005407	NC_019460.2	61755826	61756974	+	1148	338	101116555;	exon:61755827-61755893,exon:61756532-61756652,exon:61756825-61756974	MM_F_O_1,MM_F_O_2,MM_F_O_3,ww_F_O_1,ww_F_O_2,ww_F_O_3,MM_L_O_1,MM_L_O_2,MM_L_O_3,ww_L_O_1,ww_L_O_2,ww_L_O_3	19,29,29,15,42,7,7,25,36,17,33,16	130,185,151,174,263,104,95,200,145,141,156,154	--
novel_circ_0005416	NC_019460.2	62501665	62518968	-	17303	214	101117834;	exon:62501666-62501812,exon:62503679-62503745	MM_F_O_3,ww_F_O_1,ww_F_O_2,MM_L_O_3,ww_L_O_1,ww_L_O_2,ww_L_O_3	5,7,5,3,13,3,3	56,43,63,58,51,69,60	--
novel_circ_0005417	NC_019460.2	62501665	62518981	-	17316	442	101117834;	exon:62501666-62501812,exon:62503679-62503745,exon:62505570-62505646,exon:62518831-62518981	MM_F_O_2,MM_F_O_3,ww_F_O_1,ww_F_O_2,ww_F_O_3,MM_L_O_1,MM_L_O_3,ww_L_O_1,ww_L_O_2,ww_L_O_3	2,4,2,4,4,5,3,3,3,5	59,46,35,63,34,58,50,47,62,54	--
novel_circ_0005423	NC_019460.2	62547612	62549004	-	1392	320	101117834;	exon:62547613-62547710,exon:62548783-62549004	MM_F_O_1,MM_F_O_2,MM_F_O_3,ww_F_O_1,ww_F_O_2,ww_F_O_3,MM_L_O_1,MM_L_O_2,MM_L_O_3,ww_L_O_1,ww_L_O_2,ww_L_O_3	22,32,33,31,40,23,16,51,66,53,63,43	76,70,38,54,52,44,60,68,88,56,70,85	--
novel_circ_0005428	NC_019460.2	62646812	62657941	-	11129	373	101110929;	exon:62646813-62646965,exon:62656341-62656501,exon:62657883-62657941	MM_F_O_1,MM_F_O_3,ww_F_O_1,ww_F_O_2,ww_F_O_3,MM_L_O_2,MM_L_O_3,ww_L_O_1,ww_L_O_2,ww_L_O_3	4,14,4,12,3,13,5,5,9,6	87,57,84,121,59,99,50,137,88,112	--
novel_circ_0005431	NC_019460.2	62744000	62747731	+	3731	228	101118346;	exon:62744001-62744141,exon:62747645-62747731	MM_F_O_1,MM_F_O_2,MM_F_O_3,ww_F_O_2,MM_L_O_2,MM_L_O_3,ww_L_O_2,ww_L_O_3	3,4,2,8,3,3,2,7	58,75,69,71,66,51,73,61	--
novel_circ_0005433	NC_019460.2	62851275	62858534	-	7259	292	101118600;	exon:62856132-62856280,exon:62858392-62858534	MM_F_O_1,MM_F_O_2,MM_F_O_3,ww_F_O_1,ww_F_O_2,ww_F_O_3,MM_L_O_1,MM_L_O_2,ww_L_O_1,ww_L_O_2,ww_L_O_3	10,7,7,10,6,4,5,5,10,2,2	108,129,135,132,98,124,274,68,267,63,133	--
novel_circ_0005442	NC_019460.2	6465918	6479061	+	13143	321	101115265;	exon:6465919-6466034,exon:6478148-6478204,exon:6478914-6479061	MM_F_O_1,MM_F_O_2,MM_F_O_3,ww_F_O_1,ww_F_O_2,ww_F_O_3,MM_L_O_1,MM_L_O_2,MM_L_O_3,ww_L_O_1,ww_L_O_2,ww_L_O_3	6,6,17,8,20,4,7,15,11,12,18,6	2.33188e+35	--
novel_circ_0005443	NC_019460.2	6465918	6495483	+	29565	432	101115265;	exon:6465919-6466034,exon:6478914-6479061,exon:6494881-6494943,exon:6495379-6495483	MM_F_O_1,MM_F_O_3,ww_F_O_1,ww_F_O_2,ww_F_O_3,MM_L_O_1,MM_L_O_2,MM_L_O_3,ww_L_O_1,ww_L_O_2,ww_L_O_3	2,8,7,17,6,2,12,7,5,8,4	2.17423e+32	--
novel_circ_0005444	NC_019460.2	6478147	6495483	+	17336	373	101115265;	exon:6478148-6478204,exon:6478914-6479061,exon:6494881-6494943,exon:6495379-6495483	MM_F_O_1,MM_F_O_2,MM_F_O_3,ww_F_O_1,ww_F_O_2,MM_L_O_1,MM_L_O_2,MM_L_O_3,ww_L_O_1,ww_L_O_2,ww_L_O_3	6,2,6,5,10,4,15,9,5,4,4	2.02183e+32	--
novel_circ_0005454	NC_019460.2	65724048	65740362	-	16314	494	101119893;	exon:65724049-65724238,exon:65725529-65725566,exon:65736505-65736603,exon:65740196-65740362	MM_F_O_3,ww_F_O_1,MM_L_O_3,ww_L_O_1,ww_L_O_2,ww_L_O_3	2,2,6,4,6,9	2.70334e+17	--
novel_circ_0005461	NC_019460.2	65788317	65791126	-	2809	287	101119893;	exon:65788318-65788410,exon:65789592-65789697,exon:65791039-65791126	MM_F_O_1,MM_F_O_2,MM_F_O_3,ww_F_O_1,ww_F_O_2,ww_F_O_3,MM_L_O_1,MM_L_O_2,MM_L_O_3,ww_L_O_1,ww_L_O_2,ww_L_O_3	15,26,18,23,29,9,15,57,54,16,38,12	3.42275e+35	--
novel_circ_0005485	NC_019460.2	68518196	68523319	+	5123	361	101122010;	exon:68518197-68518456,exon:68523219-68523319	MM_F_O_1,MM_F_O_2,MM_F_O_3,ww_F_O_1,ww_F_O_2,ww_F_O_3,MM_L_O_1,MM_L_O_2,MM_L_O_3,ww_L_O_1,ww_L_O_2,ww_L_O_3	15,26,45,21,54,21,12,69,46,32,58,18	34,31,45,29,98,41,24,61,79,19,49,39	--
novel_circ_0005492	NC_019460.2	68789697	68793495	+	3798	347	100170399;	exon:68789698-68789905,exon:68793357-68793495	MM_F_O_1,MM_F_O_2,MM_F_O_3,ww_F_O_1,ww_F_O_2,ww_F_O_3,MM_L_O_1,MM_L_O_2,MM_L_O_3,ww_L_O_1,ww_L_O_2,ww_L_O_3	2,10,7,8,15,3,7,13,15,4,11,5	1.06317e+41	--
novel_circ_0005494	NC_019460.2	68849031	68864015	-	14984	393	101101879;	exon:68849032-68849158,exon:68859284-68859460,exon:68863927-68864015	MM_F_O_2,MM_F_O_3,ww_F_O_1,ww_F_O_2,ww_F_O_3,MM_L_O_3,ww_L_O_1,ww_L_O_2,ww_L_O_3	5,9,5,12,9,10,6,11,4	24,29,15,47,35,31,32,26,27	--
novel_circ_0005510	NC_019460.2	70058799	70066360	+	7561	398	101103551;	exon:70058800-70059008,exon:70059343-70059372,exon:70066202-70066360	MM_F_O_1,MM_F_O_2,MM_F_O_3,ww_F_O_1,ww_F_O_2,ww_F_O_3,MM_L_O_1,MM_L_O_2,MM_L_O_3,ww_L_O_1,ww_L_O_2,ww_L_O_3	18,15,22,18,21,10,4,11,16,15,17,17	1.742e+35	--
novel_circ_0005511	NC_019460.2	70097141	70103086	+	5945	311	101103551;	exon:70097142-70097254,exon:70102889-70103086	MM_F_O_1,MM_F_O_2,ww_F_O_1,ww_F_O_2,MM_L_O_3,ww_L_O_1,ww_L_O_2,ww_L_O_3	2,2,3,4,8,2,4,4	146,179,164,192,84,167,127,159	--
novel_circ_0005515	NC_019460.2	7390617	7391353	-	736	195	101116814;	exon:7390618-7390680,exon:7390766-7390821,exon:7391278-7391353	MM_F_O_2,MM_F_O_3,ww_F_O_1,ww_F_O_2,MM_L_O_1,MM_L_O_2,MM_L_O_3,ww_L_O_2,ww_L_O_3	3,2,3,3,3,6,4,4,4	51,89,39,63,36,93,30,101,36	--
novel_circ_0005517	NC_019460.2	7450731	7469030	+	18299	365	101101836;101101794;101101821;	intron:7450732-7450820,intron:7456399-7456548,intron:7468905-7469030	MM_F_O_1,MM_F_O_2,MM_F_O_3,MM_L_O_2,MM_L_O_3,ww_L_O_1,ww_L_O_2,ww_L_O_3	4,10,2,7,5,2,4,4	126,100,59,83,56,124,135,131	--;--;--
novel_circ_0005518	NC_019460.2	7450761	7469030	+	18269	336	101101836;101101794;101101821;	intron:7450762-7450820,intron:7452964-7453114,intron:7468905-7469030	MM_F_O_1,MM_F_O_2,MM_F_O_3,ww_F_O_1,ww_F_O_2,MM_L_O_1,MM_L_O_3,ww_L_O_1,ww_L_O_2	8,4,2,3,4,5,5,3,6	158,117,79,71,101,58,62,159,160	--;--;--
novel_circ_0005529	NC_019460.2	75783099	75795476	-	12377	239	101106669;	exon:75783100-75783236,exon:75795375-75795476	MM_F_O_1,MM_F_O_2,MM_F_O_3,ww_F_O_2,MM_L_O_2,ww_L_O_1,ww_L_O_2,ww_L_O_3	7,5,8,5,3,2,7,4	84,65,94,149,94,69,112,89	--
novel_circ_0005531	NC_019460.2	75788797	75792208	-	3411	298	101106669;	exon:75788798-75788947,exon:75789432-75789484,exon:75792114-75792208	MM_F_O_1,MM_F_O_2,MM_F_O_3,ww_F_O_1,ww_F_O_2,MM_L_O_1,MM_L_O_2,MM_L_O_3,ww_L_O_1,ww_L_O_2,ww_L_O_3	3,2,8,4,4,2,4,4,3,7,8	88,61,105,83,113,62,113,87,78,92,69	--
novel_circ_0005532	NC_019460.2	75792113	75794151	-	2038	154	101106669;	exon:75792114-75792208,exon:75793390-75793448	MM_F_O_2,MM_F_O_3,ww_F_O_1,ww_F_O_2,ww_F_O_3,MM_L_O_2,MM_L_O_3,ww_L_O_1,ww_L_O_2,ww_L_O_3	4,3,5,6,5,4,6,11,7,5	68,78,92,112,52,114,76,73,102,83	--
novel_circ_0005534	NC_019460.2	75793389	75794151	-	762	224	101106669;	exon:75793390-75793448,exon:75793987-75794151	MM_F_O_2,MM_L_O_3,ww_L_O_1,ww_L_O_2,ww_L_O_3	2,3,4,2,4	61,64,59,90,65	--
novel_circ_0005538	NC_019460.2	76390364	76391273	+	909	358	101107682;	exon:76390365-76390492,exon:76390626-76390710,exon:76391129-76391273	MM_F_O_1,MM_F_O_2,MM_F_O_3,ww_F_O_1,ww_F_O_2,ww_F_O_3,MM_L_O_2,MM_L_O_3,ww_L_O_1,ww_L_O_2,ww_L_O_3	3,2,4,3,3,3,5,7,3,5,2	102,87,113,97,128,87,119,141,85,82,107	--
novel_circ_0005540	NC_019460.2	76396184	76398304	+	2120	462	101107682;	exon:76396185-76396268,exon:76396364-76396496,exon:76397976-76398082,exon:76398167-76398304	MM_F_O_1,MM_F_O_2,MM_F_O_3,ww_F_O_1,ww_F_O_2,ww_F_O_3,MM_L_O_1,MM_L_O_2,MM_L_O_3,ww_L_O_1,ww_L_O_2,ww_L_O_3	18,14,32,17,21,5,8,31,31,25,29,9	1.34123e+35	--
novel_circ_0005551	NC_019460.2	78007713	78096257	-	88544	240	101110314;	exon:78092397-78092493,exon:78096115-78096257	MM_F_O_1,MM_F_O_2,MM_F_O_3,ww_F_O_1,ww_F_O_2,ww_F_O_3,MM_L_O_1,MM_L_O_2,MM_L_O_3,ww_L_O_1,ww_L_O_2,ww_L_O_3	8,8,3,5,6,3,2,14,4,8,6,2	30,33,23,40,50,26,39,66,46,39,46,41	--
novel_circ_0005552	NC_019460.2	78086845	78096257	-	9412	614	101110314;	exon:78086846-78087019,exon:78089571-78089770,exon:78092397-78092493,exon:78096115-78096257	MM_F_O_1,MM_F_O_2,MM_F_O_3,ww_F_O_1,ww_F_O_2,ww_F_O_3,MM_L_O_1,MM_L_O_2,MM_L_O_3,ww_L_O_1,ww_L_O_2,ww_L_O_3	3,8,8,11,10,3,6,16,10,12,14,15	34,38,31,37,48,24,37,67,46,53,66,39	--
novel_circ_0005553	NC_019460.2	78109873	78116569	-	6696	411	101110314;	exon:78109874-78110003,exon:78112868-78112953,exon:78114294-78114328,exon:78116410-78116569	MM_F_O_2,ww_F_O_1,ww_F_O_2,MM_L_O_2,MM_L_O_3,ww_L_O_1,ww_L_O_2,ww_L_O_3	3,5,8,7,3,8,5,4	31,51,58,75,51,50,50,28	--
novel_circ_0005558	NC_019460.2	78561147	78574616	+	13469	320	101110578;	exon:78561148-78561251,exon:78564420-78564527,exon:78574509-78574616	MM_F_O_2,MM_F_O_3,ww_F_O_1,ww_F_O_2,ww_F_O_3,MM_L_O_2,MM_L_O_3,ww_L_O_1,ww_L_O_2,ww_L_O_3	8,6,7,8,4,2,10,3,11,3	2.08161e+29	--
novel_circ_0005560	NC_019460.2	78572053	78574616	+	2563	199	101110578;	exon:78572054-78572144,exon:78574509-78574616	MM_F_O_1,MM_F_O_2,ww_F_O_1,ww_F_O_3,MM_L_O_3,ww_L_O_1,ww_L_O_2,ww_L_O_3	2,4,2,4,4,6,4,5	1.70178e+23	--
novel_circ_0005569	NC_019460.2	79849548	79854318	-	4770	288	101112467;	exon:79849549-79849606,exon:79849991-79850102,exon:79854201-79854318	MM_F_O_1,MM_F_O_2,MM_F_O_3,ww_F_O_1,ww_F_O_2,ww_F_O_3,MM_L_O_1,MM_L_O_2,MM_L_O_3,ww_L_O_1,ww_L_O_2,ww_L_O_3	9,13,9,7,12,9,6,13,17,10,15,12	3.04406e+35	--
novel_circ_0005571	NC_019460.2	79849548	79863848	-	14300	170	101112467;	exon:79849549-79849606,exon:79849991-79850102	MM_F_O_1,MM_F_O_2,MM_F_O_3,ww_F_O_1,ww_F_O_2,ww_F_O_3,MM_L_O_1,MM_L_O_3,ww_L_O_1,ww_L_O_2,ww_L_O_3	12,14,8,4,5,4,2,8,11,14,8	2.87345e+32	--
novel_circ_0005576	NC_019460.2	80246949	80252199	-	5250	339	101114180;	exon:80246950-80247042,exon:80247664-80247761,exon:80251479-80251549,exon:80252123-80252199	MM_F_O_1,MM_F_O_2,MM_F_O_3,ww_F_O_1,ww_F_O_2,ww_F_O_3,ww_L_O_1,ww_L_O_2,ww_L_O_3	8,6,7,2,2,2,7,3,3	3.02434e+26	--
novel_circ_0005598	NC_019460.2	80423913	80433695	+	9782	195	101114689;	exon:80423914-80424013,exon:80433601-80433695	MM_F_O_1,MM_F_O_2,MM_F_O_3,ww_F_O_1,ww_F_O_2,ww_F_O_3,MM_L_O_1,MM_L_O_2,MM_L_O_3,ww_L_O_1,ww_L_O_2,ww_L_O_3	10,13,11,3,10,8,2,8,5,4,11,5	165,90,86,91,167,76,90,80,54,117,69,138	--
novel_circ_0005599	NC_019460.2	80464050	80501306	+	37256	373	101114689;	exon:80464051-80464186,exon:80496082-80496195,exon:80501184-80501306	MM_F_O_1,MM_F_O_2,MM_F_O_3,ww_F_O_1,ww_F_O_2,MM_L_O_1,MM_L_O_2,ww_L_O_1,ww_L_O_2,ww_L_O_3	3,4,3,2,2,3,4,2,6,5	147,69,80,75,177,86,72,84,51,110	--
novel_circ_0005622	NC_019460.2	83794020	83811568	+	17548	235	101116716;	exon:83794021-83794124,exon:83807225-83807355	MM_F_O_1,MM_F_O_2,MM_F_O_3,ww_F_O_1,ww_F_O_2,ww_F_O_3,MM_L_O_1,MM_L_O_2,MM_L_O_3,ww_L_O_1,ww_L_O_2,ww_L_O_3	12,6,19,9,24,10,4,16,7,9,28,4	9.61282e+34	--
novel_circ_0005623	NC_019460.2	83794020	83839886	+	45866	380	101116716;	exon:83794021-83794124,exon:83839611-83839886	MM_F_O_1,MM_F_O_2,MM_F_O_3,ww_F_O_1,ww_F_O_2,ww_F_O_3,MM_L_O_1,MM_L_O_2,MM_L_O_3,ww_L_O_1,ww_L_O_2,ww_L_O_3	8,6,21,12,50,6,7,49,28,14,71,9	80,85,141,83,311,105,78,158,202,90,243,90	--
novel_circ_0005625	NC_019460.2	83807224	83839886	+	32662	507	101116716;	exon:83807225-83807355,exon:83811469-83811568,exon:83839611-83839886	MM_F_O_2,MM_F_O_3,ww_F_O_1,ww_F_O_2,ww_F_O_3,MM_L_O_1,MM_L_O_2,MM_L_O_3,ww_L_O_1,ww_L_O_2,ww_L_O_3	4,10,2,16,4,2,21,8,3,15,5	119,164,100,360,134,80,219,201,114,312,110	--
novel_circ_0005641	NC_019460.2	85137111	85141865	+	4754	309	101118258;	exon:85137112-85137207,exon:85141005-85141142,exon:85141791-85141865	MM_F_O_2,ww_F_O_1,ww_F_O_2,ww_F_O_3,MM_L_O_2,ww_L_O_1,ww_L_O_2	4,2,7,4,3,2,3	164,116,168,60,94,153,101	--
novel_circ_0005645	NC_019460.2	8560241	8564062	-	3821	379	101110831;	exon:8560242-8560312,exon:8562368-8562412,exon:8563464-8563603,exon:8563940-8564062	MM_F_O_1,MM_F_O_2,MM_F_O_3,ww_F_O_1,MM_L_O_2,MM_L_O_3,ww_L_O_1,ww_L_O_2,ww_L_O_3	2,7,7,7,11,4,12,6,5	56,51,50,49,34,51,48,47,53	--
novel_circ_0005649	NC_019460.2	85876418	85896412	-	19994	312	101119968;	exon:85876419-85876499,exon:85876584-85876637,exon:85883507-85883605,exon:85894004-85894081	MM_F_O_3,ww_F_O_1,ww_F_O_2,MM_L_O_2,MM_L_O_3,ww_L_O_1,ww_L_O_2,ww_L_O_3	7,4,7,11,7,4,9,2	127,89,122,98,90,109,99,144	--
novel_circ_0005651	NC_019460.2	85876418	85906836	-	30418	590	101119968;	exon:85876419-85876499,exon:85876584-85876637,exon:85883507-85883605,exon:85894004-85894081,exon:85904849-85904951,exon:85906662-85906836	MM_F_O_1,MM_F_O_2,MM_F_O_3,ww_F_O_1,ww_F_O_2,ww_F_O_3,MM_L_O_1,MM_L_O_2,MM_L_O_3,ww_L_O_1,ww_L_O_2,ww_L_O_3	11,16,28,18,24,13,14,24,34,18,32,16	114,131,82,95,139,80,53,82,48,79,56,123	--
novel_circ_0005652	NC_019460.2	85894003	85906836	-	12833	493	101119968;	exon:85894004-85894081,exon:85896337-85896412,exon:85902735-85902795,exon:85904849-85904951,exon:85906662-85906836	MM_F_O_1,MM_F_O_2,MM_F_O_3,ww_F_O_1,ww_F_O_2,ww_F_O_3,MM_L_O_1,MM_L_O_2,MM_L_O_3,ww_L_O_1,ww_L_O_2,ww_L_O_3	7,8,12,9,6,8,3,9,6,17,12,21	123,169,114,124,161,98,58,136,85,98,90,147	--
novel_circ_0005676	NC_019460.2	87399650	87401073	-	1423	364	101122183;	exon:87399651-87399771,exon:87400831-87401073	MM_F_O_1,MM_F_O_2,MM_F_O_3,ww_F_O_1,ww_F_O_2,ww_F_O_3,MM_L_O_2,MM_L_O_3,ww_L_O_1,ww_L_O_2	3,2,21,8,5,7,4,5,9,12	139,99,203,167,291,123,307,156,217,337	--
novel_circ_0005693	NC_019460.2	90427920	90497899	-	69979	609	101102219;	exon:90427921-90428046,exon:90435205-90435327,exon:90443330-90443452,exon:90494713-90494781,exon:90497732-90497899	MM_F_O_1,MM_F_O_2,MM_F_O_3,ww_F_O_1,ww_F_O_2,ww_F_O_3,MM_L_O_1,MM_L_O_2,MM_L_O_3,ww_L_O_1,ww_L_O_2,ww_L_O_3	6,9,13,4,18,22,5,29,19,3,28,9	2.99226e+37	--
novel_circ_0005698	NC_019460.2	90443329	90483827	-	40498	346	101102219;	exon:90443330-90443452,exon:90447369-90447491,exon:90483728-90483827	MM_F_O_3,ww_F_O_2,ww_F_O_3,MM_L_O_1,MM_L_O_2,MM_L_O_3,ww_L_O_2	2,2,3,2,5,10,4	8.32123e+22	--
novel_circ_0005700	NC_019460.2	90443329	90497899	-	54570	246	101102219;	exon:90443330-90443452,exon:90447369-90447491	MM_F_O_1,MM_F_O_3,ww_F_O_3,MM_L_O_1,MM_L_O_2,MM_L_O_3,ww_L_O_2	3,6,2,3,7,5,2	2.99707e+21	--
novel_circ_0005705	NC_019460.2	90468047	90483827	-	15780	694	101102219;	exon:90468048-90468167,exon:90471970-90472092,exon:90472444-90472569,exon:90474210-90474335,exon:90482807-90482905,exon:90483728-90483827	MM_F_O_1,MM_F_O_2,MM_F_O_3,ww_F_O_1,ww_F_O_2,ww_F_O_3,MM_L_O_1,MM_L_O_2,MM_L_O_3,ww_L_O_1,ww_L_O_2,ww_L_O_3	11,19,41,9,20,17,13,36,43,4,47,18	3.06242e+38	--
novel_circ_0005706	NC_019460.2	90468047	90497899	-	29852	311	101102219;	exon:90468048-90468167,exon:90492554-90492576,exon:90497732-90497899	MM_F_O_1,MM_F_O_2,MM_F_O_3,ww_F_O_2,ww_F_O_3,MM_L_O_2,MM_L_O_3,ww_L_O_2,ww_L_O_3	4,3,6,9,2,5,11,15,3	2.82208e+28	--
novel_circ_0005707	NC_019460.2	90471969	90483827	-	11858	448	101102219;	exon:90471970-90472092,exon:90472444-90472569,exon:90482807-90482905,exon:90483728-90483827	MM_F_O_1,MM_F_O_2,MM_F_O_3,ww_F_O_2,ww_F_O_3,MM_L_O_1,MM_L_O_2,MM_L_O_3,ww_L_O_2,ww_L_O_3	3,6,3,9,4,2,6,2,8,3	2.91236e+32	--
novel_circ_0005711	NC_019460.2	90560362	90562249	-	1887	494	101102219;	exon:90560363-90560631,exon:90562025-90562249	MM_F_O_3,ww_F_O_1,ww_F_O_2,ww_F_O_3,MM_L_O_1,MM_L_O_2,MM_L_O_3,ww_L_O_2,ww_L_O_3	8,4,8,4,2,7,7,5,6	5.03242e+26	--
novel_circ_0005716	NC_019460.2	90932227	90943859	-	11632	318	101103388;	exon:90932228-90932393,exon:90939914-90939966,exon:90943761-90943859	MM_F_O_2,MM_F_O_3,ww_F_O_1,ww_F_O_2,MM_L_O_1,MM_L_O_2,MM_L_O_3,ww_L_O_2,ww_L_O_3	4,5,5,2,2,5,2,2,2	214,206,109,261,102,77,106,97,176	--
novel_circ_0005721	NC_019460.2	91067898	91081968	-	14070	284	101103388;	exon:91067899-91068001,exon:91081788-91081968	MM_F_O_1,MM_F_O_2,MM_F_O_3,ww_F_O_1,MM_L_O_2,ww_L_O_1,ww_L_O_3	3,5,5,3,7,7,3	2.57174e+20	--
novel_circ_0005728	NC_019460.2	91263222	91283888	-	20666	220	101103635;	exon:91263223-91263281,exon:91267877-91268037	MM_F_O_1,MM_F_O_2,MM_F_O_3,ww_F_O_1,ww_F_O_2,ww_F_O_3,MM_L_O_1,MM_L_O_2,MM_L_O_3,ww_L_O_1,ww_L_O_2,ww_L_O_3	18,24,17,17,19,12,15,14,14,15,23,9	2.95205e+35	--
novel_circ_0005732	NC_019460.2	91354979	91371552	-	16573	518	101103885;	exon:91354980-91355093,exon:91360547-91360624,exon:91369340-91369511,exon:91371399-91371552	MM_F_O_1,MM_F_O_2,MM_F_O_3,ww_F_O_1,ww_F_O_2,ww_F_O_3,MM_L_O_1,MM_L_O_2,MM_L_O_3,ww_L_O_1,ww_L_O_2,ww_L_O_3	4,2,7,4,6,9,3,5,13,5,8,5	4.94588e+35	--
novel_circ_0005740	NC_019460.2	91663124	91684516	+	21392	112	101101794;101101821;101101837;101101823;101101824;101101825;101101822;	intron:91684405-91684516	MM_F_O_1,MM_F_O_2,MM_F_O_3,ww_F_O_1,ww_F_O_2,ww_F_O_3,MM_L_O_1,MM_L_O_2,MM_L_O_3,ww_L_O_1,ww_L_O_2,ww_L_O_3	7,8,8,8,5,2,5,9,7,7,14,7	27,25,25,22,22,12,23,28,14,16,28,27	--;--;--;--;--;--;--
novel_circ_0005746	NC_019460.2	93021689	93039326	+	17637	270	101108732;	exon:93038112-93038258,exon:93039204-93039326	MM_F_O_1,MM_F_O_2,MM_F_O_3,ww_F_O_1,ww_F_O_2,ww_F_O_3,MM_L_O_1,MM_L_O_2,MM_L_O_3,ww_L_O_1,ww_L_O_2,ww_L_O_3	19,19,18,25,33,10,14,30,47,31,51,18	5.09466e+35	--
novel_circ_0005749	NC_019460.2	93027615	93039326	+	11711	224	101108732;	exon:93027616-93027677,exon:93034444-93034482,exon:93039204-93039326	MM_F_O_1,MM_F_O_2,MM_F_O_3,ww_F_O_1,ww_F_O_2,MM_L_O_1,MM_L_O_2,MM_L_O_3,ww_L_O_3	3,2,2,2,5,2,5,5,3	4.96513e+26	--
novel_circ_0005753	NC_019460.2	93034443	93039326	+	4883	602	101108732;	exon:93034444-93034482,exon:93035212-93035504,exon:93038112-93038258,exon:93039204-93039326	MM_F_O_1,MM_F_O_2,MM_F_O_3,ww_F_O_1,ww_F_O_2,ww_F_O_3,MM_L_O_1,MM_L_O_2,MM_L_O_3,ww_L_O_1,ww_L_O_2,ww_L_O_3	44,33,39,34,36,21,24,34,36,40,50,41	4.85484e+35	--
novel_circ_0005757	NC_019460.2	93035211	93039326	+	4115	270	101108732;	exon:93038112-93038258,exon:93039204-93039326	MM_F_O_1,MM_F_O_2,MM_F_O_3,ww_F_O_1,ww_F_O_2,MM_L_O_1,MM_L_O_3,ww_L_O_1,ww_L_O_3	2,3,11,4,4,2,3,9,5	5.48523e+26	--
novel_circ_0005760	NC_019460.2	93067446	93071420	+	3974	396	101108732;	exon:93067447-93067578,exon:93069435-93069563,exon:93071286-93071420	MM_F_O_1,MM_F_O_2,MM_F_O_3,ww_F_O_1,ww_F_O_2,MM_L_O_1,MM_L_O_2,MM_L_O_3,ww_L_O_1,ww_L_O_2,ww_L_O_3	7,8,4,8,3,2,8,5,10,4,7	4.2442e+32	--
novel_circ_0005765	NC_019460.2	94208047	94223490	-	15443	328	101111176;	exon:94208048-94208159,exon:94220098-94220207,exon:94221057-94221162	MM_F_O_1,ww_F_O_1,ww_F_O_2,MM_L_O_1,MM_L_O_2,MM_L_O_3,ww_L_O_1,ww_L_O_2,ww_L_O_3	4,4,3,8,9,7,4,3,10	45,63,77,73,84,76,54,50,57	--
novel_circ_0005772	NC_019460.2	94498492	94515879	-	17387	390	101111176;	exon:94498493-94498697,exon:94513658-94513703,exon:94513814-94513904,exon:94515832-94515879	MM_F_O_1,MM_F_O_2,MM_F_O_3,ww_F_O_1,ww_F_O_2,MM_L_O_1,MM_L_O_2,MM_L_O_3,ww_L_O_1,ww_L_O_2,ww_L_O_3	12,5,7,3,10,4,12,11,7,8,6	1.85208e+32	--
novel_circ_0005782	NC_019460.2	95302081	95335183	+	33102	242	101104651;	exon:95302082-95302323	MM_F_O_1,MM_F_O_2,MM_F_O_3,ww_F_O_1,ww_F_O_2,ww_F_O_3,MM_L_O_1,MM_L_O_2,MM_L_O_3,ww_L_O_1,ww_L_O_2,ww_L_O_3	13,13,14,15,9,7,15,9,4,22,18,26	1.61167e+35	--
novel_circ_0005787	NC_019460.2	95330208	95361832	+	31624	250	101104651;	exon:95330209-95330340,exon:95361715-95361832	MM_F_O_1,MM_F_O_2,MM_F_O_3,ww_F_O_1,ww_F_O_2,ww_F_O_3,MM_L_O_1,MM_L_O_2,ww_L_O_1,ww_L_O_2,ww_L_O_3	5,8,7,6,3,3,3,6,7,4,5	1.55203e+32	--
novel_circ_0005792	NC_019460.2	9557812	9600253	-	42441	192	101111622;	exon:9557813-9557907,exon:9600157-9600253	MM_F_O_2,MM_F_O_3,ww_F_O_1,ww_F_O_2,MM_L_O_1,MM_L_O_2,MM_L_O_3,ww_L_O_1,ww_L_O_2,ww_L_O_3	5,5,4,5,5,5,2,5,9,5	5,7,11,15,17,16,27,13,21,22	--
novel_circ_0005798	NC_019460.2	97117790	97121440	-	3650	354	101102050;	exon:97117791-97117899,exon:97118842-97119010,exon:97121365-97121440	MM_F_O_1,MM_F_O_2,MM_F_O_3,ww_F_O_1,ww_F_O_2,ww_F_O_3,MM_L_O_1,MM_L_O_2,MM_L_O_3,ww_L_O_1,ww_L_O_2,ww_L_O_3	9,9,24,4,16,6,6,7,7,17,21,6	202,210,145,249,251,94,120,119,108,173,157,169	--
novel_circ_0005799	NC_019460.2	98849547	98856365	+	6818	428	101108476;	exon:98849548-98849635,exon:98854315-98854444,exon:98856156-98856365	MM_F_O_2,MM_F_O_3,ww_F_O_1,ww_F_O_2,MM_L_O_2,MM_L_O_3,ww_L_O_1,ww_L_O_2,ww_L_O_3	3,5,9,7,5,7,4,9,2	37,46,43,40,24,22,32,25,56	--
novel_circ_0005800	NC_019460.2	98854314	98856365	+	2051	340	101108476;	exon:98854315-98854444,exon:98856156-98856365	ww_F_O_1,ww_F_O_2,ww_F_O_3,MM_L_O_2,ww_L_O_1	5,2,4,5,2	42,57,24,33,38	--
novel_circ_0005805	NC_019460.2	99325344	99342655	-	17311	337	101103054;	exon:99325345-99325512,exon:99342487-99342655	MM_F_O_1,MM_F_O_2,MM_F_O_3,ww_F_O_1,ww_F_O_2,ww_F_O_3,MM_L_O_1,MM_L_O_2,MM_L_O_3,ww_L_O_1,ww_L_O_2	3,12,5,6,7,4,4,4,4,5,2	382,144,276,403,448,243,490,277,96,397,140	--
novel_circ_0005808	NC_019460.2	99331947	99339295	-	7348	336	101103054;	exon:99331948-99332099,exon:99334487-99334604,exon:99339230-99339295	MM_F_O_2,ww_L_O_1,ww_L_O_2,ww_L_O_3	2,6,4,3	141398160406	--
novel_circ_0005810	NC_019460.2	99331947	99344067	-	12120	270	101103054;	exon:99331948-99332099,exon:99334487-99334604	MM_F_O_1,MM_F_O_2,MM_F_O_3,ww_F_O_1,ww_F_O_2,MM_L_O_1,MM_L_O_3,ww_L_O_1,ww_L_O_2,ww_L_O_3	4,6,6,13,10,2,2,3,6,6	3.3315e+29	--
novel_circ_0005813	NC_019460.2	99339229	99344067	-	4838	465	101103054;	exon:99339230-99339295,exon:99342487-99342655,exon:99343838-99344067	MM_F_O_1,MM_F_O_2,MM_F_O_3,ww_F_O_1,ww_F_O_2,MM_L_O_1	2,2,2,2,2,5	3.37126e+17	--
novel_circ_0009964	NC_019466.2	12765974	12789186	-	23212	652	101101824;101101794;	intron:12765975-12766030,intron:12770945-12771140,intron:12773152-12773241,intron:12788877-12789186	MM_F_O_1,MM_F_O_2,MM_F_O_3,ww_F_O_1,ww_F_O_2,ww_F_O_3,MM_L_O_1,MM_L_O_2,MM_L_O_3,ww_L_O_1,ww_L_O_2,ww_L_O_3	3,13,13,6,2,8,6,2,8,16,8,11	1.59207e+35	--;--
novel_circ_0009966	NC_019466.2	12770944	12789186	-	18242	196	101110245;	exon:12770945-12771140	MM_F_O_3,ww_F_O_3,MM_L_O_3,ww_L_O_1,ww_L_O_2,ww_L_O_3	3,4,2,5,4,4	3.21241e+17	--
novel_circ_0009968	NC_019466.2	12779208	12780061	-	853	268	101110245;	exon:12779209-12779344,exon:12779930-12780061	MM_F_O_1,MM_F_O_3,ww_F_O_1,ww_F_O_2,MM_L_O_3,ww_L_O_1,ww_L_O_2,ww_L_O_3	3,6,2,5,6,4,6,6	3.56447e+23	--
novel_circ_0009979	NC_019466.2	13446708	13448316	+	1608	468	101101824;101101794;101108319;	intron:13446709-13446796,intron:13446887-13447009,intron:13447088-13447139,intron:13448040-13448150,intron:13448223-13448316	MM_F_O_1,MM_F_O_2,MM_F_O_3,ww_F_O_1,ww_F_O_2,ww_F_O_3,MM_L_O_1,MM_L_O_2,MM_L_O_3,ww_L_O_1,ww_L_O_2,ww_L_O_3	17,16,15,14,31,13,21,15,24,8,22,21	3,4,5,8,7,3,3,9,3,1,12,6	--;--;--
novel_circ_0009980	NC_019466.2	13994384	13997316	+	2932	94	101101824;101101794;443504;	intron:13997223-13997316	MM_F_O_1,MM_F_O_2,MM_F_O_3,ww_F_O_2,ww_F_O_3,MM_L_O_1,MM_L_O_2,MM_L_O_3,ww_L_O_1,ww_L_O_2	2,4,2,24,3,4,10,12,4,19	1.05012e+35	--;--;--
novel_circ_0009984	NC_019466.2	15705561	15743538	+	37977	255	101120842;	exon:15729837-15730003,exon:15743451-15743538	MM_F_O_1,MM_F_O_2,MM_F_O_3,ww_F_O_1,ww_F_O_2,MM_L_O_1,MM_L_O_2,ww_L_O_1,ww_L_O_2,ww_L_O_3	4,2,5,6,4,2,5,4,10,8	1.62185e+29	--
novel_circ_0009990	NC_019466.2	15718853	15743538	+	24685	482	101120842;	exon:15718854-15719080,exon:15729837-15730003,exon:15743451-15743538	MM_F_O_1,MM_F_O_2,MM_F_O_3,ww_F_O_1,ww_F_O_2,ww_F_O_3,MM_L_O_1,MM_L_O_2,MM_L_O_3,ww_L_O_1,ww_L_O_2,ww_L_O_3	23,26,35,18,26,14,17,25,17,23,23,24	2.98325e+35	--
novel_circ_0009991	NC_019466.2	15718853	15755522	+	36669	625	101120842;	exon:15718854-15719080,exon:15729837-15730003,exon:15743451-15743538,exon:15754401-15754480,exon:15755460-15755522	MM_F_O_2,MM_F_O_3,ww_F_O_1,ww_F_O_2,MM_L_O_1,MM_L_O_2,MM_L_O_3,ww_L_O_1,ww_L_O_2,ww_L_O_3	8,7,3,13,2,10,2,3,4,9	3.11273e+29	--
novel_circ_0010001	NC_019466.2	15905907	15914008	+	8101	317	101119144;	exon:15905908-15906103,exon:15913888-15914008	MM_F_O_3,ww_F_O_1,ww_F_O_2,ww_F_O_3,MM_L_O_1,MM_L_O_2,MM_L_O_3,ww_L_O_1	5,4,12,2,3,8,4,5	88,95,247,87,105,151,187,99	--
novel_circ_0010004	NC_019466.2	1660540	1712177	-	51637	439	101101824;101107797;	intron:1660541-1660749,intron:1700826-1700938,intron:1708973-1709059,intron:1712148-1712177	MM_F_O_1,MM_F_O_2,MM_F_O_3,ww_F_O_1,ww_F_O_2,ww_F_O_3,MM_L_O_1,MM_L_O_2,MM_L_O_3,ww_L_O_1,ww_L_O_2,ww_L_O_3	8,118,128,14,69,26,22,57,34,39,94,20	9,12,11,1,8,2,7,2,13,2,11,2	--;--
novel_circ_0010015	NC_019466.2	21519478	21548373	+	28895	324	101102570;	exon:21519479-21519646,exon:21527045-21527122,exon:21548296-21548373	MM_F_O_1,MM_F_O_2,MM_F_O_3,ww_F_O_1,ww_F_O_3,ww_L_O_1,ww_L_O_3	4,4,3,2,2,5,2	200,195,148,123,98,256,242	--
novel_circ_0010025	NC_019466.2	22080220	22087150	-	6930	350	101121432;	exon:22080221-22080342,exon:22083032-22083182,exon:22087074-22087150	MM_F_O_2,MM_F_O_3,ww_F_O_2,MM_L_O_1,MM_L_O_2,MM_L_O_3,ww_L_O_2,ww_L_O_3	4,2,3,5,5,2,2,3	5.66546e+23	--
novel_circ_0010026	NC_019466.2	22083031	22087150	-	4119	356	101121432;	exon:22083032-22083182,exon:22084428-22084555,exon:22087074-22087150	MM_F_O_1,MM_F_O_2,MM_F_O_3,ww_F_O_1,ww_F_O_2,MM_L_O_1,MM_L_O_2,ww_L_O_1,ww_L_O_2,ww_L_O_3	6,7,8,6,7,5,3,7,10,4	6.34625e+29	--
novel_circ_0010032	NC_019466.2	22834738	22867857	+	33119	476	101121944;	exon:22834739-22834839,exon:22852136-22852337,exon:22867685-22867857	MM_F_O_3,ww_F_O_1,ww_F_O_2,ww_F_O_3,ww_L_O_2	4,7,2,3,5	71,300,135,119,92	--
novel_circ_0010037	NC_019466.2	23423590	23435218	+	11628	379	101122198;	exon:23423591-23423720,exon:23425110-23425195,exon:23433641-23433716,exon:23435132-23435218	MM_F_O_2,MM_F_O_3,ww_F_O_2,MM_L_O_1,MM_L_O_2,MM_L_O_3,ww_L_O_1,ww_L_O_2,ww_L_O_3	4,2,7,2,3,3,2,3,5	24,60,62,64,55,48,26,65,43	--
novel_circ_0010038	NC_019466.2	23423590	23442509	+	18919	474	101122198;	exon:23423591-23423720,exon:23425110-23425195,exon:23435132-23435218,exon:23441364-23441464,exon:23442440-23442509	MM_F_O_2,MM_F_O_3,ww_F_O_1,ww_F_O_2,ww_F_O_3,MM_L_O_2,MM_L_O_3,ww_L_O_1,ww_L_O_2,ww_L_O_3	21,3,13,5,12,9,7,4,6,9	27,48,29,61,24,37,54,19,62,38	--
novel_circ_0010056	NC_019466.2	29412805	29413590	-	785	361	101104158;	exon:29412806-29412939,exon:29413286-29413432,exon:29413511-29413590	MM_F_O_3,ww_F_O_3,MM_L_O_1,MM_L_O_2,MM_L_O_3	2,5,3,8,3	128,94,64,132,113	--
novel_circ_0010063	NC_019466.2	32096860	32100616	-	3756	344	101105167;	exon:32096861-32097024,exon:32100437-32100616	MM_F_O_1,MM_F_O_2,MM_F_O_3,ww_F_O_3,MM_L_O_1,MM_L_O_2,MM_L_O_3,ww_L_O_1,ww_L_O_2	4,5,5,2,2,5,4,6,4	93,90,86,59,26,70,56,68,99	--
novel_circ_0010064	NC_019466.2	32096860	32107696	-	10836	567	101105167;	exon:32096861-32097024,exon:32100437-32100616,exon:32106833-32106899,exon:32107541-32107696	MM_F_O_1,MM_F_O_2,MM_F_O_3,ww_F_O_1,ww_F_O_2,ww_F_O_3,MM_L_O_2,MM_L_O_3,ww_L_O_1,ww_L_O_2,ww_L_O_3	6,17,14,7,14,9,5,12,11,28,14	64,78,65,62,95,48,51,42,43,71,58	--
novel_circ_0010068	NC_019466.2	32227389	32236740	-	9351	515	101111377;	exon:32227390-32227568,exon:32231276-32231483,exon:32236613-32236740	MM_F_O_1,MM_F_O_2,MM_F_O_3,ww_F_O_1,ww_F_O_2,MM_L_O_1,MM_L_O_2,MM_L_O_3,ww_L_O_1,ww_L_O_2,ww_L_O_3	3,5,5,3,14,2,8,6,4,4,3	35,30,44,36,35,21,34,39,47,46,32	--
novel_circ_0010070	NC_019466.2	33757502	33762690	-	5188	83	101112825;	exon:33762608-33762690	MM_F_O_3,ww_F_O_1,MM_L_O_2,MM_L_O_3,ww_L_O_1,ww_L_O_2,ww_L_O_3	2,4,2,2,2,4,3	4.53401e+20	--
novel_circ_0010077	NC_019466.2	3446721	3478106	-	31385	296	101102497;	exon:3446722-3446797,exon:3458884-3458969,exon:3477973-3478106	MM_F_O_3,ww_F_O_1,ww_F_O_2,ww_F_O_3,MM_L_O_1,ww_L_O_1,ww_L_O_2,ww_L_O_3	2,4,2,5,4,4,5,4	1.50156e+23	--
novel_circ_0010085	NC_019466.2	35080100	35084788	+	4688	384	101114620;	exon:35080101-35080264,exon:35081596-35081682,exon:35084656-35084788	MM_F_O_1,MM_F_O_2,MM_F_O_3,ww_F_O_1,ww_F_O_2,ww_F_O_3,MM_L_O_1,MM_L_O_3,ww_L_O_2,ww_L_O_3	6,5,7,2,3,2,2,3,3,9	643,494,331,400,346,283,438,63,259,615	--
novel_circ_0010091	NC_019466.2	35081595	35104902	+	23307	459	101114620;	exon:35081596-35081690,exon:35084656-35084788,exon:35102624-35102775,exon:35104824-35104902	MM_F_O_1,MM_F_O_2,MM_F_O_3,ww_F_O_1,ww_F_O_3,ww_L_O_1,ww_L_O_2,ww_L_O_3	12,2,3,21,3,17,5,10	5.92465e+23	--
novel_circ_0010095	NC_019466.2	35102623	35130988	+	28365	365	101114620;	exon:35102624-35102775,exon:35130776-35130988	MM_F_O_1,MM_F_O_2,MM_F_O_3,ww_F_O_1,ww_F_O_2,MM_L_O_1,ww_L_O_1,ww_L_O_3	5,14,2,2,10,2,8,3	5.73444e+23	--
novel_circ_0010105	NC_019466.2	35801070	35803038	+	1968	238	101115131;	exon:35801071-35801135,exon:35802866-35803038	MM_F_O_1,MM_F_O_3,ww_F_O_3,MM_L_O_1,MM_L_O_2,MM_L_O_3,ww_L_O_1,ww_L_O_2,ww_L_O_3	3,8,6,4,5,5,4,6,2	72,62,46,48,85,57,88,73,105	--
novel_circ_0010110	NC_019466.2	3657972	3666126	-	8154	430	101108058;	exon:3657973-3658083,exon:3659910-3660061,exon:3665960-3666126	MM_F_O_2,MM_F_O_3,ww_F_O_1,ww_F_O_2,ww_F_O_3,MM_L_O_1,MM_L_O_2,ww_L_O_1,ww_L_O_3	8,7,3,5,2,4,3,12,4	71,54,95,100,58,89,59,102,81	--
novel_circ_0010111	NC_019466.2	3662953	3666126	-	3173	357	101108058;	exon:3662954-3663051,exon:3663535-3663626,exon:3665960-3666126	MM_F_O_1,MM_F_O_2,MM_F_O_3,ww_F_O_3,MM_L_O_2,MM_L_O_3	5,3,3,2,5,3	144,110,99,92,97,83	--
novel_circ_0010115	NC_019466.2	3696679	3726293	-	29614	380	101108058;	exon:3696680-3696835,exon:3713988-3714037,exon:3726120-3726293	MM_F_O_1,MM_F_O_2,MM_F_O_3,ww_F_O_1,ww_F_O_2,ww_F_O_3,MM_L_O_1,MM_L_O_2,MM_L_O_3,ww_L_O_1,ww_L_O_2,ww_L_O_3	10,7,11,19,17,7,13,13,11,29,17,7	97,73,87,108,106,79,111,83,71,149,79,148	--
novel_circ_0010116	NC_019466.2	3696679	3728115	-	31436	296	101108058;	exon:3696680-3696835,exon:3727976-3728115	MM_F_O_2,MM_F_O_3,ww_F_O_1,ww_F_O_2,ww_F_O_3,MM_L_O_1,MM_L_O_2,MM_L_O_3,ww_L_O_1,ww_L_O_2,ww_L_O_3	9,6,3,7,7,9,6,9,8,5,5	54,77,117,82,52,79,75,43,128,63,125	--
novel_circ_0010125	NC_019466.2	37501992	37502852	-	860	64	101110070;	exon:37501993-37502056	MM_F_O_1,MM_F_O_2,ww_F_O_3,MM_L_O_1,MM_L_O_2,MM_L_O_3,ww_L_O_1,ww_L_O_2,ww_L_O_3	4,7,3,2,2,2,3,8,2	117,107,73,63,98,80,77,98,68	--
novel_circ_0010128	NC_019466.2	3761900	3782655	-	20755	286	101108058;	exon:3761901-3761980,exon:3781031-3781146,exon:3782566-3782655	MM_F_O_1,MM_F_O_2,MM_F_O_3,ww_F_O_1,ww_F_O_2,ww_F_O_3,MM_L_O_1,MM_L_O_2,MM_L_O_3,ww_L_O_1,ww_L_O_2,ww_L_O_3	18,26,22,6,20,23,15,72,44,13,43,25	86,55,91,134,84,72,78,79,50,137,78,133	--
novel_circ_0010130	NC_019466.2	37813546	37834109	-	20563	309	101117675;	exon:37813547-37813789,exon:37834044-37834109	MM_F_O_1,MM_F_O_2,MM_F_O_3,ww_F_O_1,ww_F_O_2,ww_F_O_3,MM_L_O_1,MM_L_O_2,MM_L_O_3,ww_L_O_1,ww_L_O_2,ww_L_O_3	5,4,6,13,6,6,5,6,33,12,2,11	38,23,30,49,27,29,26,29,72,44,25,53	--
novel_circ_0010135	NC_019466.2	39117878	39124034	+	6156	346	101111107;	exon:39117879-39118020,exon:39122765-39122902,exon:39123969-39124034	MM_F_O_1,MM_F_O_2,MM_F_O_3,ww_F_O_1,ww_F_O_2,ww_F_O_3,MM_L_O_1,MM_L_O_2,MM_L_O_3,ww_L_O_1,ww_L_O_2,ww_L_O_3	5,13,11,2,11,3,9,7,2,28,3,12	43,34,31,31,32,26,38,26,29,29,24,41	--
novel_circ_0010136	NC_019466.2	39117878	39132638	+	14760	402	101111107;	exon:39117879-39118020,exon:39122765-39122902,exon:39123969-39124034,exon:39132583-39132638	MM_F_O_2,ww_F_O_1,ww_F_O_2,ww_F_O_3,MM_L_O_1,MM_L_O_2,MM_L_O_3,ww_L_O_1,ww_L_O_2,ww_L_O_3	7,2,6,5,4,2,3,5,5,2	32,25,32,30,40,25,22,23,18,39	--
novel_circ_0010160	NC_019466.2	42756415	42773432	+	17017	469	101120170;	exon:42756416-42756555,exon:42762443-42762523,exon:42763364-42763462,exon:42771081-42771113,exon:42773317-42773432	MM_F_O_1,MM_F_O_2,MM_F_O_3,ww_F_O_1,ww_F_O_2,ww_F_O_3,MM_L_O_1,MM_L_O_2,MM_L_O_3,ww_L_O_1,ww_L_O_2,ww_L_O_3	10,15,36,20,15,13,17,31,18,22,13,8	180,120,152,135,471,98,70,129,110,143,132,210	--
novel_circ_0010163	NC_019466.2	43390059	43392295	+	2236	47	101113943;	exon:43390060-43390106	MM_F_O_3,ww_F_O_1,MM_L_O_1,MM_L_O_2,MM_L_O_3,ww_L_O_2	2,3,2,4,3,3	37,34,63,40,33,33	--
novel_circ_0010175	NC_019466.2	43935686	43946029	+	10343	531	101102495;	exon:43935687-43935785,exon:43936895-43936965,exon:43942055-43942148,exon:43943177-43943234,exon:43945821-43946029	MM_F_O_1,MM_F_O_2,MM_F_O_3,ww_F_O_1,ww_F_O_2,ww_F_O_3,MM_L_O_1,MM_L_O_2,MM_L_O_3,ww_L_O_1,ww_L_O_2,ww_L_O_3	95,161,86,62,52,52,50,28,30,171,42,73	205,228,167,188,92,132,179,131,61,288,157,284	--
novel_circ_0010182	NC_019466.2	43942054	43948992	+	6938	264	101102495;	exon:43942055-43942148,exon:43943177-43943234,exon:43948881-43948992	MM_F_O_1,MM_F_O_2,MM_F_O_3,ww_F_O_1,ww_F_O_2,ww_F_O_3,MM_L_O_1,MM_L_O_2,MM_L_O_3,ww_L_O_1,ww_L_O_2,ww_L_O_3	5,16,9,17,12,3,8,5,5,6,11,12	267,327,240,188,117,183,281,148,80,341,215,317	--
novel_circ_0010185	NC_019466.2	43948395	43948992	+	597	234	101102495;	exon:43948396-43948517,exon:43948881-43948992	MM_F_O_1,MM_F_O_2,MM_F_O_3,ww_F_O_3,ww_L_O_1,ww_L_O_3	7,8,5,3,8,4	2.20262e+17	--
novel_circ_0010213	NC_019466.2	44831414	44850094	+	18680	345	101103244;	exon:44831415-44831551,exon:44849887-44850094	MM_F_O_2,MM_F_O_3,ww_F_O_1,ww_F_O_2,ww_F_O_3,ww_L_O_1,ww_L_O_2,ww_L_O_3	4,3,2,5,5,7,3,14	2.28165e+23	--
novel_circ_0010214	NC_019466.2	44833466	44838009	+	4543	347	101103244;	exon:44835303-44835487,exon:44837848-44838009	MM_F_O_1,MM_F_O_2,MM_F_O_3,MM_L_O_2,ww_L_O_2	5,3,2,2,3	183,206,171,82,101	--
novel_circ_0010225	NC_019466.2	46219470	46235602	-	16132	383	101103733;	exon:46219471-46219635,exon:46235385-46235602	MM_F_O_1,MM_F_O_2,MM_F_O_3,ww_F_O_1,ww_L_O_1	3,4,3,8,9	264250218404167	--
novel_circ_0010226	NC_019466.2	46219470	46241969	-	22499	516	101103733;	exon:46219471-46219635,exon:46235385-46235602,exon:46241837-46241969	MM_F_O_1,MM_F_O_2,MM_F_O_3,ww_F_O_1,ww_F_O_3,MM_L_O_1,ww_L_O_1,ww_L_O_3	17,25,16,12,16,12,17,13	2.42243e+23	--
novel_circ_0010227	NC_019466.2	46235384	46241969	-	6585	351	101103733;	exon:46235385-46235602,exon:46241837-46241969	MM_F_O_1,MM_F_O_2,MM_F_O_3,ww_F_O_1,ww_F_O_3,MM_L_O_1,ww_L_O_1,ww_L_O_3	25,17,19,11,9,6,22,19	3.18314e+23	--
novel_circ_0010235	NC_019466.2	4725385	4747377	+	21992	442	101108924;	exon:4725386-4725474,exon:4728836-4728909,exon:4738853-4738978,exon:4747225-4747377	MM_F_O_1,MM_F_O_2,MM_F_O_3,ww_F_O_1,ww_F_O_2,ww_F_O_3,MM_L_O_2,MM_L_O_3,ww_L_O_1,ww_L_O_3	6,8,15,3,3,3,5,7,11,12	3.94506e+29	--
novel_circ_0010244	NC_019466.2	49108523	49117142	+	8619	472	101115973;	exon:49108524-49108645,exon:49112804-49112890,exon:49116014-49116163,exon:49117030-49117142	MM_F_O_1,MM_F_O_2,MM_F_O_3,ww_F_O_1,ww_F_O_2,ww_F_O_3,MM_L_O_1,MM_L_O_2,MM_L_O_3,ww_L_O_1,ww_L_O_2,ww_L_O_3	14,9,7,5,4,7,6,9,4,6,12,9	153,193,144,100,211,87,128,111,95,157,118,156	--
novel_circ_0010246	NC_019466.2	49116013	49117142	+	1129	263	101115973;	exon:49116014-49116163,exon:49117030-49117142	MM_F_O_1,MM_F_O_2,ww_F_O_3,MM_L_O_1,MM_L_O_2,MM_L_O_3,ww_L_O_2	3,5,2,2,5,5,10	169,203,90,124,128,99,117	--
novel_circ_0010262	NC_019466.2	49648189	49733737	-	85548	430	101107105;	exon:49648190-49648321,exon:49657294-49657431,exon:49733578-49733737	MM_F_O_1,MM_F_O_2,MM_F_O_3,ww_F_O_1,ww_F_O_2,ww_F_O_3,MM_L_O_1,MM_L_O_2,MM_L_O_3,ww_L_O_1,ww_L_O_2,ww_L_O_3	6,17,26,16,26,10,11,35,17,18,27,10	2.08287e+35	--
novel_circ_0010266	NC_019466.2	49657293	49733737	-	76444	298	101107105;	exon:49657294-49657431,exon:49733578-49733737	MM_F_O_1,MM_F_O_2,MM_F_O_3,ww_F_O_1,ww_F_O_3,MM_L_O_1,MM_L_O_2,MM_L_O_3,ww_L_O_1,ww_L_O_2,ww_L_O_3	4,19,19,5,8,12,22,7,17,17,3	2.02296e+32	--
novel_circ_0010277	NC_019466.2	51040799	51052262	+	11463	268	101109455;	exon:51040800-51040918,exon:51048374-51048446,exon:51052187-51052262	MM_F_O_1,MM_F_O_2,MM_F_O_3,ww_L_O_1	7,2,2,4	424339236390	--
novel_circ_0010290	NC_019466.2	57703528	57715614	-	12086	422	101120090;	exon:57703529-57703623,exon:57706257-57706412,exon:57715444-57715614	MM_F_O_1,MM_F_O_2,MM_F_O_3,ww_F_O_1,ww_F_O_2,ww_F_O_3,MM_L_O_1,MM_L_O_2,MM_L_O_3,ww_L_O_1,ww_L_O_2,ww_L_O_3	16,16,26,26,9,11,17,8,13,32,13,42	653,550,526,611,590,271,299,248,89,564,202,581	--
novel_circ_0010325	NC_019466.2	67655396	67673104	+	17708	331	101118365;	exon:67655397-67655582,exon:67672960-67673104	MM_F_O_2,MM_F_O_3,ww_F_O_1,ww_F_O_2,ww_F_O_3,MM_L_O_1,MM_L_O_2,ww_L_O_2,ww_L_O_3	2,6,2,9,5,2,2,7,6	151,167,131,232,68,116,99,118,186	--
novel_circ_0010326	NC_019466.2	67655396	67678722	+	23326	638	101118365;	exon:67655397-67655582,exon:67661810-67661990,exon:67672960-67673104,exon:67678597-67678722	MM_F_O_1,MM_F_O_2,MM_F_O_3,ww_F_O_1,ww_F_O_2,ww_F_O_3,MM_L_O_1,MM_L_O_3,ww_L_O_1,ww_L_O_2,ww_L_O_3	3,2,18,6,11,15,4,23,7,2,9	172,153,141,130,216,61,99,96,199,100,191	--
novel_circ_0010334	NC_019466.2	68509576	68525142	-	15566	330	101122607;	exon:68509577-68509681,exon:68511722-68511832,exon:68525029-68525142	MM_F_O_2,MM_F_O_3,ww_F_O_1,ww_F_O_2,ww_F_O_3,MM_L_O_1,MM_L_O_2,MM_L_O_3,ww_L_O_1,ww_L_O_2,ww_L_O_3	6,3,3,4,2,3,12,5,5,5,5	5.9551e+32	--
novel_circ_0010340	NC_019466.2	68770186	68794969	+	24783	430	101118881;	exon:68770187-68770304,exon:68775919-68776018,exon:68793560-68793661,exon:68794860-68794969	MM_F_O_1,MM_F_O_2,MM_F_O_3,ww_F_O_1,MM_L_O_2,MM_L_O_3,ww_L_O_1,ww_L_O_2	2,5,4,5,2,2,4,4	3.00844e+31	--
novel_circ_0010344	NC_019466.2	68775913	68792549	+	16636	483	101118881;	exon:68775914-68776018,exon:68781374-68781499,exon:68782182-68782306,exon:68792423-68792549	MM_F_O_1,MM_F_O_2,MM_F_O_3,ww_F_O_1,ww_F_O_2,ww_F_O_3,MM_L_O_1,MM_L_O_2,MM_L_O_3,ww_L_O_1,ww_L_O_2,ww_L_O_3	9,15,16,17,9,5,8,14,7,6,18,16	2.47636e+47	--
novel_circ_0010346	NC_019466.2	68809123	68810748	+	1625	316	101118881;	exon:68809124-68809226,exon:68809508-68809642,exon:68810671-68810748	MM_F_O_1,MM_F_O_3,ww_F_O_2,MM_L_O_1,MM_L_O_2,MM_L_O_3,ww_L_O_1,ww_L_O_2,ww_L_O_3	4,8,23,5,11,11,6,25,15	2.28329e+35	--
novel_circ_0010347	NC_019466.2	68809123	68810775	+	1652	343	101118881;	exon:68809124-68809226,exon:68809508-68809642,exon:68810671-68810775	MM_F_O_1,MM_F_O_2,MM_F_O_3,ww_F_O_2,MM_L_O_2,ww_L_O_3	4,2,2,2,3,5	2.14531e+23	--
novel_circ_0010350	NC_019466.2	70418952	70440164	-	21212	316	101120252;	exon:70418953-70419115,exon:70440012-70440164	MM_F_O_1,MM_F_O_2,MM_F_O_3,ww_F_O_1,ww_F_O_2,ww_F_O_3,MM_L_O_1,MM_L_O_2,MM_L_O_3,ww_L_O_1,ww_L_O_2,ww_L_O_3	6,18,22,9,28,13,11,17,8,33,23,24	3.11407e+35	--
novel_circ_0010356	NC_019466.2	70440011	70455176	-	15165	458	101120252;	exon:70440012-70440164,exon:70450000-70450113,exon:70451535-70451642,exon:70455094-70455176	MM_F_O_1,MM_F_O_2,MM_F_O_3,ww_F_O_1,ww_F_O_2,ww_F_O_3,MM_L_O_1,MM_L_O_2,MM_L_O_3,ww_L_O_1,ww_L_O_2,ww_L_O_3	10,10,2,11,16,5,6,9,3,11,8,8	2.74342e+35	--
novel_circ_0010363	NC_019466.2	71729460	71752234	-	22774	328	101121179;	exon:71729461-71729562,exon:71742861-71742930,exon:71752079-71752234	MM_F_O_1,MM_F_O_2,MM_F_O_3,ww_F_O_3,MM_L_O_1,ww_L_O_2	3,3,2,4,2,3	98,90,97,101,133,52	--
novel_circ_0010364	NC_019466.2	72946005	73014593	-	68588	242	101121431;	exon:72946006-72946247	MM_F_O_1,MM_F_O_2,MM_F_O_3,ww_F_O_3,MM_L_O_1,ww_L_O_3	3,3,3,4,4,9	30,15,17,17,45,40	--
novel_circ_0010371	NC_019466.2	73320153	73338666	-	18513	335	101121431;	exon:73320154-73320364,exon:73338142-73338232,exon:73338634-73338666	MM_F_O_1,MM_F_O_2,MM_F_O_3,ww_F_O_1,ww_F_O_2,ww_F_O_3,MM_L_O_1,MM_L_O_2,MM_L_O_3,ww_L_O_1,ww_L_O_2,ww_L_O_3	9,11,19,18,3,10,14,3,2,21,3,21	35,30,34,21,6,27,24,8,7,29,10,48	--
novel_circ_0010374	NC_019466.2	73543646	73550826	-	7180	246	101102821;	exon:73543647-73543802,exon:73545379-73545468	MM_F_O_1,MM_F_O_2,MM_F_O_3,ww_F_O_1,ww_F_O_2,ww_F_O_3,MM_L_O_1,MM_L_O_2,MM_L_O_3,ww_L_O_1,ww_L_O_2,ww_L_O_3	9,12,11,23,6,5,3,9,6,12,6,9	134,163,79,136,129,55,57,65,34,138,82,138	--
novel_circ_0010379	NC_019466.2	74539122	74541218	+	2096	324	101104323;	exon:74539123-74539167,exon:74539763-74539844,exon:74540321-74540397,exon:74541099-74541218	MM_F_O_1,MM_F_O_2,MM_F_O_3,ww_F_O_1,ww_F_O_2,ww_F_O_3,MM_L_O_1,MM_L_O_2,MM_L_O_3,ww_L_O_1,ww_L_O_2,ww_L_O_3	45,57,55,43,59,30,23,51,35,55,68,30	2.26241e+35	--
novel_circ_0010382	NC_019466.2	74551971	74555521	+	3550	384	101104323;	exon:74551972-74552161,exon:74555328-74555521	MM_F_O_2,MM_F_O_3,ww_F_O_1,ww_F_O_2,ww_F_O_3,MM_L_O_1,MM_L_O_2,MM_L_O_3,ww_L_O_1,ww_L_O_2	7,7,8,13,4,2,14,3,6,10	2.62237e+29	--
novel_circ_0010394	NC_019466.2	76122628	76123049	+	421	308	100135436;	exon:76122629-76122840,exon:76122954-76123049	MM_F_O_1,MM_F_O_2,MM_F_O_3,ww_F_O_1,ww_F_O_2,ww_F_O_3,MM_L_O_2,MM_L_O_3,ww_L_O_1,ww_L_O_2	2,7,7,3,5,3,13,9,6,4	8.08475e+34	--
novel_circ_0010397	NC_019466.2	76316176	76320639	+	4463	593	101103486;	exon:76316177-76316272,exon:76318986-76319323,exon:76320481-76320639	MM_F_O_1,MM_F_O_2,MM_F_O_3,ww_F_O_1,ww_F_O_2,ww_F_O_3,MM_L_O_1,MM_L_O_2,MM_L_O_3,ww_L_O_1,ww_L_O_2,ww_L_O_3	54,60,37,19,29,27,36,54,45,58,57,47	173,185,158,142,251,99,85,127,113,158,151,185	--
novel_circ_0010399	NC_019466.2	76318985	76320639	+	1654	497	101103486;	exon:76318986-76319323,exon:76320481-76320639	MM_F_O_1,MM_F_O_2,MM_F_O_3,ww_F_O_1,ww_F_O_2,ww_F_O_3,MM_L_O_1,MM_L_O_2,MM_L_O_3,ww_L_O_1,ww_L_O_2,ww_L_O_3	64,84,69,38,95,54,51,101,96,97,106,57	2.58291e+35	--
novel_circ_0010403	NC_019466.2	76627180	76633331	-	6151	167	101104833;	exon:76633165-76633331	MM_F_O_1,MM_F_O_2,MM_F_O_3,ww_F_O_1,ww_F_O_2,ww_F_O_3,MM_L_O_1,MM_L_O_2,MM_L_O_3,ww_L_O_1,ww_L_O_2,ww_L_O_3	10,22,9,11,3,20,4,4,3,10,8,10	258,289,160,193,164,158,147,75,34,272,95,370	--
novel_circ_0010404	NC_019466.2	76627180	76638068	-	10888	153	101104833;	exon:76637916-76638068	MM_F_O_1,MM_F_O_2,MM_F_O_3,ww_F_O_1,MM_L_O_2,ww_L_O_1,ww_L_O_2,ww_L_O_3	6,13,2,5,5,11,7,7	222,241,119,161,56,210,75,319	--
novel_circ_0010409	NC_019466.2	76766310	76780056	+	13746	285	101105337;	exon:76766311-76766373,exon:76779835-76780056	MM_F_O_1,MM_F_O_2,MM_F_O_3,ww_F_O_1,ww_F_O_3,MM_L_O_1,MM_L_O_2,ww_L_O_1,ww_L_O_2,ww_L_O_3	3,10,3,9,3,2,2,27,3,20	8.77107e+32	--
novel_circ_0010411	NC_019466.2	76766310	76787553	+	21243	371	101105337;	exon:76766311-76766373,exon:76779835-76780056,exon:76786675-76786760	MM_F_O_1,MM_F_O_2,MM_F_O_3,ww_F_O_1,ww_F_O_2,ww_F_O_3,MM_L_O_1,MM_L_O_2,MM_L_O_3,ww_L_O_1,ww_L_O_2,ww_L_O_3	20,45,22,25,14,8,13,9,5,19,18,25	1031,1282,1003,859,645,715,779,538,58,1461,682,1629	--
novel_circ_0010412	NC_019466.2	76766310	76793162	+	26852	454	101105337;	exon:76766311-76766373,exon:76779835-76780056,exon:76787385-76787553	MM_F_O_1,MM_F_O_3,ww_F_O_1,ww_F_O_2,ww_F_O_3,MM_L_O_1,ww_L_O_1,ww_L_O_3	2,7,5,6,2,2,3,4	4.7749e+23	--
novel_circ_0010413	NC_019466.2	76766310	76798011	+	31701	663	101105337;	exon:76766311-76766373,exon:76779835-76780056,exon:76786675-76786760,exon:76793033-76793162,exon:76797850-76798011	MM_F_O_1,MM_F_O_2,MM_F_O_3,ww_F_O_1,ww_F_O_2,ww_F_O_3,MM_L_O_1,MM_L_O_2,MM_L_O_3,ww_L_O_1,ww_L_O_2,ww_L_O_3	21,21,37,29,21,18,13,27,14,31,34,35	1.55219e+43	--
novel_circ_0010415	NC_019466.2	76766310	76816156	+	49846	625	101105337;	exon:76766311-76766379,exon:76786675-76786760,exon:76793033-76793162,exon:76813563-76813677,exon:76815141-76815263,exon:76816055-76816156	MM_F_O_1,MM_F_O_2,MM_F_O_3,ww_F_O_1,ww_F_O_2,ww_F_O_3,MM_L_O_1,MM_L_O_2,MM_L_O_3,ww_L_O_1,ww_L_O_2,ww_L_O_3	18,31,24,42,24,16,25,21,15,40,32,54	1.43717e+41	--
novel_circ_0010418	NC_019466.2	76766310	76865982	+	99672	660	101105337;	exon:76766311-76766373,exon:76779835-76780056,exon:76786675-76786760,exon:76793033-76793162,exon:76865824-76865982	MM_F_O_1,MM_F_O_2,MM_F_O_3,ww_F_O_1,ww_F_O_2,ww_F_O_3,MM_L_O_1,MM_L_O_2,MM_L_O_3,ww_L_O_1,ww_L_O_2,ww_L_O_3	5,8,15,4,11,13,3,5,10,25,9,6	1463,1582,1269,1067,745,908,909,595,92,1788,811,2146	--
novel_circ_0010421	NC_019466.2	76779834	76798011	+	18177	459	101105337;	exon:76779835-76780056,exon:76782364-76782438,exon:76797850-76798011	MM_F_O_1,MM_F_O_2,MM_F_O_3,ww_F_O_1,ww_F_O_2,MM_L_O_1,MM_L_O_2,ww_L_O_1,ww_L_O_2,ww_L_O_3	8,7,7,7,5,4,5,19,11,11	1.43418e+35	--
novel_circ_0010423	NC_019466.2	76779834	76816156	+	36322	340	101105337;	exon:76813563-76813677,exon:76815141-76815263,exon:76816055-76816156	MM_F_O_1,MM_F_O_2,MM_F_O_3,ww_F_O_1,ww_F_O_2,ww_F_O_3,MM_L_O_1,MM_L_O_2,ww_L_O_1,ww_L_O_2,ww_L_O_3	10,9,5,4,4,5,8,5,8,4,18	1.31916e+38	--
novel_circ_0010425	NC_019466.2	76786674	76798011	+	11337	248	101105337;	exon:76786675-76786760,exon:76797850-76798011	MM_F_O_1,MM_F_O_2,MM_F_O_3,ww_F_O_1,ww_F_O_2,ww_F_O_3,MM_L_O_1,MM_L_O_2,MM_L_O_3,ww_L_O_1,ww_L_O_2,ww_L_O_3	31,59,28,28,14,17,18,10,5,66,41,31	1.72421e+44	--
novel_circ_0010427	NC_019466.2	76786674	76816156	+	29482	311	101105337;	exon:76786675-76786760,exon:76815141-76815263,exon:76816055-76816156	MM_F_O_1,MM_F_O_2,MM_F_O_3,ww_F_O_1,ww_F_O_2,ww_F_O_3,MM_L_O_1,MM_L_O_2,ww_L_O_1,ww_L_O_2,ww_L_O_3	10,14,10,8,9,10,9,4,22,12,24	1.60919e+39	--
novel_circ_0010440	NC_019466.2	76802852	76816156	+	13304	534	101105337;	exon:76802853-76803027,exon:76811098-76811231,exon:76815141-76815263,exon:76816055-76816156	MM_F_O_1,MM_F_O_2,MM_F_O_3,ww_F_O_1,ww_F_O_2,MM_L_O_1,ww_L_O_1,ww_L_O_2,ww_L_O_3	2,9,3,8,7,3,6,4,8	2.11425e+35	--
novel_circ_0010446	NC_019466.2	76849831	76865982	+	16151	322	101105337;	exon:76849832-76849994,exon:76865824-76865982	MM_F_O_1,MM_F_O_2,MM_F_O_3,ww_F_O_1,ww_F_O_2,ww_F_O_3,MM_L_O_1,MM_L_O_2,MM_L_O_3,ww_L_O_1,ww_L_O_2,ww_L_O_3	10,18,7,7,9,8,3,11,2,26,6,17	1.71318e+43	--
novel_circ_0010448	NC_019466.2	77095354	77098587	-	3233	388	101104761;	exon:77095355-77095539,exon:77098385-77098587	MM_F_O_2,ww_F_O_1,ww_F_O_2,MM_L_O_1,MM_L_O_2,MM_L_O_3,ww_L_O_1,ww_L_O_2,ww_L_O_3	8,6,12,5,6,3,6,8,6	1.53213e+26	--
novel_circ_0010455	NC_019466.2	77281465	77293645	-	12180	284	101104761;	exon:77281466-77281577,exon:77293474-77293645	MM_F_O_2,MM_F_O_3,ww_F_O_1,ww_F_O_2,ww_F_O_3,MM_L_O_1,MM_L_O_2,MM_L_O_3,ww_L_O_1,ww_L_O_2,ww_L_O_3	5,4,6,13,6,3,5,7,19,6,11	2.66222e+32	--
novel_circ_0010457	NC_019466.2	77281465	77326425	-	44960	333	101104761;	exon:77281466-77281577,exon:77326205-77326425	MM_F_O_1,MM_F_O_2,ww_F_O_1,ww_F_O_2,MM_L_O_1,MM_L_O_2,MM_L_O_3,ww_L_O_1,ww_L_O_2	4,5,7,5,5,8,5,7,10	3.07282e+26	--
novel_circ_0010463	NC_019466.2	77352900	77399103	-	46203	621	101104761;	exon:77352901-77353135,exon:77368977-77369104,exon:77393811-77393958,exon:77398994-77399103	MM_F_O_2,MM_F_O_3,ww_F_O_2,ww_F_O_3,MM_L_O_2,ww_L_O_1,ww_L_O_2,ww_L_O_3	4,3,4,4,3,3,10,6	2.99264e+23	--
novel_circ_0010488	NC_019466.2	77980564	78006192	+	25628	325	101106085;	exon:77980565-77980645,exon:77983675-77983803,exon:78006078-78006192	MM_F_O_1,MM_F_O_2,MM_F_O_3,ww_F_O_1,ww_F_O_2,ww_F_O_3,MM_L_O_1,MM_L_O_2,MM_L_O_3,ww_L_O_1,ww_L_O_2,ww_L_O_3	5,7,17,14,35,10,12,23,13,9,29,10	1.96181e+35	--
novel_circ_0010490	NC_019466.2	77980564	78030650	+	50086	249	101106085;	exon:77980565-77980645,exon:78030483-78030650	MM_F_O_2,MM_F_O_3,ww_F_O_1,ww_F_O_2,MM_L_O_1,MM_L_O_2,MM_L_O_3,ww_L_O_1,ww_L_O_2,ww_L_O_3	6,6,7,16,8,9,5,5,16,2	1.90138e+29	--
novel_circ_0010494	NC_019466.2	78006077	78030650	+	24573	168	101106085;	exon:78030483-78030650	MM_F_O_1,MM_F_O_2,MM_F_O_3,ww_F_O_1,ww_F_O_2,MM_L_O_2,MM_L_O_3,ww_L_O_1,ww_L_O_3	3,2,2,3,5,11,2,6,2	2.19232e+26	--
novel_circ_0010495	NC_019466.2	78016288	78030650	+	14362	464	101101837;101101825;101106085;	intron:78016289-78016419,intron:78029804-78029968,intron:78030483-78030650	MM_L_O_2,ww_L_O_1,ww_L_O_2,ww_L_O_3	3,4,7,2	124117118116	--;--;--
novel_circ_0010497	NC_019466.2	78029803	78030650	+	847	333	101106085;	exon:78029804-78029968,exon:78030483-78030650	MM_F_O_1,MM_F_O_2,MM_F_O_3,ww_F_O_1,ww_F_O_2,ww_F_O_3,MM_L_O_1,MM_L_O_2,MM_L_O_3,ww_L_O_1,ww_L_O_2,ww_L_O_3	14,8,10,4,17,8,11,12,21,9,15,8	2.10211e+35	--
novel_circ_0010498	NC_019466.2	78172716	78183579	+	10863	369	101106085;	exon:78172717-78172909,exon:78183404-78183579	MM_F_O_2,MM_F_O_3,ww_F_O_2,MM_L_O_1,MM_L_O_2,MM_L_O_3,ww_L_O_1,ww_L_O_2	5,4,4,2,5,4,4,5	2.16217e+23	--
novel_circ_0010504	NC_019466.2	78993803	78997922	-	4119	313	101107364;	exon:78993804-78994031,exon:78997838-78997922	MM_F_O_1,MM_F_O_2,MM_F_O_3,ww_F_O_2,ww_F_O_3,MM_L_O_2,MM_L_O_3,ww_L_O_1,ww_L_O_2,ww_L_O_3	5,2,9,2,3,2,2,6,8,4	6.85606e+29	--
novel_circ_0010519	NC_019466.2	82006835	82011170	-	4335	358	101109456;	exon:82006836-82007018,exon:82010996-82011170	MM_F_O_2,MM_L_O_1,MM_L_O_2,MM_L_O_3,ww_L_O_2	2,4,2,3,5	336220214168276	--
novel_circ_0010522	NC_019466.2	82042448	82085035	-	42587	452	101110069;	exon:82042449-82042581,exon:82045435-82045517,exon:82077156-82077280,exon:82084925-82085035	MM_F_O_1,MM_F_O_2,MM_F_O_3,ww_F_O_1,MM_L_O_2,MM_L_O_3,ww_L_O_1,ww_L_O_3	3,3,3,5,2,5,6,8	1.5816e+23	--
novel_circ_0010526	NC_019466.2	82049504	82085035	-	35531	477	101110069;	exon:82049505-82049625,exon:82051973-82052092,exon:82077156-82077280,exon:82084925-82085035	MM_F_O_1,MM_F_O_2,MM_F_O_3,ww_F_O_1,ww_F_O_2,ww_F_O_3,MM_L_O_1,MM_L_O_2,MM_L_O_3,ww_L_O_1,ww_L_O_2,ww_L_O_3	6,14,13,15,6,5,6,9,19,10,19,9	161,169,157,169,221,93,165,229,204,213,234,217	--
novel_circ_0010528	NC_019466.2	82056545	82085035	-	28490	284	101110069;	exon:82056546-82056619,exon:82057162-82057260,exon:82084925-82085035	MM_F_O_2,MM_L_O_1,MM_L_O_2,MM_L_O_3,ww_L_O_1,ww_L_O_2,ww_L_O_3	5,5,3,4,2,4,3	2.15196e+20	--
novel_circ_0010529	NC_019466.2	82059980	82077280	-	17300	384	101110069;	exon:82059981-82060115,exon:82065467-82065590,exon:82077156-82077280	MM_F_O_1,MM_F_O_2,ww_F_O_1,ww_F_O_2,MM_L_O_2,MM_L_O_3,ww_L_O_1,ww_L_O_2,ww_L_O_3	2,3,5,3,17,5,3,7,3	2.1323e+26	--
novel_circ_0010531	NC_019466.2	82065466	82085035	-	19569	360	101110069;	exon:82065467-82065590,exon:82077156-82077280,exon:82084925-82085035	MM_F_O_1,MM_F_O_2,MM_F_O_3,ww_F_O_1,ww_F_O_2,ww_F_O_3,MM_L_O_1,MM_L_O_2,MM_L_O_3,ww_L_O_1,ww_L_O_2,ww_L_O_3	3,2,5,4,2,3,6,12,9,3,10,7	154,165,153,171,233,85,146,245,242,214,216,220	--
novel_circ_0010532	NC_019466.2	82074041	82077280	-	3239	484	101110069;	exon:82074042-82074187,exon:82074294-82074415,exon:82074688-82074778,exon:82077156-82077280	MM_F_O_3,ww_F_O_1,ww_F_O_2,ww_F_O_3,MM_L_O_2,MM_L_O_3,ww_L_O_2	2,4,5,4,4,7,9	2.52257e+20	--
novel_circ_0010533	NC_019466.2	82074041	82085035	-	10994	595	101110069;	exon:82074042-82074187,exon:82074294-82074415,exon:82074688-82074778,exon:82077156-82077280,exon:82084925-82085035	MM_F_O_1,MM_F_O_2,MM_F_O_3,ww_F_O_1,ww_F_O_2,ww_F_O_3,MM_L_O_1,MM_L_O_2,MM_L_O_3,ww_L_O_1,ww_L_O_2,ww_L_O_3	2,10,17,11,16,7,7,16,15,10,11,9	1.99193e+35	--
novel_circ_0010536	NC_019466.2	82286655	82293474	+	6819	421	101110342;	exon:82286656-82286771,exon:82290530-82290616,exon:82291771-82291819,exon:82293306-82293474	MM_F_O_1,MM_F_O_2,MM_F_O_3,ww_F_O_1,ww_F_O_2,ww_F_O_3,MM_L_O_1,MM_L_O_2,MM_L_O_3,ww_L_O_1,ww_L_O_2,ww_L_O_3	57,92,73,55,55,42,35,102,47,79,92,74	3.17505e+35	--
novel_circ_0010554	NC_019466.2	82994563	82996500	-	1937	339	101110519;	exon:82994564-82994638,exon:82994733-82994802,exon:82995589-82995688,exon:82996407-82996500	MM_F_O_1,MM_F_O_2,MM_F_O_3,ww_F_O_1,ww_F_O_2,ww_F_O_3,MM_L_O_1,MM_L_O_2,MM_L_O_3,ww_L_O_1,ww_L_O_2,ww_L_O_3	5,14,12,17,18,7,8,13,8,9,14,11	297,363,193,233,113,133,179,92,26,425,129,472	--
novel_circ_0010560	NC_019466.2	84864367	84881468	+	17101	268	101113340;	exon:84864368-84864549,exon:84881383-84881468	MM_F_O_3,ww_F_O_2,MM_L_O_3,ww_L_O_1,ww_L_O_2,ww_L_O_3	3,4,3,4,7,2	51,64,71,29,72,21	--
novel_circ_0010575	NC_019466.2	85750008	85776461	-	26453	441	101113767;	exon:85750009-85750110,exon:85763738-85763809,exon:85769747-85769819,exon:85775877-85775943,exon:85776335-85776461	MM_F_O_1,MM_F_O_2,MM_F_O_3,ww_F_O_1,ww_F_O_2,ww_F_O_3,MM_L_O_2,MM_L_O_3,ww_L_O_1,ww_L_O_2,ww_L_O_3	7,6,9,6,18,4,17,20,17,10,11	21,13,26,8,28,8,20,33,14,25,20	--
novel_circ_0010576	NC_019466.2	85763737	85776461	-	12724	408	101113767;	exon:85763738-85763809,exon:85769747-85769819,exon:85775258-85775326,exon:85775877-85775943,exon:85776335-85776461	MM_F_O_1,MM_F_O_2,MM_F_O_3,ww_F_O_1,ww_F_O_2,ww_F_O_3,MM_L_O_1,MM_L_O_2,MM_L_O_3,ww_L_O_1,ww_L_O_2,ww_L_O_3	16,13,40,9,45,17,8,38,48,30,25,8	36,30,40,16,40,23,13,33,50,35,28,28	--
novel_circ_0010578	NC_019466.2	85812825	85817505	-	4680	220	101114028;	exon:85812826-85812876,exon:85813558-85813664,exon:85815547-85815608	MM_F_O_1,MM_F_O_2,MM_F_O_3,ww_F_O_1,ww_F_O_2,MM_L_O_2,MM_L_O_3,ww_L_O_1,ww_L_O_2	4,5,3,5,8,3,17,5,12	3.08242e+26	--
novel_circ_0010586	NC_019466.2	86198589	86201377	-	2788	409	101115040;	exon:86198590-86198737,exon:86199904-86199961,exon:86201175-86201377	MM_F_O_1,MM_F_O_2,MM_F_O_3,ww_F_O_1,ww_F_O_2,MM_L_O_2,ww_L_O_1,ww_L_O_2	4,5,3,6,3,2,6,2	2.12231e+23	--
novel_circ_0010587	NC_019466.2	86238297	86241996	+	3699	104	101115286;	exon:86241893-86241996	MM_F_O_1,MM_F_O_2,MM_F_O_3,ww_F_O_1,MM_L_O_1,MM_L_O_2,MM_L_O_3	2,2,5,6,4,7,2	3.17319e+20	--
novel_circ_0010589	NC_019466.2	86238297	86277716	+	39419	263	101115286;	exon:86238298-86238446,exon:86277603-86277716	MM_F_O_1,MM_F_O_2,MM_F_O_3,ww_F_O_1,ww_F_O_2,MM_L_O_2,MM_L_O_3	3,5,4,8,6,3,4	3.18328e+20	--
novel_circ_0010607	NC_019466.2	93206616	93214152	+	7536	211	101115631;	exon:93206617-93206659,exon:93207569-93207608,exon:93212642-93212769	MM_F_O_1,MM_F_O_2,MM_F_O_3,ww_F_O_1,ww_F_O_2,ww_F_O_3,MM_L_O_1,MM_L_O_2,MM_L_O_3,ww_L_O_1,ww_L_O_2,ww_L_O_3	21,25,30,12,47,20,9,46,45,22,17,33	125,112,103,133,143,85,95,141,119,146,112,132	--
novel_circ_0010622	NC_019466.2	93613965	93620476	-	6511	534	101116411;	exon:93613966-93614104,exon:93616239-93616329,exon:93617751-93617885,exon:93620308-93620476	MM_F_O_2,MM_F_O_3,ww_F_O_1,ww_F_O_2,MM_L_O_1,ww_L_O_1,ww_L_O_2,ww_L_O_3	6,5,4,24,5,7,19,4	189,161,134,115,93,147,96,146	--
novel_circ_0010623	NC_019466.2	93616238	93620476	-	4238	395	101116411;	exon:93616239-93616329,exon:93617751-93617885,exon:93620308-93620476	MM_F_O_1,MM_F_O_2,MM_F_O_3,ww_F_O_1,ww_F_O_2,ww_F_O_3,MM_L_O_1,MM_L_O_2,MM_L_O_3,ww_L_O_1,ww_L_O_2	4,11,5,7,5,5,6,2,4,5,9	88,208,155,126,121,85,78,99,78,159,95	--
novel_circ_0010624	NC_019466.2	93852520	93864441	+	11921	381	101120758;	exon:93852521-93852646,exon:93857677-93857787,exon:93864298-93864441	MM_F_O_1,MM_F_O_2,MM_F_O_3,ww_F_O_1,ww_F_O_2,ww_F_O_3,MM_L_O_2,MM_L_O_3,ww_L_O_2,ww_L_O_3	3,4,6,3,7,3,3,2,6,4	6.36829e+32	--
novel_circ_0010625	NC_019466.2	93852520	93871225	+	18705	477	101120758;	exon:93852521-93852646,exon:93857677-93857793,exon:93864298-93864441,exon:93871136-93871225	MM_F_O_1,MM_F_O_2,MM_F_O_3,ww_F_O_1,ww_F_O_2,ww_F_O_3,MM_L_O_1,MM_L_O_2,MM_L_O_3,ww_L_O_1,ww_L_O_2,ww_L_O_3	71,55,115,63,76,36,14,39,27,32,117,99	6.4789e+39	--
novel_circ_0010627	NC_019466.2	93852520	93901711	+	49191	126	101120758;	exon:93852521-93852646	MM_F_O_1,MM_F_O_2,MM_F_O_3,ww_F_O_1,ww_F_O_2,ww_F_O_3,MM_L_O_2,MM_L_O_3,ww_L_O_1,ww_L_O_2,ww_L_O_3	3,2,2,5,3,8,8,2,7,3,2	5.2766e+35	--
novel_circ_0010632	NC_019466.2	93857676	93871225	+	13549	351	101120758;	exon:93857677-93857793,exon:93864298-93864441,exon:93871136-93871225	MM_F_O_1,MM_F_O_2,MM_F_O_3,ww_F_O_1,ww_F_O_2,ww_F_O_3,MM_L_O_1,MM_L_O_2,MM_L_O_3,ww_L_O_1,ww_L_O_2,ww_L_O_3	31,26,43,25,39,19,9,27,13,21,55,26	7.64102e+43	--
novel_circ_0010641	NC_019466.2	93926486	93941658	+	15172	745	101120758;	exon:93926487-93926613,exon:93928203-93928342,exon:93929038-93929170,exon:93930371-93930433,exon:93932482-93932633,exon:93941529-93941658	MM_F_O_1,MM_F_O_2,MM_F_O_3,ww_F_O_1,ww_F_O_2,ww_F_O_3,MM_L_O_2,ww_L_O_1,ww_L_O_2,ww_L_O_3	8,5,5,7,4,5,7,3,5,9	5.74741e+34	--
novel_circ_0010646	NC_019466.2	93941528	93968077	+	26549	457	101120758;	exon:93941529-93941658,exon:93944354-93944476,exon:93963468-93963614,exon:93968021-93968077	MM_F_O_1,MM_F_O_3,MM_L_O_1,ww_L_O_1,ww_L_O_2,ww_L_O_3	2,16,2,7,11,2	6.55175e+20	--
novel_circ_0010652	NC_019466.2	93963467	93973964	+	10497	344	101120758;	exon:93963468-93963614,exon:93968021-93968077,exon:93973825-93973964	MM_F_O_1,MM_F_O_2,MM_F_O_3,ww_F_O_1,ww_F_O_2,ww_F_O_3,MM_L_O_1,MM_L_O_2,MM_L_O_3,ww_L_O_1,ww_L_O_2,ww_L_O_3	2,10,17,12,25,9,7,26,3,10,17,4	6.54938e+42	--
novel_circ_0007390	NC_019463.2	101062604	101075797	+	13193	431	101121266;	exon:101062605-101062783,exon:101072618-101072683,exon:101075612-101075797	MM_F_O_1,MM_F_O_2,MM_F_O_3,ww_F_O_2,MM_L_O_2,ww_L_O_2,ww_L_O_3	2,3,2,8,4,2,3	6.7674e+20	--
novel_circ_0007397	NC_019463.2	101080911	101110518	+	29607	278	101121266;	exon:101080912-101080999,exon:101109157-101109252,exon:101110425-101110518	MM_F_O_1,MM_F_O_2,MM_F_O_3,ww_F_O_1,ww_F_O_2,ww_F_O_3,MM_L_O_1,MM_L_O_2,MM_L_O_3,ww_L_O_1,ww_L_O_2,ww_L_O_3	85,94,73,96,20,53,51,50,15,158,35,85	6.39701e+36	--
novel_circ_0007398	NC_019463.2	101092973	101110518	+	17545	190	101121266;	exon:101109157-101109252,exon:101110425-101110518	MM_F_O_1,MM_F_O_2,MM_F_O_3,ww_F_O_1,ww_F_O_2,ww_F_O_3,MM_L_O_1,MM_L_O_2,MM_L_O_3,ww_L_O_1,ww_L_O_2,ww_L_O_3	22,17,25,21,10,10,11,8,2,27,11,14	5.13586e+35	--
novel_circ_0007405	NC_019463.2	101123873	101125271	+	1398	446	101121266;	exon:101123874-101124027,exon:101124290-101124428,exon:101125119-101125271	MM_F_O_1,MM_F_O_2,MM_F_O_3,ww_F_O_1,ww_F_O_2,ww_F_O_3,MM_L_O_1,MM_L_O_2,ww_L_O_1,ww_L_O_2,ww_L_O_3	4,7,6,3,2,3,3,3,6,2,11	6.04625e+33	--
novel_circ_0007408	NC_019463.2	101131954	101139047	+	7093	318	101121266;	exon:101131955-101132117,exon:101137257-101137354,exon:101138991-101139047	MM_F_O_1,MM_F_O_2,MM_F_O_3,ww_F_O_2,ww_L_O_1,ww_L_O_2,ww_L_O_3	3,8,4,2,4,2,6	4.5541e+20	--
novel_circ_0007412	NC_019463.2	101154420	101158580	+	4160	94	101121266;	exon:101158487-101158580	MM_F_O_1,MM_F_O_2,MM_F_O_3,ww_F_O_1,ww_F_O_2,MM_L_O_1,MM_L_O_2,MM_L_O_3,ww_L_O_1,ww_L_O_3	9,11,2,8,2,12,3,7,11,2	6.03688e+30	--
novel_circ_0007414	NC_019463.2	101157103	101161044	+	3941	481	101121266;	exon:101157104-101157250,exon:101158487-101158580,exon:101159406-101159491,exon:101160891-101161044	MM_F_O_1,MM_F_O_2,MM_F_O_3,ww_F_O_1,ww_F_O_3,MM_L_O_1,MM_L_O_2,ww_L_O_1,ww_L_O_2,ww_L_O_3	8,9,13,9,3,10,9,32,8,22	4.61535e+29	--
novel_circ_0007419	NC_019463.2	101165326	101168615	+	3289	395	101121266;	exon:101165327-101165510,exon:101168405-101168615	MM_F_O_1,MM_F_O_2,MM_F_O_3,ww_F_O_1,ww_L_O_1,ww_L_O_2,ww_L_O_3	4,2,5,2,3,2,4	5.1259e+20	--
novel_circ_0007421	NC_019463.2	101165326	101175855	+	10529	246	101121266;	exon:101165327-101165510,exon:101175794-101175855	MM_F_O_1,MM_F_O_2,ww_F_O_1,ww_F_O_2,ww_F_O_3,MM_L_O_1,MM_L_O_2,ww_L_O_1,ww_L_O_3	4,5,5,2,2,2,4,4,9	4.71552e+26	--
novel_circ_0007435	NC_019463.2	101882581	101889365	-	6784	268	101123041;	exon:101882582-101882730,exon:101889247-101889365	MM_F_O_1,MM_F_O_2,MM_F_O_3,ww_F_O_1,ww_F_O_2,MM_L_O_1,MM_L_O_2,MM_L_O_3,ww_L_O_1,ww_L_O_2,ww_L_O_3	4,6,8,4,9,8,3,5,4,10,4	1.13012e+42	--
novel_circ_0007457	NC_019463.2	108045324	108129592	-	84268	498	100147792;	exon:108045325-108045402,exon:108052096-108052199,exon:108110920-108111049,exon:108124304-108124392,exon:108129496-108129592	MM_F_O_1,MM_F_O_2,MM_F_O_3,ww_F_O_1,ww_F_O_2,ww_F_O_3,MM_L_O_1,MM_L_O_2,MM_L_O_3,ww_L_O_1,ww_L_O_2,ww_L_O_3	15,22,46,19,40,13,16,39,29,47,53,48	3.80497e+35	--
novel_circ_0007458	NC_019463.2	108110919	108129592	-	18673	356	100147792;	exon:108110920-108111049,exon:108124304-108124392,exon:108125669-108125708,exon:108129496-108129592	MM_F_O_1,MM_F_O_2,MM_F_O_3,ww_F_O_1,ww_F_O_2,ww_F_O_3,MM_L_O_1,MM_L_O_2,MM_L_O_3,ww_L_O_1,ww_L_O_2,ww_L_O_3	15,35,15,6,27,11,9,14,7,33,30,19	4.36534e+35	--
novel_circ_0007489	NC_019463.2	112119040	112125651	-	6611	331	101116833;	exon:112119041-112119181,exon:112122078-112122174,exon:112125559-112125651	MM_F_O_1,ww_F_O_2,MM_L_O_2,MM_L_O_3,ww_L_O_1,ww_L_O_2,ww_L_O_3	2,4,9,3,4,5,2	4.77572e+20	--
novel_circ_0007490	NC_019463.2	112573000	112590028	+	17028	637	101108655;	exon:112573001-112573499,exon:112589891-112590028	MM_F_O_1,MM_F_O_2,MM_F_O_3,ww_F_O_1,ww_F_O_2,ww_F_O_3,MM_L_O_1,MM_L_O_2,MM_L_O_3,ww_L_O_1,ww_L_O_2,ww_L_O_3	16,17,21,21,21,15,11,15,24,23,25,13	92,86,95,86,121,69,141,113,94,104,89,142	--
novel_circ_0007491	NC_019463.2	112655141	112696895	+	41754	121	101118104;	exon:112696775-112696895	MM_F_O_3,ww_F_O_2,MM_L_O_1,ww_L_O_1,ww_L_O_2,ww_L_O_3	3,3,2,5,5,2	66,52,71,58,40,92	--
novel_circ_0007502	NC_019463.2	114993587	115005228	-	11641	484	100216476;	exon:114993588-114993726,exon:114995492-114995571,exon:114995920-114995979,exon:114998634-114998754,exon:115005145-115005228	MM_F_O_1,MM_F_O_2,MM_F_O_3,ww_F_O_1,ww_F_O_2,ww_F_O_3,MM_L_O_1,MM_L_O_2,MM_L_O_3,ww_L_O_1,ww_L_O_2	7,6,9,6,13,5,4,7,7,4,17	77,46,52,63,91,42,61,46,66,27,53	--
novel_circ_0007505	NC_019463.2	115480771	115493268	-	12497	340	101110510;	exon:115480772-115480851,exon:115490034-115490148,exon:115493124-115493268	MM_F_O_1,MM_F_O_2,MM_F_O_3,ww_F_O_1,ww_F_O_2,ww_F_O_3,MM_L_O_1,MM_L_O_2,MM_L_O_3,ww_L_O_1,ww_L_O_2,ww_L_O_3	45,51,58,43,88,40,26,53,22,55,97,50	2.16202e+35	--
novel_circ_0007509	NC_019463.2	115890387	115912935	-	22548	207	101103648;	exon:115890388-115890512,exon:115891563-115891644	MM_F_O_1,MM_F_O_2,MM_F_O_3,ww_F_O_1,ww_F_O_2,MM_L_O_1,MM_L_O_2,MM_L_O_3,ww_L_O_2,ww_L_O_3	11,8,10,6,10,3,3,7,10,5	48,38,38,28,40,18,20,40,26,33	--
novel_circ_0007513	NC_019463.2	116442971	116446749	+	3778	380	101106688;	exon:116442972-116443033,exon:116443707-116443766,exon:116444608-116444722,exon:116446607-116446749	MM_F_O_1,MM_F_O_2,MM_F_O_3,ww_F_O_1,ww_F_O_2,ww_L_O_1	4,2,3,2,3,4	2.2722e+17	--
novel_circ_0007534	NC_019463.2	13110027	13112291	+	2264	387	101118531;	exon:13110028-13110213,exon:13111998-13112100,exon:13112194-13112291	MM_F_O_1,MM_F_O_2,MM_F_O_3,ww_F_O_1,ww_F_O_2,MM_L_O_2,ww_L_O_1,ww_L_O_2,ww_L_O_3	2,8,3,6,5,8,7,7,7	12,16,14,6,10,5,23,4,14	--
novel_circ_0007541	NC_019463.2	13336981	13350739	-	13758	533	101119564;	exon:13336982-13337110,exon:13337917-13337990,exon:13338679-13338737,exon:13341074-13341172,exon:13342368-13342464,exon:13344795-13344820,exon:13350691-13350739	MM_F_O_1,MM_F_O_2,MM_F_O_3,ww_F_O_1,ww_F_O_2,ww_F_O_3,MM_L_O_1,MM_L_O_2,MM_L_O_3,ww_L_O_1,ww_L_O_2,ww_L_O_3	11,17,17,6,21,6,14,14,24,29,26,12	209,206,162,150,301,122,91,171,117,167,172,208	--
novel_circ_0007544	NC_019463.2	15880436	15883277	-	2841	512	101120579;	exon:15880437-15880529,exon:15881290-15881394,exon:15882352-15882489,exon:15883102-15883277	MM_F_O_2,MM_F_O_3,ww_F_O_1,ww_F_O_2,ww_F_O_3,MM_L_O_1,MM_L_O_2,MM_L_O_3,ww_L_O_2,ww_L_O_3	6,6,7,6,3,4,4,2,2,3	77,102,110,243,99,133,128,133,128,139	--
novel_circ_0007550	NC_019463.2	17288140	17298563	-	10423	504	101122862;	exon:17288141-17288230,exon:17291366-17291492,exon:17296033-17296190,exon:17298435-17298563	MM_F_O_2,ww_F_O_1,ww_F_O_2,ww_F_O_3,MM_L_O_1,MM_L_O_2,MM_L_O_3,ww_L_O_1,ww_L_O_2,ww_L_O_3	3,8,4,3,5,3,5,6,6,10	3.58339e+29	--
novel_circ_0007551	NC_019463.2	17296032	17298563	-	2531	287	101122862;	exon:17296033-17296190,exon:17298435-17298563	MM_F_O_1,MM_F_O_2,MM_F_O_3,ww_F_O_2,ww_F_O_3,MM_L_O_1,MM_L_O_2,MM_L_O_3,ww_L_O_1,ww_L_O_2,ww_L_O_3	5,9,16,2,6,5,15,11,12,8,9	3.76472e+32	--
novel_circ_0007556	NC_019463.2	17562732	17583144	+	20412	373	101123377;	exon:17562733-17562847,exon:17575804-17575942,exon:17583026-17583144	MM_F_O_1,MM_F_O_3,ww_F_O_1,ww_F_O_2,ww_F_O_3,MM_L_O_2,MM_L_O_3,ww_L_O_1,ww_L_O_2,ww_L_O_3	3,11,12,4,3,5,6,5,5,5	5.15365e+29	--
novel_circ_0007563	NC_019463.2	17602333	17609591	+	7258	250	101123377;	exon:17602334-17602447,exon:17609456-17609591	MM_L_O_1,MM_L_O_2,MM_L_O_3	2,2,4	178324284	--
novel_circ_0007584	NC_019463.2	19557621	19563333	+	5712	325	101104238;	exon:19557622-19557786,exon:19563174-19563333	MM_F_O_1,MM_F_O_2,MM_F_O_3,ww_F_O_1,ww_F_O_2,ww_F_O_3,MM_L_O_1,MM_L_O_2,MM_L_O_3,ww_L_O_1,ww_L_O_2,ww_L_O_3	22,17,14,16,14,10,11,32,26,43,28,6	122,92,110,85,125,46,64,95,96,109,95,109	--
novel_circ_0007590	NC_019463.2	19836272	19856400	+	20128	301	101104749;	exon:19836273-19836326,exon:19837705-19837824,exon:19856274-19856400	MM_F_O_1,MM_F_O_2,ww_F_O_1,ww_F_O_2,ww_F_O_3,MM_L_O_1,MM_L_O_2,MM_L_O_3,ww_L_O_1,ww_L_O_2,ww_L_O_3	3,9,4,3,8,3,6,3,4,5,13	3.0526e+32	--
novel_circ_0007592	NC_019463.2	21801814	21817097	+	15283	363	101106011;	exon:21801815-21801893,exon:21806870-21806978,exon:21815752-21815812,exon:21816984-21817097	MM_F_O_2,MM_F_O_3,ww_F_O_1,ww_F_O_2,ww_F_O_3,MM_L_O_2,ww_L_O_1,ww_L_O_2,ww_L_O_3	3,6,3,4,4,9,4,5,3	2.50234e+26	--
novel_circ_0007602	NC_019463.2	22293302	22339010	-	45708	411	101108228;	exon:22293303-22293451,exon:22325854-22325952,exon:22330501-22330541,exon:22334902-22334977,exon:22338965-22339010	MM_F_O_2,MM_F_O_3,ww_F_O_2,ww_F_O_3,MM_L_O_3,ww_L_O_1,ww_L_O_2,ww_L_O_3	5,3,4,8,8,8,10,8	96,127,163,86,128,105,129,129	--
novel_circ_0007604	NC_019463.2	22325853	22339010	-	13157	262	101108228;	exon:22325854-22325952,exon:22330501-22330541,exon:22334902-22334977,exon:22338965-22339010	MM_F_O_1,MM_F_O_2,MM_F_O_3,ww_F_O_1,ww_F_O_2,ww_F_O_3,MM_L_O_1,MM_L_O_2,MM_L_O_3,ww_L_O_1,ww_L_O_2,ww_L_O_3	21,23,46,14,35,19,23,38,49,39,59,19	134,91,105,98,141,81,110,118,130,107,149,118	--
novel_circ_0007607	NC_019463.2	22518307	22528032	+	9725	624	101108488;	exon:22518308-22518470,exon:22524919-22525088,exon:22527278-22527400,exon:22527865-22528032	MM_F_O_1,MM_F_O_2,MM_F_O_3,ww_F_O_1,ww_F_O_2,ww_F_O_3,MM_L_O_1,MM_L_O_2,MM_L_O_3,ww_L_O_1,ww_L_O_2,ww_L_O_3	43,104,136,26,40,7,45,78,9,121,28,14	205,271,373,87,234,66,180,125,31,156,63,53	--
novel_circ_0007615	NC_019463.2	24773859	24791570	+	17711	455	101109970;	exon:24773860-24774031,exon:24790451-24790560,exon:24791398-24791570	ww_F_O_3,ww_L_O_1,ww_L_O_2,ww_L_O_3	3,3,4,4	164345198313	--
novel_circ_0007616	NC_019463.2	25426959	25436820	-	9861	481	101123124;	exon:25426960-25427025,exon:25432069-25432212,exon:25435046-25435177,exon:25436682-25436820	MM_F_O_1,MM_F_O_2,MM_F_O_3,ww_F_O_1,ww_F_O_2,ww_F_O_3,MM_L_O_1,MM_L_O_2,MM_L_O_3,ww_L_O_1,ww_L_O_2,ww_L_O_3	14,15,26,21,13,6,8,10,12,27,19,17	1.27111e+35	--
novel_circ_0007617	NC_019463.2	25432068	25436820	-	4752	276	101123124;	exon:25432069-25432212,exon:25435046-25435177	MM_F_O_1,MM_F_O_2,MM_F_O_3,ww_F_O_1,ww_F_O_3,MM_L_O_2,ww_L_O_1,ww_L_O_2,ww_L_O_3	3,6,4,5,3,4,3,3,3	1.3814e+26	--
novel_circ_0007623	NC_019463.2	2849144	2863661	+	14517	493	101107601;	exon:2849145-2849238,exon:2855317-2855399,exon:2859430-2859590,exon:2862524-2862575,exon:2863559-2863661	MM_F_O_1,MM_F_O_2,MM_F_O_3,ww_F_O_1,ww_F_O_2,ww_F_O_3,MM_L_O_1,MM_L_O_2,MM_L_O_3,ww_L_O_1,ww_L_O_2,ww_L_O_3	18,25,17,24,14,8,5,18,15,12,12,18	99,86,69,82,128,61,115,73,90,103,95,105	--
novel_circ_0007625	NC_019463.2	2855316	2863661	+	8345	399	101107601;	exon:2855317-2855399,exon:2859430-2859590,exon:2862524-2862575,exon:2863559-2863661	MM_F_O_1,MM_F_O_2,MM_F_O_3,ww_F_O_3,MM_L_O_1,MM_L_O_2,MM_L_O_3,ww_L_O_1,ww_L_O_2	4,2,5,2,2,2,4,4,15	98,74,60,52,120,74,76,114,74	--
novel_circ_0007627	NC_019463.2	29302648	29314505	-	11857	176	443454;	exon:29302649-29302824	MM_F_O_1,MM_F_O_2,MM_F_O_3,ww_F_O_1,MM_L_O_1,ww_L_O_1,ww_L_O_3	2,3,7,5,7,6,4	1.56161e+20	--
novel_circ_0007633	NC_019463.2	29461556	29520632	-	59076	468	101101825;101101794;101101824;	intron:29461557-29461650,intron:29470925-29471100,intron:29503199-29503295,intron:29520532-29520632	MM_F_O_1,MM_F_O_2,MM_F_O_3,ww_F_O_1,ww_F_O_3,MM_L_O_1,ww_L_O_1,ww_L_O_2,ww_L_O_3	9,11,4,18,7,4,16,7,19	139,157,125,193,123,142,216,68,210	--;--;--
novel_circ_0007636	NC_019463.2	29901846	29936250	-	34404	395	101114358;	exon:29901847-29902031,exon:29935682-29935718,exon:29936078-29936250	MM_F_O_3,ww_F_O_1,ww_F_O_2,MM_L_O_2,MM_L_O_3,ww_L_O_1,ww_L_O_2,ww_L_O_3	4,3,6,3,7,5,7,2	4.10469e+23	--
novel_circ_0007643	NC_019463.2	34247247	34254136	-	6889	185	101117333;	exon:34247248-34247432	MM_F_O_1,MM_F_O_2,MM_F_O_3,ww_F_O_1,ww_F_O_2,MM_L_O_1,MM_L_O_2,MM_L_O_3,ww_L_O_2	9,2,11,7,10,5,9,14,22	114,90,88,102,92,92,74,79,113	--
novel_circ_0007655	NC_019463.2	36001707	36003432	-	1725	125	101118611;	exon:36003308-36003432	MM_F_O_1,MM_F_O_2,MM_F_O_3,ww_F_O_3,MM_L_O_1,MM_L_O_2,MM_L_O_3,ww_L_O_1,ww_L_O_3	9,10,3,5,2,6,3,7,5	111,120,70,117,187,102,55,186,159	--
novel_circ_0007675	NC_019463.2	37361523	37375034	-	13511	339	101104320;	exon:37361524-37361653,exon:37362550-37362629,exon:37365348-37365410,exon:37374969-37375034	MM_F_O_2,MM_F_O_3,ww_F_O_1,ww_F_O_2,ww_F_O_3,MM_L_O_1,MM_L_O_2,MM_L_O_3,ww_L_O_1,ww_L_O_2,ww_L_O_3	27,25,10,31,10,9,34,24,37,44,15	109,124,115,128,63,77,124,106,107,72,136	--
novel_circ_0007691	NC_019463.2	41811858	41875812	-	63954	216	101102902;	exon:41859414-41859485,exon:41864329-41864400,exon:41875741-41875812	MM_F_O_2,MM_F_O_3,ww_F_O_1,ww_F_O_3,MM_L_O_1,MM_L_O_2,MM_L_O_3,ww_L_O_1,ww_L_O_2,ww_L_O_3	5,2,2,4,3,13,9,13,7,3	96,103,103,69,89,111,90,99,130,92	--
novel_circ_0007696	NC_019463.2	41838857	41875812	-	36955	372	101102902;	exon:41838858-41839013,exon:41859414-41859485,exon:41864329-41864400,exon:41875741-41875812	MM_F_O_1,MM_F_O_2,MM_F_O_3,ww_F_O_1,ww_F_O_2,MM_L_O_2,MM_L_O_3,ww_L_O_1,ww_L_O_2,ww_L_O_3	6,5,4,7,12,13,9,8,23,10	1.24147e+29	--
novel_circ_0007698	NC_019463.2	41848106	41875812	-	27706	430	101102902;	exon:41848107-41848320,exon:41859414-41859485,exon:41864329-41864400,exon:41875741-41875812	MM_F_O_1,MM_F_O_2,MM_F_O_3,ww_F_O_2,ww_F_O_3,MM_L_O_1,MM_L_O_2,MM_L_O_3,ww_L_O_1,ww_L_O_2,ww_L_O_3	3,7,9,7,9,5,9,9,8,21,10	1.43167e+32	--
novel_circ_0007703	NC_019463.2	43937033	43944825	-	7792	547	101103896;	exon:43937034-43937201,exon:43942794-43943012,exon:43944666-43944825	MM_F_O_1,MM_F_O_2,MM_F_O_3,ww_F_O_1,ww_F_O_2,ww_F_O_3,MM_L_O_1,MM_L_O_2,MM_L_O_3,ww_L_O_1,ww_L_O_2,ww_L_O_3	4,5,6,7,15,3,4,4,6,5,8,3	8.79809e+36	--
novel_circ_0007711	NC_019463.2	44670256	44671005	+	749	357	101105658;	exon:44670257-44670532,exon:44670925-44671005	MM_F_O_1,MM_F_O_2,MM_F_O_3,ww_F_O_1,ww_F_O_2,ww_F_O_3,MM_L_O_1,MM_L_O_2,MM_L_O_3,ww_L_O_1,ww_L_O_2,ww_L_O_3	31,47,42,36,67,43,26,77,59,57,79,50	39,45,33,23,50,27,34,39,42,55,45,63	--
novel_circ_0007719	NC_019463.2	45625187	45651544	+	26357	310	101107196;	exon:45625188-45625226,exon:45639712-45639807,exon:45651370-45651544	MM_F_O_2,MM_F_O_3,ww_F_O_1,ww_F_O_2,ww_F_O_3,MM_L_O_1,MM_L_O_2,MM_L_O_3,ww_L_O_1,ww_L_O_2,ww_L_O_3	8,3,4,7,3,4,11,7,6,8,4	2.06296e+32	--
novel_circ_0007724	NC_019463.2	45833380	45859661	+	26281	426	101108310;	exon:45833381-45833456,exon:45852017-45852091,exon:45853092-45853208,exon:45854383-45854429,exon:45859551-45859661	MM_F_O_1,MM_F_O_2,MM_F_O_3,ww_F_O_1,ww_F_O_2,ww_F_O_3,MM_L_O_1,MM_L_O_2,MM_L_O_3,ww_L_O_1,ww_L_O_2,ww_L_O_3	13,6,8,4,7,5,6,7,3,8,3,12	325,355,188,278,146,118,162,136,86,289,147,313	--
novel_circ_0007751	NC_019463.2	4781552	4801914	+	20362	379	101115210;	exon:4781553-4781688,exon:4800176-4800260,exon:4801757-4801914	ww_F_O_1,ww_F_O_2,MM_L_O_1,MM_L_O_2,MM_L_O_3,ww_L_O_1,ww_L_O_2	2,3,3,3,3,2,7	1.52233e+20	--
novel_circ_0007756	NC_019463.2	4791296	4801914	+	10618	165	101115210;	exon:4791297-4791376,exon:4800176-4800260	MM_F_O_1,MM_F_O_2,MM_F_O_3,ww_F_O_1,ww_F_O_2,ww_F_O_3,MM_L_O_2,MM_L_O_3,ww_L_O_1,ww_L_O_2,ww_L_O_3	3,7,5,6,6,2,16,6,5,12,2	1.5013e+32	--
novel_circ_0007757	NC_019463.2	4791296	4824958	+	33662	259	101115210;	exon:4791297-4791376,exon:4800176-4800260,exon:4824865-4824958	MM_F_O_1,MM_F_O_2,MM_F_O_3,ww_F_O_1,ww_F_O_2,ww_F_O_3,MM_L_O_3,ww_L_O_1,ww_L_O_2	3,2,3,3,5,4,4,7,4	1.54139e+26	--
novel_circ_0007784	NC_019463.2	57242458	57293599	+	51141	299	101111550;	exon:57242459-57242598,exon:57293441-57293599	MM_F_O_1,MM_F_O_2,MM_F_O_3,ww_F_O_2,ww_F_O_3,MM_L_O_1,MM_L_O_2,ww_L_O_1,ww_L_O_2,ww_L_O_3	3,16,7,8,3,3,8,4,5,7	2.07172e+29	--
novel_circ_0007789	NC_019463.2	57964388	57967268	-	2880	114	101101825;101101794;101101824;101101807;	intron:57964389-57964502	MM_F_O_2,MM_F_O_3,ww_F_O_3,MM_L_O_1,MM_L_O_2,MM_L_O_3,ww_L_O_1,ww_L_O_2,ww_L_O_3	3,6,3,3,5,11,5,7,2	35,44,38,35,25,17,52,20,38	--;--;--;--
novel_circ_0007795	NC_019463.2	58189588	58199411	+	9823	730	101112731;	exon:58189589-58189771,exon:58192465-58192601,exon:58193106-58193302,exon:58199199-58199411	MM_F_O_1,MM_F_O_2,MM_F_O_3,ww_F_O_1,ww_F_O_2,ww_F_O_3,MM_L_O_1,MM_L_O_2,MM_L_O_3,ww_L_O_1,ww_L_O_2,ww_L_O_3	21,18,23,17,11,2,9,6,12,19,22,7	127,115,99,129,127,74,93,96,98,115,130,142	--
novel_circ_0007796	NC_019463.2	58189588	58210469	+	20881	370	101112731;	exon:58189589-58189771,exon:58210283-58210469	MM_F_O_1,MM_F_O_2,MM_F_O_3,ww_F_O_1,ww_F_O_2,ww_F_O_3,MM_L_O_1,MM_L_O_2,MM_L_O_3,ww_L_O_1,ww_L_O_2,ww_L_O_3	3,3,12,5,4,4,4,2,3,5,4,11	128,121,96,129,105,79,76,102,89,109,93,133	--
novel_circ_0007798	NC_019463.2	58223779	58227288	+	3509	376	101112731;	exon:58223780-58223942,exon:58227076-58227288	MM_F_O_1,MM_F_O_2,MM_F_O_3,ww_F_O_1,ww_F_O_2,MM_L_O_1,MM_L_O_2,MM_L_O_3,ww_L_O_1,ww_L_O_2,ww_L_O_3	8,6,10,8,6,3,5,3,11,7,8	204,179,145,155,215,88,152,98,153,142,210	--
novel_circ_0007817	NC_019463.2	58807370	58808431	-	1061	324	101114956;	exon:58807371-58807441,exon:58807618-58807737,exon:58808299-58808431	MM_F_O_1,ww_F_O_1,ww_F_O_2,ww_F_O_3,MM_L_O_1,MM_L_O_3,ww_L_O_1,ww_L_O_3	3,7,3,3,2,6,2,2	124,108,199,91,116,140,88,136	--
novel_circ_0007819	NC_019463.2	58807617	58814082	-	6465	244	101114956;	exon:58807618-58807737,exon:58813959-58814082	MM_F_O_1,MM_F_O_2,MM_F_O_3,ww_F_O_1,ww_F_O_3,MM_L_O_2,MM_L_O_3,ww_L_O_1,ww_L_O_2	3,4,4,5,2,4,2,5,2	2.87242e+26	--
novel_circ_0007834	NC_019463.2	59559921	59585698	+	25777	707	101116146;	exon:59559922-59559980,exon:59560359-59560489,exon:59567664-59567816,exon:59579528-59579671,exon:59583102-59583203,exon:59585581-59585698	MM_F_O_1,MM_F_O_2,MM_F_O_3,ww_F_O_1,ww_F_O_2,ww_F_O_3,MM_L_O_1,MM_L_O_2,ww_L_O_1,ww_L_O_3	26,23,28,14,6,12,23,6,25,29	251,242,155,182,75,167,208,80,282,332	--
novel_circ_0007835	NC_019463.2	59567663	59583203	+	15540	430	101116146;	exon:59568159-59568342,exon:59579528-59579671,exon:59583102-59583203	MM_F_O_1,MM_F_O_2,MM_F_O_3,ww_F_O_1,ww_L_O_1,ww_L_O_3	4,3,2,2,3,4	2.80273e+17	--
novel_circ_0007837	NC_019463.2	59579527	59585698	+	6171	364	101116146;	exon:59579528-59579671,exon:59583102-59583203,exon:59585581-59585698	MM_F_O_1,MM_F_O_2,MM_F_O_3,ww_F_O_1,MM_L_O_1,ww_L_O_1,ww_L_O_3	3,11,4,6,3,12,7	2.31216e+20	--
novel_circ_0007841	NC_019463.2	59664349	59706667	-	42318	128	101116399;	exon:59664350-59664477	MM_F_O_3,ww_F_O_1,ww_F_O_2,ww_F_O_3,MM_L_O_2,ww_L_O_1,ww_L_O_2,ww_L_O_3	4,4,10,4,9,2,13,2	87,59,94,54,99,64,101,69	--
novel_circ_0007843	NC_019463.2	59705979	59715912	-	9933	353	101116399;	exon:59705980-59706040,exon:59706136-59706221,exon:59715707-59715912	MM_F_O_1,MM_F_O_2,MM_F_O_3,ww_F_O_1,ww_F_O_2,ww_F_O_3,MM_L_O_2,MM_L_O_3,ww_L_O_1,ww_L_O_2,ww_L_O_3	2,13,9,7,9,2,7,8,5,15,9	55,34,122,78,129,58,100,49,67,120,77	--
novel_circ_0007844	NC_019463.2	59705979	59715915	-	9936	356	101116399;	exon:59705980-59706040,exon:59706136-59706221,exon:59715707-59715915	MM_F_O_1,MM_F_O_2,MM_F_O_3,ww_F_O_1,ww_F_O_2,ww_F_O_3,MM_L_O_1,MM_L_O_2,MM_L_O_3,ww_L_O_1,ww_L_O_2,ww_L_O_3	8,8,10,13,23,4,9,21,9,12,20,14	55,34,121,78,129,58,54,100,49,65,117,75	--
novel_circ_0007847	NC_019463.2	5982003	5997750	+	15747	90	101109357;	exon:5997661-5997750	MM_F_O_1,MM_F_O_2,MM_F_O_3,ww_F_O_1,ww_F_O_2,MM_L_O_1,MM_L_O_2,MM_L_O_3,ww_L_O_2,ww_L_O_3	11,4,4,11,4,4,4,3,4,18	1.0329e+33	--
novel_circ_0007848	NC_019463.2	5982003	6028655	+	46652	68	101109357;	exon:6028588-6028655	MM_F_O_3,ww_F_O_1,ww_F_O_2,ww_F_O_3,MM_L_O_2,MM_L_O_3,ww_L_O_1,ww_L_O_2,ww_L_O_3	5,6,5,4,7,2,9,7,9	8.69755e+29	--
novel_circ_0007850	NC_019463.2	5982003	6054611	+	72608	324	101109357;	exon:6038465-6038552,exon:6051296-6051471,exon:6054552-6054611	MM_F_O_1,MM_F_O_2,MM_F_O_3,ww_F_O_1,ww_F_O_2,ww_F_O_3,MM_L_O_1,MM_L_O_2,MM_L_O_3,ww_L_O_1,ww_L_O_2,ww_L_O_3	2,6,14,7,23,3,7,12,15,16,20,17	1.06785e+40	--
novel_circ_0007862	NC_019463.2	6069288	6076560	+	7272	368	101109357;	exon:6069289-6069435,exon:6074537-6074662,exon:6076466-6076560	MM_F_O_2,MM_F_O_3,ww_F_O_1,ww_F_O_2,MM_L_O_3,ww_L_O_1,ww_L_O_2,ww_L_O_3	4,6,3,7,5,2,6,3	8.89107e+28	--
novel_circ_0007865	NC_019463.2	6084786	6090364	+	5578	267	101109357;	exon:6084787-6084874,exon:6088482-6088582,exon:6090287-6090364	MM_F_O_1,MM_F_O_2,MM_F_O_3,ww_F_O_1,ww_F_O_2,ww_F_O_3,MM_L_O_1,MM_L_O_2,MM_L_O_3,ww_L_O_1,ww_L_O_2,ww_L_O_3	17,6,17,31,19,14,5,22,43,25,24,27	9.31759e+38	--
novel_circ_0007866	NC_019463.2	6084786	6094947	+	10161	331	101109357;	exon:6084787-6084874,exon:6088482-6088582,exon:6090287-6090364,exon:6094884-6094947	MM_F_O_1,MM_F_O_2,MM_F_O_3,ww_F_O_1,ww_F_O_2,ww_F_O_3,MM_L_O_1,MM_L_O_2,MM_L_O_3,ww_L_O_1,ww_L_O_2,ww_L_O_3	20,16,23,33,30,13,20,21,20,31,21,27	1.01779e+41	--
novel_circ_0007880	NC_019463.2	6197315	6214134	-	16819	274	101110058;	exon:6197316-6197392,exon:6213858-6213940,exon:6214021-6214134	MM_F_O_1,MM_F_O_2,MM_F_O_3,ww_F_O_1,ww_F_O_2,MM_L_O_1,MM_L_O_2,MM_L_O_3,ww_L_O_2	3,2,5,2,2,2,6,2,2	2.77201e+26	--
novel_circ_0007881	NC_019463.2	6207889	6210449	-	2560	256	101110058;	exon:6207890-6208039,exon:6210344-6210449	MM_F_O_1,MM_F_O_3,ww_F_O_1,ww_F_O_2,ww_F_O_3,MM_L_O_2,ww_L_O_3	2,7,6,4,2,2,2	2.40189e+20	--
novel_circ_0007882	NC_019463.2	6207889	6214134	-	6245	600	101110058;	exon:6207890-6208039,exon:6209572-6209718,exon:6210344-6210449,exon:6213858-6213940,exon:6214021-6214134	MM_F_O_1,MM_F_O_2,MM_F_O_3,ww_F_O_2,MM_L_O_1,MM_L_O_2,ww_L_O_1	9,8,13,2,5,3,5	2.61202e+20	--
novel_circ_0007885	NC_019463.2	6216222	6224054	-	7832	228	101110058;	exon:6216223-6216357,exon:6219851-6219943	MM_F_O_1,MM_F_O_2,MM_F_O_3,ww_F_O_2,ww_F_O_3,ww_L_O_1	5,4,17,6,4,6	2.68189e+17	--
novel_circ_0007886	NC_019463.2	63195435	63203921	+	8486	261	101120330;	exon:63195436-63195547,exon:63198866-63198949,exon:63203857-63203921	MM_F_O_1,MM_F_O_2,MM_F_O_3,ww_F_O_1,ww_F_O_2,ww_F_O_3,MM_L_O_2,MM_L_O_3,ww_L_O_1,ww_L_O_2	2,3,7,2,3,2,3,4,7,3	2.17222e+29	--
novel_circ_0007892	NC_019463.2	66080811	66083438	+	2627	291	101122863;	exon:66080812-66081016,exon:66083353-66083438	MM_F_O_1,MM_F_O_2,MM_F_O_3,ww_F_O_1,ww_F_O_2,ww_F_O_3,MM_L_O_2,MM_L_O_3,ww_L_O_1,ww_L_O_2,ww_L_O_3	2,12,8,10,4,3,10,4,7,9,8	56,71,53,50,110,39,51,44,42,38,47	--
novel_circ_0007898	NC_019463.2	66226110	66246519	-	20409	216	101112571;	exon:66226111-66226218,exon:66246412-66246519	MM_F_O_1,MM_F_O_2,MM_F_O_3,ww_F_O_1,ww_L_O_1,ww_L_O_3	2,2,3,2,4,4	3.41444e+17	--
novel_circ_0007904	NC_019463.2	66446752	66449897	-	3145	398	101101825;101101794;101101824;101101807;101101823;101112571;	intron:66446753-66446979,intron:66449727-66449897	ww_F_O_1,ww_F_O_2,MM_L_O_1,MM_L_O_2,MM_L_O_3,ww_L_O_2	52,261,535,544,70,1035	86,69,311,310,112,262	--;--;--;--;--;--
novel_circ_0007912	NC_019463.2	66740682	66760552	-	19870	66	101102485;	exon:66740683-66740748	MM_L_O_1,MM_L_O_2,MM_L_O_3,ww_L_O_1,ww_L_O_2,ww_L_O_3	2,3,2,5,4,3	38,62,22,69,36,59	--
novel_circ_0007914	NC_019463.2	66754437	66760552	-	6115	129	101102485;	exon:66754438-66754566	MM_F_O_2,MM_F_O_3,ww_F_O_1,ww_F_O_2,MM_L_O_1,MM_L_O_2,MM_L_O_3,ww_L_O_1,ww_L_O_2,ww_L_O_3	9,7,4,3,5,6,2,10,7,6	71,62,72,34,60,45,25,62,45,47	--
novel_circ_0007916	NC_019463.2	66958697	66970733	+	12036	287	101102730;	exon:66958698-66958846,exon:66970596-66970733	MM_F_O_1,MM_F_O_2,MM_F_O_3,ww_F_O_1,ww_F_O_2,ww_F_O_3,MM_L_O_1,MM_L_O_2,MM_L_O_3,ww_L_O_1,ww_L_O_3	7,10,2,2,4,4,6,2,5,12,4	113,112,102,125,185,98,99,126,145,176,128	--
novel_circ_0007917	NC_019463.2	66958697	66977389	+	18692	365	101102730;	exon:66958698-66958846,exon:66970596-66970733,exon:66977312-66977389	MM_F_O_2,MM_F_O_3,ww_F_O_1,ww_F_O_2,ww_F_O_3,MM_L_O_1,MM_L_O_2,MM_L_O_3,ww_L_O_1,ww_L_O_2,ww_L_O_3	5,4,10,8,3,4,6,6,7,3,4	93,72,86,162,81,85,106,129,149,115,125	--
novel_circ_0007918	NC_019463.2	66963434	66967031	+	3597	327	101102730;	exon:66963435-66963599,exon:66966870-66967031	MM_F_O_2,MM_F_O_3,ww_F_O_1,ww_F_O_2,ww_F_O_3,MM_L_O_2,MM_L_O_3,ww_L_O_1,ww_L_O_2,ww_L_O_3	2,3,2,6,4,9,10,4,10,2	1.5914e+29	--
novel_circ_0007920	NC_019463.2	66963434	66977389	+	13955	381	101102730;	exon:66963435-66963599,exon:66970596-66970733,exon:66977312-66977389	MM_F_O_1,MM_F_O_2,MM_F_O_3,ww_F_O_1,ww_F_O_2,ww_F_O_3,MM_L_O_1,MM_L_O_2,MM_L_O_3,ww_L_O_1,ww_L_O_2,ww_L_O_3	6,10,4,2,4,2,2,5,9,2,5,3	103,135,96,122,181,98,127,149,162,168,141,147	--
novel_circ_0007924	NC_019463.2	67127259	67131963	-	4704	323	101102983;	exon:67127260-67127432,exon:67129523-67129614,exon:67131906-67131963	MM_F_O_3,MM_L_O_2,MM_L_O_3,ww_L_O_1,ww_L_O_2,ww_L_O_3	2,2,4,2,2,3	1.61256e+17	--
novel_circ_0007931	NC_019463.2	67150156	67171326	-	21170	161	101102983;	exon:67170783-67170863,exon:67171247-67171326	ww_F_O_3,MM_L_O_1,MM_L_O_2,MM_L_O_3,ww_L_O_1,ww_L_O_3	2,3,2,5,6,3	1.39249e+17	--
novel_circ_0007933	NC_019463.2	67162974	67166998	-	4024	361	101102983;	exon:67162975-67163073,exon:67166453-67166545,exon:67166830-67166998	MM_F_O_1,MM_F_O_2,MM_F_O_3,ww_F_O_1,ww_F_O_2,MM_L_O_1,MM_L_O_2,MM_L_O_3,ww_L_O_1,ww_L_O_2,ww_L_O_3	5,7,3,8,3,2,9,5,7,4,10	2.72264e+32	--
novel_circ_0007943	NC_019463.2	67612759	67638514	+	25755	485	101113593;	exon:67612760-67612830,exon:67613002-67613041,exon:67622805-67622919,exon:67626212-67626303,exon:67633582-67633656,exon:67638423-67638514	MM_F_O_1,MM_F_O_2,MM_F_O_3,ww_F_O_1,ww_F_O_2,ww_F_O_3,MM_L_O_1,MM_L_O_2,MM_L_O_3,ww_L_O_1,ww_L_O_2,ww_L_O_3	23,15,27,28,37,11,12,20,28,32,21,22	73,92,98,88,101,68,63,88,91,103,119,107	--
novel_circ_0007944	NC_019463.2	67612759	67645301	+	32542	498	101113593;	exon:67612760-67612830,exon:67613002-67613041,exon:67622805-67622919,exon:67633582-67633652,exon:67638423-67638514,exon:67645193-67645301	MM_F_O_2,MM_F_O_3,ww_F_O_1,ww_F_O_2,ww_F_O_3,MM_L_O_1,MM_L_O_2,MM_L_O_3,ww_L_O_1,ww_L_O_2,ww_L_O_3	9,12,12,17,8,2,15,7,15,10,17	71,109,87,105,67,83,95,101,100,100,100	--
novel_circ_0007946	NC_019463.2	67622804	67638514	+	15710	374	101113593;	exon:67622805-67622919,exon:67626212-67626303,exon:67633582-67633656,exon:67638423-67638514	MM_F_O_1,MM_F_O_3,ww_F_O_1,ww_F_O_2,ww_F_O_3,MM_L_O_1,MM_L_O_2,MM_L_O_3,ww_L_O_1,ww_L_O_2,ww_L_O_3	4,10,9,5,3,2,2,3,4,5,3	106,127,111,151,81,91,141,148,150,147,157	--
novel_circ_0007947	NC_019463.2	67622804	67645301	+	22497	479	101113593;	exon:67622805-67622919,exon:67626212-67626303,exon:67633582-67633652,exon:67638423-67638514,exon:67645193-67645301	MM_F_O_1,MM_F_O_2,MM_F_O_3,ww_F_O_2,MM_L_O_2,ww_L_O_1	2,5,7,3,2,4	110,98,139,155,150,148	--
novel_circ_0007957	NC_019463.2	68833699	68842473	+	8774	376	101115126;	exon:68833700-68833764,exon:68834294-68834404,exon:68834827-68834957,exon:68835248-68835316	MM_F_O_1,MM_F_O_2,MM_F_O_3,ww_F_O_1,ww_F_O_2,MM_L_O_1,MM_L_O_2,MM_L_O_3,ww_L_O_1,ww_L_O_2,ww_L_O_3	5,5,6,3,5,5,10,4,13,3,7	3.20337e+32	--
novel_circ_0007989	NC_019463.2	72122905	72129667	+	6762	84	101110593;	exon:72129584-72129667	MM_F_O_1,MM_F_O_2,MM_F_O_3,ww_F_O_1,ww_F_O_2,ww_F_O_3,MM_L_O_1,MM_L_O_2,MM_L_O_3,ww_L_O_1,ww_L_O_2,ww_L_O_3	7,22,6,12,18,12,5,18,16,11,14,21	78,101,105,91,105,60,71,92,93,98,90,121	--
novel_circ_0007991	NC_019463.2	72265209	72269476	+	4267	84	101111099;	exon:72269393-72269476	MM_F_O_1,MM_F_O_2,MM_F_O_3,ww_F_O_1,ww_F_O_2,ww_F_O_3,MM_L_O_1,MM_L_O_2,MM_L_O_3,ww_L_O_1,ww_L_O_2,ww_L_O_3	6,11,20,13,26,7,12,39,26,13,33,11	68,103,89,90,115,75,76,83,90,95,94,113	--
novel_circ_0008004	NC_019463.2	83040945	83044041	-	3096	380	443459;	exon:83040946-83041100,exon:83043421-83043516,exon:83043913-83044041	MM_F_O_1,MM_F_O_2,MM_F_O_3,ww_F_O_1,ww_F_O_2,ww_F_O_3,MM_L_O_2,MM_L_O_3,ww_L_O_1,ww_L_O_2,ww_L_O_3	2,9,8,7,6,3,5,6,5,4,7	140,146,167,139,151,89,152,135,161,108,155	--
novel_circ_0008012	NC_019463.2	83099938	83105982	-	6044	283	443459;	exon:83105700-83105982	MM_F_O_1,MM_F_O_2,MM_F_O_3,ww_F_O_1,ww_F_O_2,MM_L_O_1,ww_L_O_1,ww_L_O_2	9,8,19,20,20,4,15,16	1.53167e+23	--
novel_circ_0008022	NC_019463.2	83120120	83122738	-	2618	401	443459;	exon:83120121-83120215,exon:83121070-83121140,exon:83122345-83122532,exon:83122692-83122738	MM_F_O_3,ww_F_O_1,ww_F_O_2,ww_F_O_3,MM_L_O_1,MM_L_O_2,MM_L_O_3,ww_L_O_2,ww_L_O_3	44,5,10,8,2,49,48,18,4	137,136,152,94,99,134,131,151,134	--
novel_circ_0008026	NC_019463.2	83222785	83234616	-	11831	516	101115278;	exon:83222786-83222929,exon:83225250-83225316,exon:83225784-83225860,exon:83228076-83228179,exon:83234493-83234616	MM_F_O_1,MM_F_O_2,MM_F_O_3,ww_F_O_1,ww_F_O_2,MM_L_O_1,MM_L_O_2,ww_L_O_1,ww_L_O_2,ww_L_O_3	4,6,6,2,2,7,3,8,3,8	2.46316e+29	--
novel_circ_0008028	NC_019463.2	83234492	83239411	-	4919	328	101115278;	exon:83234493-83234616,exon:83237080-83237202,exon:83239331-83239411	MM_F_O_1,MM_F_O_2,MM_F_O_3,ww_F_O_1,ww_F_O_2,MM_L_O_2,MM_L_O_3,ww_L_O_1,ww_L_O_3	3,6,13,7,12,8,4,9,6	2.42281e+26	--
novel_circ_0008030	NC_019463.2	83968481	83978715	+	10234	220	101116479;	exon:83968482-83968583,exon:83978598-83978715	MM_F_O_3,ww_F_O_2,MM_L_O_1,MM_L_O_2,MM_L_O_3,ww_L_O_2	3,4,3,4,2,4	5.11565e+17	--
novel_circ_0008034	NC_019463.2	85577807	85580161	-	2354	427	101101825;101101794;101101824;101101807;101101823;105612199;	intron:85577808-85577889,intron:85578966-85579229,intron:85580081-85580161	MM_F_O_1,MM_F_O_2,MM_F_O_3,ww_F_O_1,ww_F_O_2,ww_F_O_3,MM_L_O_1,MM_L_O_2,MM_L_O_3,ww_L_O_1,ww_L_O_2,ww_L_O_3	10,8,5,2,14,4,5,7,8,9,9,10	57,492,514,38,70,247,82,60,34,72,114,53	--;--;--;--;--;--
novel_circ_0008036	NC_019463.2	85577807	85584742	-	6935	290	101101825;101101794;101101824;101101807;101101823;105612199;	intron:85577808-85577889,intron:85580081-85580161,intron:85584616-85584742	MM_F_O_1,MM_F_O_2,MM_F_O_3,ww_F_O_1,ww_F_O_2,ww_F_O_3,MM_L_O_1,MM_L_O_2,MM_L_O_3,ww_L_O_1,ww_L_O_2,ww_L_O_3	12,11,13,8,15,4,2,18,15,11,17,12	34,443,417,27,52,202,46,28,12,41,72,22	--;--;--;--;--;--
novel_circ_0008038	NC_019463.2	85578965	85580161	-	1196	345	101121603;	exon:85578966-85579229,exon:85580081-85580161	MM_F_O_1,MM_F_O_2,MM_F_O_3,ww_F_O_1,ww_F_O_2,MM_L_O_2,MM_L_O_3,ww_L_O_1,ww_L_O_2,ww_L_O_3	5,4,9,7,11,4,8,2,18,10	114,801,807,71,106,96,42,107,176,95	--
novel_circ_0008049	NC_019463.2	85823805	85837834	+	14029	360	101123123;	exon:85823806-85823904,exon:85829039-85829205,exon:85837741-85837834	MM_F_O_1,MM_F_O_2,MM_F_O_3,ww_F_O_1,ww_F_O_2,MM_L_O_1,MM_L_O_2,MM_L_O_3,ww_L_O_1,ww_L_O_2,ww_L_O_3	7,16,14,6,16,5,14,7,12,6,11	118,107,112,91,133,101,90,104,95,103,97	--
novel_circ_0008052	NC_019463.2	85829038	85848289	+	19251	388	101123123;	exon:85829039-85829205,exon:85837741-85837834,exon:85848163-85848289	MM_F_O_1,MM_F_O_2,MM_F_O_3,ww_F_O_2,MM_L_O_2,MM_L_O_3,ww_L_O_1,ww_L_O_2,ww_L_O_3	2,3,3,2,6,5,4,9,5	1.74196e+26	--
novel_circ_0008058	NC_019463.2	86258933	86264684	+	5751	377	494440;	exon:86258934-86259021,exon:86262228-86262341,exon:86264510-86264684	MM_F_O_3,ww_F_O_2,ww_F_O_3,MM_L_O_1,MM_L_O_2,MM_L_O_3,ww_L_O_1,ww_L_O_2	2,6,2,2,6,3,2,10	132,201,51,70,123,73,53,123	--
novel_circ_0008062	NC_019463.2	86262227	86281052	+	18825	423	494440;	exon:86262228-86262341,exon:86264510-86264684,exon:86280919-86281052	MM_F_O_3,ww_F_O_1,ww_F_O_2,ww_F_O_3,MM_L_O_1,MM_L_O_2,ww_L_O_1	3,3,3,2,2,2,4	96,28,176,47,68,128,57	--
novel_circ_0008075	NC_019463.2	87827325	87829647	-	2322	103	101103397;	exon:87829545-87829647	ww_L_O_1,ww_L_O_2,ww_L_O_3	2,2,7	184149199	--
novel_circ_0008083	NC_019463.2	88689227	88690160	+	933	304	101104908;	exon:88689228-88689408,exon:88690038-88690160	MM_F_O_1,MM_F_O_2,MM_F_O_3,ww_F_O_1,ww_F_O_2,MM_L_O_1,MM_L_O_2,MM_L_O_3,ww_L_O_1,ww_L_O_2,ww_L_O_3	11,8,5,10,12,5,14,17,14,10,8	44,72,48,43,71,54,65,53,66,83,71	--
novel_circ_0008085	NC_019463.2	88689227	88715404	+	26177	569	101104908;	exon:88689228-88689412,exon:88690038-88690160,exon:88714021-88714173,exon:88715297-88715404	MM_F_O_1,MM_F_O_2,MM_F_O_3,ww_F_O_1,ww_F_O_2,ww_F_O_3,MM_L_O_2,MM_L_O_3,ww_L_O_1,ww_L_O_2	2,4,3,3,3,2,5,2,2,6	36,62,31,25,48,31,48,34,51,71	--
novel_circ_0008095	NC_019463.2	90201373	90204169	+	2796	261	101107444;	exon:90201374-90201495,exon:90204031-90204169	MM_F_O_1,MM_F_O_2,MM_F_O_3,ww_F_O_3,MM_L_O_1,MM_L_O_2,MM_L_O_3,ww_L_O_1	2,4,5,5,2,6,5,3	1.42611e+25	--
novel_circ_0008106	NC_019463.2	90784300	90798043	-	13743	287	101109802;	exon:90784301-90784459,exon:90792145-90792212,exon:90794734-90794793	MM_F_O_1,MM_F_O_2,MM_F_O_3,ww_F_O_1,ww_F_O_2,ww_L_O_1	4,2,2,7,7,3	198,256,222,195,40,321	--
novel_circ_0008107	NC_019463.2	90784300	90810512	-	26212	413	101109802;	exon:90784301-90784459,exon:90792145-90792212,exon:90794734-90794793,exon:90810387-90810512	MM_L_O_1,ww_L_O_1,ww_L_O_2,ww_L_O_3	3,4,3,3	172,381,62,264	--
novel_circ_0008112	NC_019463.2	90839610	90847427	-	7817	289	101109802;	exon:90839611-90839828,exon:90847357-90847427	MM_F_O_1,MM_F_O_2,MM_F_O_3,ww_F_O_1,ww_F_O_3,MM_L_O_1,ww_L_O_1,ww_L_O_2,ww_L_O_3	9,9,13,12,6,3,9,2,7	212,182,192,178,118,112,241,38,231	--
novel_circ_0008117	NC_019463.2	91451623	91455748	-	4125	270	101110333;	exon:91452438-91452578,exon:91455620-91455748	MM_F_O_1,MM_F_O_2,MM_F_O_3,ww_F_O_2,ww_F_O_3,MM_L_O_1,MM_L_O_2,MM_L_O_3,ww_L_O_1,ww_L_O_2,ww_L_O_3	3,2,6,6,3,3,5,4,4,2,2	5.64712e+38	--
novel_circ_0008120	NC_019463.2	91452437	91455748	-	3311	345	101110333;	exon:91452438-91452578,exon:91452729-91452803,exon:91455620-91455748	MM_F_O_2,MM_F_O_3,ww_F_O_2,MM_L_O_2,MM_L_O_3,ww_L_O_1,ww_L_O_2,ww_L_O_3	4,3,5,4,3,3,4,7	7.40131e+30	--
novel_circ_0008126	NC_019463.2	91995276	92015370	-	20094	485	101111369;	exon:91995277-91995366,exon:92009232-92009317,exon:92011709-92011895,exon:92015249-92015370	MM_F_O_1,MM_F_O_2,MM_F_O_3,ww_F_O_1,ww_F_O_2,ww_F_O_3,MM_L_O_1,MM_L_O_2,MM_L_O_3,ww_L_O_1,ww_L_O_2	9,10,6,4,5,4,4,7,4,12,18	1.4218e+32	--
novel_circ_0008128	NC_019463.2	92009231	92015370	-	6139	395	101111369;	exon:92009232-92009317,exon:92011709-92011895,exon:92015249-92015370	MM_F_O_1,MM_F_O_2,MM_F_O_3,ww_F_O_1,ww_F_O_2,ww_F_O_3,MM_L_O_1,MM_L_O_2,MM_L_O_3,ww_L_O_1,ww_L_O_2,ww_L_O_3	32,38,26,40,34,9,23,43,24,30,48,36	133,165,165,140,192,93,117,115,127,170,129,119	--
novel_circ_0008131	NC_019463.2	92127385	92141748	+	14363	527	101111634;	exon:92127386-92127497,exon:92137434-92137692,exon:92140157-92140240,exon:92141677-92141748	MM_F_O_1,MM_F_O_2,MM_F_O_3,ww_F_O_1,ww_F_O_2,ww_F_O_3,MM_L_O_1,MM_L_O_2,MM_L_O_3,ww_L_O_1,ww_L_O_2,ww_L_O_3	4,7,11,8,6,5,6,15,6,6,13,9	179,198,132,129,234,71,82,136,102,168,121,166	--
novel_circ_0008133	NC_019463.2	92127385	92156948	+	29563	331	101111634;	exon:92127386-92127497,exon:92147088-92147199,exon:92156842-92156948	MM_F_O_2,MM_F_O_3,ww_F_O_1,ww_F_O_2,MM_L_O_1,MM_L_O_3,ww_L_O_1,ww_L_O_2,ww_L_O_3	5,4,4,6,4,5,4,6,10	239,135,120,228,93,118,184,105,182	--
novel_circ_0008145	NC_019463.2	93120066	93151738	+	31672	466	101107523;	exon:93120067-93120185,exon:93122994-93123099,exon:93147399-93147478,exon:93151578-93151738	MM_F_O_1,MM_F_O_2,MM_F_O_3,ww_F_O_1,ww_F_O_2,MM_L_O_1,MM_L_O_2,ww_L_O_1,ww_L_O_3	4,5,6,4,3,4,4,14,8	172,219,177,199,109,159,96,160,194	--
novel_circ_0008149	NC_019463.2	94197254	94221199	-	23945	345	101113070;	exon:94197255-94197335,exon:94197628-94197795,exon:94221104-94221199	MM_F_O_1,MM_F_O_3,ww_F_O_2,ww_F_O_3,MM_L_O_2,MM_L_O_3,ww_L_O_1,ww_L_O_2,ww_L_O_3	2,10,9,3,5,8,3,12,2	2.65604e+27	--
novel_circ_0008154	NC_019463.2	94203515	94221199	-	17684	234	101113070;	exon:94203516-94203608,exon:94204516-94204560,exon:94221104-94221199	ww_F_O_2,MM_L_O_3,ww_L_O_1,ww_L_O_2,ww_L_O_3	8,6,2,8,3	617887320553207	--
novel_circ_0008163	NC_019463.2	95744402	95746473	-	2071	375	101114193;	exon:95744403-95744498,exon:95744645-95744724,exon:95746164-95746266,exon:95746378-95746473	MM_F_O_1,MM_F_O_2,MM_F_O_3,ww_F_O_1,ww_F_O_2,ww_F_O_3,MM_L_O_1,MM_L_O_2,MM_L_O_3,ww_L_O_1,ww_L_O_2	10,2,8,2,4,4,3,6,4,13,9	176,314,238,168,132,159,225,203,60,185,185	--
novel_circ_0008167	NC_019463.2	96794754	96809688	-	14934	375	101115125;	exon:96794755-96794877,exon:96807747-96807814,exon:96808280-96808312,exon:96808441-96808494,exon:96809592-96809688	MM_F_O_1,MM_F_O_2,ww_F_O_1,ww_F_O_2,ww_F_O_3,MM_L_O_2,ww_L_O_2,ww_L_O_3	2,4,3,2,2,2,2,4	1.1591e+27	--
novel_circ_0008170	NC_019463.2	97022791	97047073	-	24282	380	100127208;	exon:97022792-97022997,exon:97044634-97044676,exon:97046943-97047073	MM_F_O_1,MM_F_O_3,ww_F_O_1,ww_F_O_2,ww_F_O_3,ww_L_O_1,ww_L_O_2,ww_L_O_3	3,5,7,3,5,2,6,9	4.22262e+23	--
novel_circ_0008175	NC_019463.2	97358222	97364601	+	6379	457	101117334;	exon:97358223-97358374,exon:97364137-97364290,exon:97364451-97364601	MM_F_O_1,MM_F_O_2,MM_F_O_3,ww_F_O_1,ww_F_O_2,ww_F_O_3,MM_L_O_1,MM_L_O_2,ww_L_O_1,ww_L_O_2,ww_L_O_3	3,2,4,6,3,2,3,7,10,8,8	5.31491e+32	--
novel_circ_0008177	NC_019463.2	97364136	97364601	+	465	305	101117334;	exon:97364137-97364290,exon:97364451-97364601	MM_F_O_3,ww_F_O_1,ww_F_O_2,ww_F_O_3,MM_L_O_2,ww_L_O_2,ww_L_O_3	2,4,5,2,3,7,3	3.72425e+20	--
novel_circ_0008181	NC_019463.2	97552308	97561579	-	9271	509	101109616;	exon:97552309-97552442,exon:97553948-97554033,exon:97555983-97556104,exon:97561413-97561579	MM_F_O_1,MM_F_O_2,MM_F_O_3,ww_F_O_1,ww_F_O_2,MM_L_O_1,MM_L_O_2,ww_L_O_2,ww_L_O_3	5,5,14,3,4,3,2,19,10	3.73495e+26	--
novel_circ_0008206	NC_019463.2	99239103	99239979	-	876	876	101110676;	exon:99239104-99239979	MM_F_O_2,ww_F_O_2,ww_F_O_3,MM_L_O_2,MM_L_O_3,ww_L_O_1,ww_L_O_2,ww_L_O_3	14,23,20,43,19,26,42,19	45,61,32,52,44,44,54,37	--
novel_circ_0017716	NC_019483.2	12817490	12824407	+	6917	391	101107162;	exon:12817491-12817600,exon:12823422-12823625,exon:12824331-12824407	MM_F_O_1,MM_F_O_2,MM_F_O_3,ww_F_O_1,ww_F_O_2,ww_F_O_3,MM_L_O_1,MM_L_O_2,MM_L_O_3,ww_L_O_1,ww_L_O_2,ww_L_O_3	6,5,15,5,5,4,3,11,6,8,12,9	112,73,88,91,148,54,127,75,60,115,100,121	--
novel_circ_0017722	NC_019483.2	13597272	13616625	-	19353	261	443082;	exon:13597273-13597390,exon:13606181-13606227,exon:13616530-13616625	MM_F_O_1,MM_F_O_2,MM_F_O_3,ww_F_O_1,ww_F_O_2,MM_L_O_2,ww_L_O_1,ww_L_O_2,ww_L_O_3	3,2,4,3,2,3,6,4,3	1.3115e+26	--
novel_circ_0017725	NC_019483.2	14268043	14278003	+	9960	272	101112024;	exon:14268044-14268128,exon:14277817-14278003	MM_F_O_1,MM_F_O_2,ww_F_O_1,ww_F_O_2,ww_F_O_3,MM_L_O_1,MM_L_O_2,MM_L_O_3,ww_L_O_1,ww_L_O_2	2,3,8,16,2,2,8,19,6,10	50,66,56,138,51,48,62,65,54,66	--
novel_circ_0017733	NC_019483.2	14530709	14555733	-	25024	442	101114586;	exon:14530710-14530913,exon:14552514-14552701,exon:14555684-14555733	MM_F_O_2,ww_F_O_1,ww_F_O_2,ww_F_O_3,MM_L_O_2,ww_L_O_1,ww_L_O_2,ww_L_O_3	2,2,6,2,3,2,3,2	4.38302e+23	--
novel_circ_0017737	NC_019483.2	14936377	14940654	+	4277	111	101115854;	exon:14936378-14936488	MM_F_O_1,ww_F_O_2,MM_L_O_2,ww_L_O_1,ww_L_O_2,ww_L_O_3	4,3,3,4,2,2	2.30136e+17	--
novel_circ_0017742	NC_019483.2	14950044	14952090	+	2046	329	101115854;	exon:14950045-14950165,exon:14951797-14951925,exon:14952012-14952090	MM_F_O_1,MM_F_O_2,MM_F_O_3,ww_F_O_1,ww_F_O_2,ww_F_O_3,MM_L_O_1,MM_L_O_2,MM_L_O_3,ww_L_O_1,ww_L_O_2,ww_L_O_3	4,6,3,8,14,3,5,12,4,3,7,7	307,350,259,289,192,179,272,211,90,372,175,375	--
novel_circ_0017744	NC_019483.2	15149571	15150659	-	1088	132	101116884;	exon:15149572-15149703	ww_F_O_1,ww_F_O_2,ww_F_O_3,MM_L_O_1,MM_L_O_3,ww_L_O_2,ww_L_O_3	7,3,3,5,8,7,8	1.13202e+20	--
novel_circ_0017751	NC_019483.2	17966440	17971920	-	5480	354	101118162;	exon:17966441-17966572,exon:17969451-17969507,exon:17971756-17971920	MM_F_O_1,MM_F_O_3,ww_F_O_1,ww_F_O_2,ww_F_O_3,MM_L_O_1,MM_L_O_2,MM_L_O_3,ww_L_O_1,ww_L_O_2,ww_L_O_3	5,7,6,4,3,3,5,10,4,5,2	8.67625e+32	--
novel_circ_0017752	NC_019483.2	17966440	17987161	-	20721	534	101118162;	exon:17966441-17966572,exon:17966920-17967092,exon:17969451-17969507,exon:17986990-17987161	MM_F_O_1,MM_F_O_2,MM_F_O_3,ww_F_O_1,ww_F_O_2,ww_F_O_3,MM_L_O_1,MM_L_O_2,MM_L_O_3,ww_L_O_1,ww_L_O_2,ww_L_O_3	32,47,47,30,41,20,24,52,26,58,44,70	7.69797e+35	--
novel_circ_0017753	NC_019483.2	17966440	17989672	-	23232	323	101118162;	exon:17966441-17966572,exon:17989482-17989672	MM_F_O_1,MM_F_O_2,MM_F_O_3,ww_F_O_1,ww_F_O_2,ww_F_O_3,MM_L_O_1,MM_L_O_2,MM_L_O_3,ww_L_O_1,ww_L_O_2,ww_L_O_3	8,4,6,5,7,6,5,13,5,8,11,9	7.70794e+35	--
novel_circ_0017757	NC_019483.2	17990544	18001329	-	10785	698	101118162;	exon:17990545-17990690,exon:17990796-17991015,exon:18000467-18000624,exon:18001156-18001329	MM_F_O_1,MM_F_O_2,MM_F_O_3,ww_F_O_1,ww_F_O_2,ww_F_O_3,MM_L_O_1,MM_L_O_2,MM_L_O_3,ww_L_O_1,ww_L_O_2,ww_L_O_3	8,15,18,19,22,19,8,18,8,28,22,24	7.17771e+35	--
novel_circ_0017759	NC_019483.2	17994446	18001329	-	6883	271	101118162;	exon:17994447-17994587,exon:17995588-17995717	MM_F_O_2,MM_F_O_3,ww_F_O_1,ww_F_O_2,ww_F_O_3,MM_L_O_1,MM_L_O_2,MM_L_O_3,ww_L_O_1,ww_L_O_2,ww_L_O_3	9,11,6,9,5,3,9,4,12,7,4	9.71658e+32	--
novel_circ_0017765	NC_019483.2	18196593	18205825	+	9232	196	101118923;	exon:18205630-18205825	MM_F_O_1,MM_F_O_2,MM_F_O_3,ww_F_O_1,ww_F_O_2,ww_F_O_3,MM_L_O_1,MM_L_O_2,MM_L_O_3,ww_L_O_1,ww_L_O_2,ww_L_O_3	61,68,109,70,42,48,34,53,29,79,44,39	3.4528e+35	--
novel_circ_0017766	NC_019483.2	18196593	18231840	+	35247	162	101118923;	exon:18231679-18231840	MM_F_O_1,MM_F_O_2,ww_F_O_1,ww_F_O_2,ww_F_O_3,MM_L_O_1,MM_L_O_2,MM_L_O_3,ww_L_O_1,ww_L_O_2,ww_L_O_3	2,7,5,4,9,6,4,4,7,3,11	3.04245e+32	--
novel_circ_0017771	NC_019483.2	18231678	18243448	+	11770	336	101118923;	exon:18231679-18231840,exon:18240757-18240891,exon:18243410-18243448	MM_F_O_1,MM_F_O_2,MM_F_O_3,ww_F_O_1,ww_F_O_2,ww_F_O_3,MM_L_O_1,MM_L_O_2,MM_L_O_3,ww_L_O_1,ww_L_O_2,ww_L_O_3	43,69,21,33,34,20,10,42,4,47,29,54	3.30257e+35	--
novel_circ_0017775	NC_019483.2	18313361	18315545	+	2184	96	101118923;	exon:18315450-18315545	MM_F_O_2,MM_F_O_3,ww_F_O_1,ww_F_O_3,MM_L_O_1,MM_L_O_2,MM_L_O_3,ww_L_O_1	2,3,3,3,4,7,3,6	3.24261e+23	--
novel_circ_0017776	NC_019483.2	18313361	18317624	+	4263	287	101118923;	exon:18315231-18315304,exon:18315450-18315545,exon:18317508-18317624	MM_F_O_1,MM_F_O_2,MM_F_O_3,ww_F_O_1,ww_F_O_2,ww_F_O_3,MM_L_O_1,MM_L_O_2,ww_L_O_3	6,7,9,3,7,3,4,5,5	3.85415e+26	--
novel_circ_0017779	NC_019483.2	18674208	18675810	-	1602	291	101120049;	exon:18674209-18674309,exon:18674813-18674927,exon:18675736-18675810	MM_F_O_1,MM_F_O_2,MM_F_O_3,ww_F_O_1,ww_F_O_2,ww_F_O_3,MM_L_O_1,MM_L_O_2,MM_L_O_3,ww_L_O_1,ww_L_O_2,ww_L_O_3	11,10,17,18,21,3,16,40,11,17,20,8	80,77,83,85,157,45,63,74,68,83,91,72	--
novel_circ_0017782	NC_019483.2	18801930	18853393	-	51463	426	101101837;101101824;101101817;101101823;101101821;	intron:18801931-18802043,intron:18837716-18837763,intron:18842937-18843015,intron:18849406-18849437,intron:18853240-18853393	MM_F_O_1,MM_F_O_2,MM_F_O_3,ww_F_O_1,ww_F_O_2,ww_F_O_3,MM_L_O_1,MM_L_O_2,MM_L_O_3,ww_L_O_1,ww_L_O_2,ww_L_O_3	7,55,14,33,11,10,14,23,13,20,21,14	87,91,64,54,96,66,52,74,58,87,89,108	--;--;--;--;--
novel_circ_0017786	NC_019483.2	18828614	18853393	-	24779	341	101111603;	exon:18828615-18828686,exon:18834326-18834408,exon:18849406-18849437,exon:18853240-18853393	MM_F_O_1,MM_F_O_2,MM_F_O_3,ww_F_O_1,ww_F_O_2,MM_L_O_2,ww_L_O_1,ww_L_O_2	5,2,4,3,5,4,4,3	99,128,74,95,127,99,80,102	--
novel_circ_0017787	NC_019483.2	18834325	18853393	-	19068	396	101111603;	exon:18834326-18834408,exon:18837716-18837763,exon:18842937-18843015,exon:18849406-18849437,exon:18853240-18853393	MM_F_O_1,MM_F_O_2,MM_F_O_3,ww_F_O_1,ww_F_O_2,ww_F_O_3,MM_L_O_1,MM_L_O_2,MM_L_O_3,ww_L_O_1,ww_L_O_2,ww_L_O_3	7,3,4,3,6,2,11,11,10,10,8,4	86,101,67,81,116,58,58,94,67,76,90,115	--
novel_circ_0017789	NC_019483.2	18837715	18853393	-	15678	313	101111603;	exon:18837716-18837763,exon:18842937-18843015,exon:18849406-18849437,exon:18853240-18853393	MM_F_O_1,MM_F_O_2,MM_F_O_3,ww_F_O_2,ww_F_O_3,MM_L_O_1,MM_L_O_2,ww_L_O_1,ww_L_O_2,ww_L_O_3	8,5,7,7,2,2,4,8,3,9	85,142,89,133,78,73,106,89,111,130	--
novel_circ_0017791	NC_019483.2	18842936	18853393	-	10457	265	101111603;	exon:18842937-18843015,exon:18849406-18849437,exon:18853240-18853393	MM_F_O_1,MM_F_O_2,MM_F_O_3,ww_F_O_1,ww_F_O_2,ww_F_O_3,MM_L_O_1,MM_L_O_2,MM_L_O_3,ww_L_O_1,ww_L_O_2,ww_L_O_3	23,20,19,7,12,16,14,25,35,25,24,26	95,140,92,90,149,75,86,115,89,97,115,137	--
novel_circ_0017815	NC_019483.2	25230038	25234995	+	4957	234	101105052;	exon:25230039-25230116,exon:25233655-25233693,exon:25234535-25234588,exon:25234933-25234995	MM_F_O_1,MM_F_O_2,MM_F_O_3,ww_F_O_1,ww_F_O_2,ww_F_O_3,MM_L_O_1,MM_L_O_2,MM_L_O_3,ww_L_O_1,ww_L_O_2,ww_L_O_3	10,15,7,9,123,35,19,62,64,24,87,11	88,65,121,104,331,123,157,312,372,90,377,94	--
novel_circ_0017816	NC_019483.2	25230038	25271030	+	40992	385	101105052;	exon:25230039-25230116,exon:25233655-25233693,exon:25234535-25234588,exon:25234933-25234995,exon:25270880-25271030	MM_F_O_1,MM_F_O_2,MM_F_O_3,ww_F_O_1,ww_F_O_2,ww_F_O_3,MM_L_O_1,MM_L_O_2,MM_L_O_3,ww_L_O_1,ww_L_O_2,ww_L_O_3	9,9,16,11,55,5,6,38,12,6,62,15	91,75,137,128,301,147,165,344,366,101,390,89	--
novel_circ_0017819	NC_019483.2	25385635	25398805	-	13170	385	101105304;	exon:25385636-25385729,exon:25397000-25397182,exon:25398698-25398805	MM_F_O_1,MM_F_O_2,MM_F_O_3,ww_F_O_1,ww_F_O_2,ww_F_O_3,MM_L_O_1,MM_L_O_2,MM_L_O_3,ww_L_O_1,ww_L_O_2,ww_L_O_3	19,13,16,11,20,11,8,26,21,12,19,19	4.96501e+35	--
novel_circ_0017821	NC_019483.2	25396999	25398805	-	1806	291	101105304;	exon:25397000-25397182,exon:25398698-25398805	MM_F_O_1,MM_F_O_2,MM_F_O_3,ww_F_O_1,ww_F_O_2,ww_F_O_3,MM_L_O_1,MM_L_O_2,MM_L_O_3,ww_L_O_1,ww_L_O_2,ww_L_O_3	4,6,7,2,6,6,5,8,8,7,8,10	4.31418e+35	--
novel_circ_0017824	NC_019483.2	25631967	25674722	-	42755	531	101115182;	exon:25631968-25632130,exon:25633138-25633284,exon:25674502-25674722	MM_F_O_1,MM_F_O_2,MM_F_O_3,ww_F_O_1,ww_F_O_2,ww_F_O_3,MM_L_O_1,MM_L_O_2,ww_L_O_1,ww_L_O_2,ww_L_O_3	8,11,2,15,8,6,3,3,2,2,9	17,41,13,18,19,12,24,7,32,5,49	--
novel_circ_0017825	NC_019483.2	25631967	25674740	-	42773	402	101115182;	exon:25631968-25632130,exon:25674502-25674740	MM_F_O_1,MM_F_O_2,ww_F_O_1,ww_F_O_2,ww_F_O_3,MM_L_O_1,MM_L_O_2,ww_L_O_1,ww_L_O_2,ww_L_O_3	4,8,4,8,4,4,5,7,5,14	13,36,15,13,10,20,6,28,4,38	--
novel_circ_0017836	NC_019483.2	27757701	27766747	-	9046	235	101107844;	exon:27757702-27757936	MM_F_O_2,MM_F_O_3,ww_F_O_1,ww_F_O_2,ww_F_O_3,MM_L_O_2,MM_L_O_3,ww_L_O_1,ww_L_O_2,ww_L_O_3	6,8,6,12,2,13,13,11,7,3	95,118,67,133,78,80,107,48,99,63	--
novel_circ_0017838	NC_019483.2	27816983	27817278	-	295	295	101107844;	exon:27816984-27817278	MM_F_O_1,MM_F_O_2,MM_F_O_3,ww_F_O_1,ww_F_O_2,ww_F_O_3,MM_L_O_1,MM_L_O_2,MM_L_O_3,ww_L_O_1,ww_L_O_2,ww_L_O_3	33,22,29,20,76,20,10,91,101,52,62,48	115,121,105,74,178,71,64,106,152,82,111,90	--
novel_circ_0017843	NC_019483.2	31937669	31938324	+	655	362	101111689;	exon:31937670-31937837,exon:31938131-31938324	MM_F_O_1,ww_F_O_1,ww_F_O_2,MM_L_O_1,MM_L_O_2,MM_L_O_3,ww_L_O_2,ww_L_O_3	2,5,5,4,4,7,6,2	112,116,144,109,84,95,95,131	--
novel_circ_0017846	NC_019483.2	32054050	32090257	-	36207	437	101101837;101101824;101101823;101101836;	intron:32054051-32054227,intron:32088946-32089074,intron:32090127-32090257	MM_F_O_1,MM_F_O_2,MM_F_O_3,ww_F_O_1,ww_F_O_2,ww_F_O_3,MM_L_O_1,MM_L_O_2,MM_L_O_3,ww_L_O_1,ww_L_O_2,ww_L_O_3	7,4,11,23,19,12,6,14,5,12,16,7	69,65,79,99,80,72,90,110,126,99,91,88	--;--;--;--
novel_circ_0017851	NC_019483.2	32100173	32120179	-	20006	127	101112880;	exon:32100174-32100300	MM_F_O_1,MM_F_O_2,MM_F_O_3,ww_F_O_1,ww_F_O_2,ww_F_O_3,MM_L_O_1,MM_L_O_2,MM_L_O_3,ww_L_O_1,ww_L_O_2,ww_L_O_3	2,7,9,7,9,5,3,5,7,7,11,7	96,79,121,113,148,111,161,128,127,125,123,125	--
novel_circ_0017852	NC_019483.2	32110657	32111350	-	693	287	101112880;	exon:32110658-32110820,exon:32110907-32110958,exon:32111279-32111350	MM_F_O_1,MM_F_O_2,ww_F_O_1,ww_F_O_2,ww_F_O_3,MM_L_O_1,MM_L_O_2,MM_L_O_3,ww_L_O_1,ww_L_O_2,ww_L_O_3	9,4,3,12,7,6,6,15,6,23,5	110,91,141,188,125,196,128,212,131,178,138	--
novel_circ_0017853	NC_019483.2	32110657	32120179	-	9522	235	101112880;	exon:32110658-32110820,exon:32111279-32111350	MM_F_O_1,MM_F_O_2,MM_F_O_3,ww_F_O_2,ww_F_O_3,MM_L_O_1,MM_L_O_2,MM_L_O_3,ww_L_O_1,ww_L_O_3	2,6,6,4,3,3,7,3,3,3	97,72,113,144,83,137,118,141,115,110	--
novel_circ_0017857	NC_019483.2	32577209	32583330	+	6121	515	101114241;	exon:32577210-32577335,exon:32579071-32579147,exon:32580505-32580548,exon:32581795-32581955,exon:32583224-32583330	MM_F_O_1,MM_F_O_2,MM_F_O_3,ww_F_O_1,ww_F_O_2,ww_F_O_3,MM_L_O_1,MM_L_O_2,MM_L_O_3,ww_L_O_1,ww_L_O_2,ww_L_O_3	16,13,8,15,29,4,12,35,34,18,36,13	1.25104e+35	--
novel_circ_0017861	NC_019483.2	32749534	32779398	+	29864	291	101115001;	exon:32749535-32749632,exon:32752420-32752478,exon:32779265-32779398	MM_F_O_1,MM_F_O_2,MM_F_O_3,ww_F_O_2,MM_L_O_3,ww_L_O_1,ww_L_O_2	2,4,3,4,4,3,2	9.81191e+19	--
novel_circ_0017864	NC_019483.2	32769495	32779398	+	9903	524	101115001;	exon:32769496-32769561,exon:32770517-32770588,exon:32775729-32775898,exon:32778682-32778763,exon:32779265-32779398	MM_F_O_1,MM_F_O_2,MM_F_O_3,ww_F_O_1,ww_F_O_2,MM_L_O_1,MM_L_O_2,MM_L_O_3,ww_L_O_1,ww_L_O_2	7,2,8,3,9,3,6,11,5,10	1.28161e+29	--
novel_circ_0017870	NC_019483.2	32849654	32885632	+	35978	473	101115508;	exon:32849655-32849734,exon:32872727-32872788,exon:32878413-32878488,exon:32884043-32884119,exon:32885455-32885632	MM_F_O_1,MM_F_O_2,MM_F_O_3,ww_F_O_1,ww_F_O_2,ww_F_O_3,MM_L_O_1,MM_L_O_2,MM_L_O_3,ww_L_O_1,ww_L_O_2,ww_L_O_3	2,10,4,5,6,5,5,2,5,6,2,5	35,55,12,10,20,14,41,12,11,56,16,33	--
novel_circ_0017871	NC_019483.2	32872726	32885632	+	12906	393	101115508;	exon:32872727-32872788,exon:32878413-32878488,exon:32884043-32884119,exon:32885455-32885632	MM_F_O_1,MM_F_O_2,MM_F_O_3,ww_F_O_1,ww_F_O_2,ww_F_O_3,MM_L_O_1,MM_L_O_2,MM_L_O_3,ww_L_O_1,ww_L_O_2,ww_L_O_3	19,37,12,3,16,11,7,21,10,26,4,11	33,42,16,13,19,19,43,15,11,62,16,25	--
novel_circ_0017872	NC_019483.2	32884042	32885632	+	1590	255	101115508;	exon:32884043-32884119,exon:32885455-32885632	MM_F_O_1,MM_F_O_2,MM_F_O_3,ww_F_O_2,ww_F_O_3,MM_L_O_1,MM_L_O_2,MM_L_O_3,ww_L_O_1,ww_L_O_2,ww_L_O_3	10,9,6,8,6,5,13,19,19,9,9	42,77,27,29,26,58,32,25,73,29,47	--
novel_circ_0017885	NC_019483.2	35660182	35666161	+	5979	418	101122327;	exon:35660183-35660249,exon:35660512-35660607,exon:35661371-35661441,exon:35663589-35663663,exon:35664274-35664332,exon:35666112-35666161	MM_F_O_1,MM_F_O_2,MM_F_O_3,ww_F_O_1,ww_F_O_2,ww_F_O_3,MM_L_O_1,MM_L_O_2,MM_L_O_3,ww_L_O_1,ww_L_O_2,ww_L_O_3	9,15,18,11,12,7,12,19,15,15,13,19	102,107,59,73,140,55,49,70,56,113,67,92	--
novel_circ_0017892	NC_019483.2	35758655	35772756	-	14101	183	101122572;	exon:35758656-35758752,exon:35762045-35762130	MM_F_O_1,MM_F_O_2,MM_F_O_3,ww_F_O_1,ww_F_O_2,ww_F_O_3,MM_L_O_1,MM_L_O_2,MM_L_O_3,ww_L_O_1,ww_L_O_2,ww_L_O_3	4,16,2,10,9,6,3,7,13,4,10,7	71,121,68,117,78,83,104,63,97,148,37,117	--
novel_circ_0017900	NC_019483.2	36147077	36149567	+	2490	289	101123347;	exon:36147078-36147160,exon:36148186-36148286,exon:36149463-36149567	MM_F_O_1,MM_F_O_2,MM_F_O_3,ww_F_O_1,ww_F_O_2,ww_F_O_3,MM_L_O_1,MM_L_O_2,MM_L_O_3,ww_L_O_1,ww_L_O_2,ww_L_O_3	4,10,7,3,14,6,4,11,3,11,14,3	3.94339e+35	--
novel_circ_0017901	NC_019483.2	36147077	36150357	+	3280	361	101123347;	exon:36147078-36147160,exon:36148186-36148286,exon:36149463-36149567,exon:36150286-36150357	MM_F_O_1,MM_F_O_2,ww_F_O_2,ww_F_O_3,MM_L_O_1,MM_L_O_2,MM_L_O_3,ww_L_O_1,ww_L_O_3	11,4,5,4,3,5,4,6,14	4.26364e+26	--
novel_circ_0017903	NC_019483.2	36287278	36307051	-	19773	293	101102286;	exon:36287279-36287358,exon:36290894-36291002,exon:36306948-36307051	MM_F_O_1,MM_F_O_2,MM_F_O_3,ww_F_O_1,ww_F_O_2,MM_L_O_1,MM_L_O_2,MM_L_O_3,ww_L_O_1,ww_L_O_2,ww_L_O_3	4,7,4,4,4,2,7,5,9,4,7	193,133,129,148,192,86,133,101,160,143,158	--
novel_circ_0017910	NC_019483.2	37182233	37184432	+	2199	389	101102782;	exon:37182234-37182428,exon:37182584-37182664,exon:37184320-37184432	MM_F_O_1,MM_F_O_3,ww_F_O_1,ww_F_O_2,ww_F_O_3,MM_L_O_1,MM_L_O_2,MM_L_O_3,ww_L_O_1,ww_L_O_2,ww_L_O_3	15,27,16,88,20,14,59,36,13,110,13	66,184,114,419,111,147,464,571,139,606,65	--
novel_circ_0017911	NC_019483.2	37182233	37187322	+	5089	448	101102782;	exon:37182234-37182428,exon:37182584-37182664,exon:37184320-37184432,exon:37187264-37187322	MM_F_O_1,MM_F_O_2,MM_F_O_3,ww_F_O_1,ww_F_O_2,ww_F_O_3,MM_L_O_1,MM_L_O_2,MM_L_O_3,ww_L_O_1,ww_L_O_2,ww_L_O_3	9,14,10,7,51,3,5,50,20,10,39,9	63,56,180,108,400,103,148,421,555,131,561,68	--
novel_circ_0017912	NC_019483.2	37182233	37204529	+	22296	538	101102782;	exon:37182234-37182428,exon:37182584-37182664,exon:37184320-37184432,exon:37187264-37187322,exon:37204440-37204529	MM_F_O_1,MM_F_O_2,MM_F_O_3,ww_F_O_1,ww_F_O_2,ww_F_O_3,MM_L_O_1,MM_L_O_2,MM_L_O_3,ww_L_O_1,ww_L_O_2,ww_L_O_3	4,4,23,19,76,19,13,52,47,5,84,10	63,48,172,100,366,113,161,419,600,125,564,68	--
novel_circ_0017932	NC_019483.2	37377797	37394407	+	16610	158	101102782;	exon:37377798-37377955	MM_F_O_3,ww_F_O_1,ww_F_O_2,ww_F_O_3,MM_L_O_1,MM_L_O_2,MM_L_O_3,ww_L_O_1,ww_L_O_2,ww_L_O_3	9,3,24,3,3,10,3,5,18,3	106,72,267,81,98,253,412,85,419,55	--
novel_circ_0017933	NC_019483.2	38502527	38508522	+	5995	361	101122164;	exon:38502528-38502642,exon:38508277-38508522	MM_F_O_1,MM_F_O_2,MM_F_O_3,ww_F_O_1,ww_F_O_2,ww_F_O_3,MM_L_O_1,MM_L_O_2,MM_L_O_3,ww_L_O_1,ww_L_O_2,ww_L_O_3	63,72,75,89,56,37,23,66,29,78,64,76	2.0724e+35	--
novel_circ_0017936	NC_019483.2	38502527	38543070	+	40543	637	101122164;	exon:38502528-38502642,exon:38508277-38508522,exon:38540895-38541005,exon:38542906-38543070	MM_F_O_1,MM_F_O_2,MM_F_O_3,ww_F_O_1,ww_F_O_2,ww_F_O_3,MM_L_O_1,MM_L_O_2,MM_L_O_3,ww_L_O_1,ww_L_O_2,ww_L_O_3	5,16,16,11,10,4,9,7,13,13,21,45	1.8124e+35	--
novel_circ_0017949	NC_019483.2	40539845	40545823	+	5978	479	101123267;	exon:40539846-40539956,exon:40541818-40541943,exon:40545582-40545823	MM_F_O_1,MM_F_O_3,ww_F_O_1,ww_F_O_2,ww_F_O_3,MM_L_O_1,MM_L_O_2,MM_L_O_3,ww_L_O_1,ww_L_O_2,ww_L_O_3	12,28,24,25,4,2,17,10,13,50,7	15,42,33,19,13,13,21,16,33,22,29	--
novel_circ_0017959	NC_019483.2	6391634	6396439	+	4805	185	101107160;	exon:6391635-6391819	MM_F_O_1,MM_F_O_2,MM_F_O_3,MM_L_O_2	2,3,2,2	152,202,101,64	--
novel_circ_0017963	NC_019483.2	6413494	6420971	+	7477	487	101107160;	exon:6413495-6413634,exon:6419548-6419689,exon:6419967-6420069,exon:6420870-6420971	MM_F_O_1,MM_F_O_2,MM_F_O_3,ww_F_O_1,ww_F_O_2,MM_L_O_1,MM_L_O_2,MM_L_O_3,ww_L_O_1,ww_L_O_2,ww_L_O_3	9,3,4,8,3,8,10,3,4,3,4	176,164,129,127,71,126,76,29,152,44,182	--
novel_circ_0017964	NC_019483.2	6419547	6420971	+	1424	347	101107160;	exon:6419548-6419689,exon:6419967-6420069,exon:6420870-6420971	MM_F_O_3,ww_F_O_1,ww_F_O_2,ww_L_O_1,ww_L_O_2,ww_L_O_3	3,2,6,3,2,3	134,125,96,147,53,200	--
novel_circ_0017966	NC_019483.2	6763991	6766030	-	2039	654	101105629;	exon:6763992-6764182,exon:6764183-6764334,exon:6765028-6765124,exon:6765817-6766030	MM_F_O_1,MM_F_O_2,MM_F_O_3,ww_F_O_1,ww_F_O_2,ww_F_O_3,MM_L_O_2,MM_L_O_3,ww_L_O_1,ww_L_O_3	9,8,3,7,6,4,4,5,6,11	48,56,69,35,59,43,20,31,38,44	--
novel_circ_0006745	NC_019462.2	104574769	104603675	-	28906	366	101106771;	exon:104574770-104574901,exon:104596589-104596699,exon:104603553-104603675	MM_F_O_1,MM_F_O_2,MM_F_O_3,ww_F_O_1,ww_F_O_2,ww_F_O_3,MM_L_O_1,MM_L_O_2,MM_L_O_3,ww_L_O_1,ww_L_O_2,ww_L_O_3	10,19,9,13,27,5,6,20,19,15,30,23	3.00265e+35	--
novel_circ_0006747	NC_019462.2	104987795	104988063	+	268	268	101116052;	exon:104987796-104988063	MM_F_O_1,MM_F_O_3,ww_F_O_1,ww_F_O_2,ww_F_O_3,MM_L_O_1,MM_L_O_2,MM_L_O_3,ww_L_O_2	4,2,3,2,4,5,6,3,7	1.48151e+26	--
novel_circ_0006755	NC_019462.2	10530044	10532376	-	2332	396	101103719;	exon:10530045-10530181,exon:10531261-10531381,exon:10531886-10531960,exon:10532314-10532376	MM_F_O_1,MM_F_O_2,MM_F_O_3,ww_F_O_2,ww_F_O_3,MM_L_O_2,MM_L_O_3,ww_L_O_1,ww_L_O_2	2,10,7,6,2,13,8,8,12	149,68,112,186,136,138,366,118,129	--
novel_circ_0006760	NC_019462.2	105574555	105626783	-	52228	355	101116312;	exon:105574556-105574677,exon:105575066-105575180,exon:105626666-105626783	ww_F_O_1,ww_F_O_2,ww_F_O_3,MM_L_O_2,MM_L_O_3,ww_L_O_1	4,2,4,4,9,3	3.29553e+17	--
novel_circ_0006767	NC_019462.2	10577904	10578436	-	532	532	101103719;	exon:10577905-10578436	MM_F_O_1,MM_F_O_2,MM_F_O_3,ww_F_O_1,ww_F_O_2,ww_F_O_3,MM_L_O_2,MM_L_O_3,ww_L_O_2,ww_L_O_3	7,8,7,6,15,2,11,5,12,6	2.12124e+29	--
novel_circ_0006769	NC_019462.2	105958871	105966631	+	7760	403	101116572;	exon:105958872-105959129,exon:105966487-105966631	MM_F_O_1,MM_F_O_2,MM_F_O_3,ww_F_O_1,ww_F_O_2,ww_F_O_3,MM_L_O_1,MM_L_O_2,MM_L_O_3,ww_L_O_1,ww_L_O_2,ww_L_O_3	7,12,16,4,9,6,2,6,12,6,5,9	1.6918e+35	--
novel_circ_0006770	NC_019462.2	105958871	105985471	+	26600	258	101116572;	exon:105958872-105959129	MM_F_O_1,MM_F_O_2,MM_F_O_3,ww_F_O_1,ww_F_O_2,ww_F_O_3,MM_L_O_1,MM_L_O_2,ww_L_O_1,ww_L_O_2,ww_L_O_3	6,6,6,5,8,6,3,6,4,2,4	1.75206e+32	--
novel_circ_0006771	NC_019462.2	105958871	106002426	+	43555	128	101116572;	exon:106002299-106002426	MM_F_O_1,MM_F_O_2,MM_F_O_3,ww_F_O_1,ww_F_O_3,MM_L_O_1,ww_L_O_1,ww_L_O_2,ww_L_O_3	5,9,3,6,2,5,15,4,4	1.73199e+26	--
novel_circ_0006772	NC_019462.2	105958871	106020131	+	61260	178	101116572;	exon:106019954-106020131	MM_F_O_1,MM_F_O_2,MM_F_O_3,ww_F_O_3,MM_L_O_1,ww_L_O_1,ww_L_O_2,ww_L_O_3	3,7,10,4,5,5,5,2	1.63132e+23	--
novel_circ_0006778	NC_019462.2	106002298	106020131	+	17833	480	101116572;	exon:106002299-106002426,exon:106012926-106013099,exon:106019954-106020131	MM_F_O_1,MM_F_O_2,MM_F_O_3,ww_F_O_1,ww_F_O_2,MM_L_O_1,MM_L_O_2,MM_L_O_3,ww_L_O_2	3,3,5,3,3,2,2,4,4	2.04232e+26	--
novel_circ_0006789	NC_019462.2	106580150	106582505	-	2355	352	101107020;	exon:106580151-106580408,exon:106582412-106582505	MM_F_O_1,MM_F_O_2,MM_F_O_3,ww_F_O_1,ww_F_O_2,ww_F_O_3,MM_L_O_1,MM_L_O_2,ww_L_O_1,ww_L_O_2,ww_L_O_3	17,19,17,11,4,2,11,2,38,12,40	47,41,36,31,14,32,47,21,66,17,68	--
novel_circ_0006790	NC_019462.2	10660649	10661188	+	539	257	101105073;	exon:10660650-10660787,exon:10661070-10661188	ww_F_O_1,ww_F_O_2,ww_F_O_3,ww_L_O_1	3,4,3,3	92,246,93,126	--
novel_circ_0006801	NC_019462.2	106792816	106808828	-	16012	288	101107020;	exon:106792817-106792971,exon:106793611-106793743	MM_F_O_2,MM_F_O_3,ww_F_O_3,MM_L_O_1,ww_L_O_1,ww_L_O_2,ww_L_O_3	3,3,2,2,10,2,3	58,65,49,82,124,26,133	--
novel_circ_0006802	NC_019462.2	106792816	106836612	-	43796	321	101107020;	exon:106792817-106792971,exon:106808717-106808828,exon:106836559-106836612	MM_F_O_1,MM_F_O_2,MM_F_O_3,ww_F_O_1,ww_F_O_3,ww_L_O_1,ww_L_O_3	6,9,9,5,3,11,4	68,70,56,61,43,108,108	--
novel_circ_0006816	NC_019462.2	11098116	11102069	-	3953	366	101103644;	exon:11098117-11098289,exon:11101700-11101770,exon:11101948-11102069	MM_F_O_1,MM_F_O_2,MM_F_O_3,ww_F_O_1,ww_F_O_2,ww_F_O_3,MM_L_O_1,ww_L_O_1,ww_L_O_3	26,22,16,10,9,3,11,8,15	39,29,37,27,23,30,77,33,56	--
novel_circ_0006820	NC_019462.2	11944273	11945701	+	1428	298	101114442;	exon:11944274-11944363,exon:11944881-11945007,exon:11945621-11945701	MM_F_O_1,MM_F_O_2,MM_F_O_3,ww_F_O_1,ww_F_O_2,ww_F_O_3,MM_L_O_1,MM_L_O_2,MM_L_O_3,ww_L_O_1,ww_L_O_2,ww_L_O_3	7,9,6,2,8,5,4,3,4,10,3,10	52,51,31,20,36,32,25,22,17,64,42,39	--
novel_circ_0006822	NC_019462.2	11969097	11971468	+	2371	299	101114442;	exon:11969098-11969186,exon:11969688-11969814,exon:11971386-11971468	MM_F_O_1,MM_F_O_2,MM_F_O_3,ww_F_O_1,ww_F_O_2,MM_L_O_1,MM_L_O_2,MM_L_O_3,ww_L_O_1,ww_L_O_2,ww_L_O_3	5,2,6,7,7,5,3,4,7,7,4	119,135,74,94,95,95,94,45,126,63,124	--
novel_circ_0006823	NC_019462.2	12047730	12048013	+	283	122	101110503;	exon:12047731-12047814,exon:12047976-12048013	MM_F_O_2,MM_F_O_3,ww_F_O_2,MM_L_O_1,MM_L_O_2,MM_L_O_3,ww_L_O_1,ww_L_O_2,ww_L_O_3	6,9,5,3,2,2,6,4,3	9.39824e+27	--
novel_circ_0006834	NC_019462.2	12705798	12706648	-	850	285	101114351;	exon:12705799-12705924,exon:12706490-12706648	MM_F_O_2,ww_F_O_1,ww_F_O_2,MM_L_O_2,ww_L_O_1,ww_L_O_2,ww_L_O_3	6,4,3,6,4,2,5	411,347,230,91,355,86,336	--
novel_circ_0006836	NC_019462.2	12960194	12963134	+	2940	338	101119559;	exon:12960195-12960320,exon:12962153-12962259,exon:12963030-12963134	MM_F_O_2,ww_F_O_1,ww_F_O_2,MM_L_O_1,MM_L_O_2,MM_L_O_3	3,3,2,2,2,2	130,106,141,73,94,173	--
novel_circ_0006852	NC_019462.2	13796286	13796838	-	552	552	443431;	exon:13796287-13796838	MM_F_O_1,MM_F_O_2,MM_F_O_3,ww_F_O_1,ww_F_O_2,ww_F_O_3,MM_L_O_1,MM_L_O_2,MM_L_O_3,ww_L_O_1,ww_L_O_2,ww_L_O_3	56,118,66,74,174,48,53,135,186,85,128,115	1.22155e+35	--
novel_circ_0006875	NC_019462.2	16214170	16214516	-	346	266	101111547;	exon:16214171-16214371,exon:16214452-16214516	MM_F_O_3,ww_F_O_2,MM_L_O_1,MM_L_O_2,MM_L_O_3,ww_L_O_1,ww_L_O_2,ww_L_O_3	4,10,4,7,3,8,12,9	1.56148e+23	--
novel_circ_0006876	NC_019462.2	16237915	16241215	+	3300	214	101112057;	exon:16237916-16237978,exon:16240558-16240607,exon:16241115-16241215	MM_F_O_1,MM_F_O_3,ww_F_O_1,ww_F_O_2,ww_F_O_3,MM_L_O_1,ww_L_O_2	4,4,4,4,3,2,4	2.44161e+20	--
novel_circ_0006892	NC_019462.2	19101589	19130844	+	29255	191	101122522;	exon:19114573-19114657,exon:19130739-19130844	MM_F_O_2,MM_F_O_3,ww_F_O_1,ww_F_O_2,ww_F_O_3,MM_L_O_3,ww_L_O_1,ww_L_O_2,ww_L_O_3	4,3,7,6,4,2,3,2,4	2.15169e+26	--
novel_circ_0006894	NC_019462.2	19114288	19130844	+	16556	336	101122522;	exon:19114289-19114433,exon:19114573-19114657,exon:19130739-19130844	MM_F_O_1,MM_F_O_2,MM_F_O_3,ww_F_O_1,ww_F_O_2,ww_F_O_3,MM_L_O_1,MM_L_O_2,MM_L_O_3,ww_L_O_1,ww_L_O_2,ww_L_O_3	31,43,42,28,21,18,27,37,30,52,39,56	2.38256e+35	--
novel_circ_0006895	NC_019462.2	19114288	19155691	+	41403	175	101122522;	exon:19155517-19155691	MM_F_O_3,ww_F_O_2,ww_F_O_3,MM_L_O_2,MM_L_O_3,ww_L_O_1,ww_L_O_2,ww_L_O_3	6,2,3,5,3,2,2,2	2.0121e+23	--
novel_circ_0006896	NC_019462.2	19154263	19155691	+	1428	140	101122522;	exon:19154264-19154403	MM_F_O_1,MM_F_O_2,MM_F_O_3,ww_F_O_1,ww_F_O_2,ww_F_O_3,MM_L_O_1,MM_L_O_2,MM_L_O_3,ww_L_O_1,ww_L_O_2,ww_L_O_3	8,21,9,6,8,3,4,7,4,11,5,7	2.81239e+35	--
novel_circ_0006897	NC_019462.2	19154263	19171943	+	17680	586	101122522;	exon:19154264-19154403,exon:19154800-19154997,exon:19170612-19170665,exon:19171178-19171246,exon:19171819-19171943	MM_F_O_1,MM_F_O_2,MM_F_O_3,ww_F_O_1,ww_F_O_2,ww_F_O_3,MM_L_O_1,MM_L_O_2,MM_L_O_3,ww_L_O_1,ww_L_O_2,ww_L_O_3	2,9,13,8,13,2,4,5,3,8,4,13	2.40214e+35	--
novel_circ_0006898	NC_019462.2	19155516	19170665	+	15149	328	101122522;	exon:19155517-19155691,exon:19160512-19160610,exon:19170612-19170665	MM_F_O_1,MM_F_O_2,MM_F_O_3,ww_F_O_1,ww_F_O_2,ww_F_O_3,MM_L_O_1,MM_L_O_2,MM_L_O_3,ww_L_O_1,ww_L_O_2,ww_L_O_3	4,7,7,7,9,4,2,10,6,7,3,4	2.34279e+35	--
novel_circ_0006900	NC_019462.2	19168467	19170665	+	2198	291	101122522;	exon:19168468-19168578,exon:19169064-19169189,exon:19170612-19170665	MM_F_O_1,MM_F_O_2,MM_F_O_3,ww_F_O_1,ww_F_O_2,ww_F_O_3,MM_L_O_1,MM_L_O_2,MM_L_O_3,ww_L_O_1,ww_L_O_2,ww_L_O_3	24,32,22,11,16,19,13,11,10,32,9,24	2.71305e+35	--
novel_circ_0006901	NC_019462.2	19168467	19171943	+	3476	416	101122522;	exon:19168468-19168578,exon:19169064-19169189,exon:19170612-19170665,exon:19171819-19171943	MM_F_O_1,MM_F_O_2,MM_F_O_3,ww_F_O_1,ww_F_O_2,ww_F_O_3,MM_L_O_1,MM_L_O_2,MM_L_O_3,ww_L_O_1,ww_L_O_2,ww_L_O_3	11,9,9,9,10,2,2,8,3,6,11,3	2.44266e+35	--
novel_circ_0006905	NC_019462.2	19290348	19306055	-	15707	285	101123035;	exon:19290349-19290475,exon:19305898-19306055	MM_F_O_2,MM_F_O_3,ww_F_O_1,ww_F_O_2,ww_F_O_3,MM_L_O_1,MM_L_O_2,ww_L_O_1,ww_L_O_2,ww_L_O_3	4,8,3,2,2,3,5,4,8,8	206,139,182,165,80,117,128,174,130,196	--
novel_circ_0006906	NC_019462.2	19318753	19323544	-	4791	543	101123035;	exon:19318754-19318958,exon:19319295-19319480,exon:19323393-19323544	MM_F_O_2,MM_F_O_3,ww_F_O_1,ww_F_O_2,MM_L_O_1,MM_L_O_2,MM_L_O_3,ww_L_O_1,ww_L_O_2,ww_L_O_3	6,5,3,8,4,3,4,10,7,9	2.48157e+29	--
novel_circ_0006907	NC_019462.2	19689443	19690692	+	1249	349	101123553;	exon:19689444-19689543,exon:19690150-19690246,exon:19690541-19690692	MM_F_O_1,MM_F_O_2,MM_F_O_3,ww_F_O_1,ww_F_O_2,MM_L_O_1,MM_L_O_2,MM_L_O_3,ww_L_O_1,ww_L_O_2,ww_L_O_3	10,20,21,19,31,6,21,26,8,26,2	2.03237e+32	--
novel_circ_0006912	NC_019462.2	20243496	20277365	+	33869	415	101123298;	exon:20243497-20243623,exon:20273044-20273245,exon:20277280-20277365	MM_F_O_2,MM_F_O_3,ww_F_O_1,ww_F_O_2,ww_F_O_3,MM_L_O_1,MM_L_O_2,MM_L_O_3,ww_L_O_1,ww_L_O_2,ww_L_O_3	3,7,12,8,6,5,14,17,6,4,9	1.49213e+32	--
novel_circ_0006913	NC_019462.2	20256758	20268725	+	11967	519	101123298;	exon:20256759-20256893,exon:20260438-20260538,exon:20260800-20260874,exon:20267332-20267403,exon:20268590-20268725	MM_F_O_1,MM_F_O_2,MM_F_O_3,ww_F_O_1,ww_F_O_3,MM_L_O_3,ww_L_O_1,ww_L_O_2,ww_L_O_3	3,4,8,2,3,4,6,7,2	1.43171e+26	--
novel_circ_0006914	NC_019462.2	20256758	20277365	+	20607	524	101123298;	exon:20256759-20256893,exon:20260438-20260538,exon:20273044-20273245,exon:20277280-20277365	MM_F_O_1,MM_F_O_2,MM_F_O_3,ww_F_O_1,ww_F_O_2,ww_F_O_3,MM_L_O_1,MM_L_O_2,MM_L_O_3,ww_L_O_1,ww_L_O_2,ww_L_O_3	16,8,7,15,8,5,13,31,18,13,28,5	1.24163e+35	--
novel_circ_0006928	NC_019462.2	20454347	20474544	+	20197	628	101102808;	exon:20454348-20454525,exon:20456528-20456664,exon:20471291-20471494,exon:20474436-20474544	MM_F_O_1,MM_F_O_2,MM_F_O_3,ww_F_O_1,ww_F_O_2,ww_F_O_3,MM_L_O_1,MM_L_O_2,MM_L_O_3,ww_L_O_1,ww_L_O_2,ww_L_O_3	5,8,4,7,6,9,9,14,13,5,10,8	112,82,112,72,111,80,63,120,81,108,116,121	--
novel_circ_0006929	NC_019462.2	20460671	20474544	+	13873	268	101102808;	exon:20460672-20460830,exon:20474436-20474544	MM_F_O_1,MM_F_O_3,ww_F_O_1,ww_F_O_2,ww_F_O_3	4,3,2,6,7	118,133,105,150,69	--
novel_circ_0006930	NC_019462.2	20614758	20615094	-	336	336	101103563;	exon:20614759-20615094	MM_F_O_3,ww_F_O_3,MM_L_O_1,MM_L_O_2,MM_L_O_3,ww_L_O_1,ww_L_O_2	6,2,2,4,3,3,3	2.04113e+20	--
novel_circ_0006939	NC_019462.2	22987091	23053510	+	66419	321	101104991;	exon:22987092-22987190,exon:22990297-22990392,exon:23053385-23053510	MM_F_O_1,MM_F_O_2,MM_F_O_3,ww_F_O_1,ww_F_O_2,MM_L_O_2,MM_L_O_3,ww_L_O_1,ww_L_O_2	2,2,3,4,5,3,10,5,20	26,10,16,18,83,34,47,13,38	--
novel_circ_0006946	NC_019462.2	23287879	23312750	-	24871	281	101105242;	exon:23287880-23288020,exon:23312611-23312750	MM_F_O_2,MM_F_O_3,ww_F_O_1,ww_F_O_2,ww_F_O_3,MM_L_O_1,ww_L_O_1,ww_L_O_3	7,7,3,3,4,2,4,3	6.8243e+23	--
novel_circ_0006949	NC_019462.2	23303467	23305919	-	2452	365	101105242;	exon:23303468-23303619,exon:23305611-23305695,exon:23305792-23305919	MM_F_O_2,MM_F_O_3,ww_F_O_1,ww_F_O_2,MM_L_O_1,ww_L_O_1,ww_L_O_2,ww_L_O_3	6,2,2,9,8,10,3,3	6.29434e+23	--
novel_circ_0006950	NC_019462.2	23303467	23312750	-	9283	616	101105242;	exon:23303468-23303619,exon:23305611-23305695,exon:23305792-23305919,exon:23310824-23310934,exon:23312611-23312750	MM_F_O_1,MM_F_O_2,MM_F_O_3,ww_F_O_1,ww_F_O_2,ww_F_O_3,MM_L_O_1,MM_L_O_2,MM_L_O_3,ww_L_O_1,ww_L_O_2,ww_L_O_3	20,23,28,22,14,8,12,11,2,28,11,22	709,679,424,657,451,377,169,201,58,353,129,483	--
novel_circ_0006951	NC_019462.2	23303467	23326044	-	22577	348	101105242;	exon:23303468-23303619,exon:23324595-23324670,exon:23325925-23326044	MM_F_O_1,MM_F_O_2,MM_F_O_3,ww_F_O_1,ww_F_O_2,ww_F_O_3,ww_L_O_1,ww_L_O_2,ww_L_O_3	4,9,8,5,7,2,11,19,5	6.54572e+26	--
novel_circ_0006952	NC_019462.2	23305610	23312750	-	7140	464	101105242;	exon:23305611-23305695,exon:23305792-23305919,exon:23310824-23310934,exon:23312611-23312750	MM_F_O_2,MM_F_O_3,ww_F_O_1,ww_F_O_3,ww_L_O_1,ww_L_O_2,ww_L_O_3	7,11,6,6,4,2,6	6.78423e+20	--
novel_circ_0006953	NC_019462.2	23310132	23312750	-	2618	360	101105242;	exon:23310133-23310241,exon:23310824-23310934,exon:23312611-23312750	MM_F_O_1,MM_F_O_2,MM_F_O_3,ww_F_O_1,ww_F_O_2,MM_L_O_3,ww_L_O_3	2,3,9,4,3,2,5	577,637,412,616,428,53,460	--
novel_circ_0006954	NC_019462.2	23324190	23326044	-	1854	292	101105242;	exon:23324191-23324286,exon:23324595-23324670,exon:23325925-23326044	MM_F_O_2,MM_F_O_3,ww_F_O_1,ww_F_O_2,ww_F_O_3,MM_L_O_1,MM_L_O_2,MM_L_O_3,ww_L_O_1,ww_L_O_2,ww_L_O_3	4,3,5,2,3,4,4,2,9,5,2	584,367,552,415,339,133,189,47,288,151,423	--
novel_circ_0006956	NC_019462.2	23890814	23909450	-	18636	471	101105909;	exon:23890815-23890917,exon:23896129-23896232,exon:23906362-23906464,exon:23909290-23909450	MM_F_O_1,MM_F_O_2,MM_F_O_3,ww_F_O_1,ww_F_O_2,ww_F_O_3,MM_L_O_1,MM_L_O_2,MM_L_O_3,ww_L_O_1,ww_L_O_2,ww_L_O_3	4,11,18,14,11,12,5,18,5,6,15,16	3.37182e+35	--
novel_circ_0006958	NC_019462.2	23904015	23909450	-	5435	428	101105909;	exon:23904016-23904179,exon:23906362-23906464,exon:23909290-23909450	MM_F_O_1,MM_F_O_2,MM_F_O_3,ww_F_O_1,ww_F_O_2,ww_F_O_3,MM_L_O_2,ww_L_O_2,ww_L_O_3	10,5,5,7,3,3,4,7,9	3.61225e+26	--
novel_circ_0006964	NC_019462.2	24759213	24762870	+	3657	309	101108127;	exon:24759214-24759298,exon:24760263-24760369,exon:24762754-24762870	MM_F_O_2,ww_F_O_1,ww_F_O_2,ww_F_O_3,MM_L_O_1,MM_L_O_2,ww_L_O_1,ww_L_O_2	2,2,2,3,2,3,3,3	3.75453e+23	--
novel_circ_0006967	NC_019462.2	26484851	26485107	+	256	256	101109444;	exon:26484852-26485107	MM_F_O_2,MM_F_O_3,ww_F_O_1,ww_F_O_3,MM_L_O_1,MM_L_O_3,ww_L_O_1,ww_L_O_2,ww_L_O_3	2,10,7,4,2,9,6,3,7	134,120,104,99,114,66,113,79,110	--
novel_circ_0006978	NC_019462.2	27585789	27628627	-	42838	85	101109703;	exon:27585790-27585874	MM_F_O_1,MM_F_O_2,MM_F_O_3,ww_F_O_2,ww_F_O_3,MM_L_O_2,MM_L_O_3,ww_L_O_1,ww_L_O_2,ww_L_O_3	5,11,14,10,4,5,2,12,6,3	135,168,123,144,83,91,70,124,82,145	--
novel_circ_0006979	NC_019462.2	27597456	27628627	-	31171	661	101109703;	exon:27597457-27597691,exon:27628202-27628627	MM_F_O_1,MM_F_O_2,MM_F_O_3,ww_F_O_1,ww_F_O_2,ww_F_O_3,MM_L_O_1,MM_L_O_2,MM_L_O_3,ww_L_O_1,ww_L_O_2,ww_L_O_3	17,23,37,21,22,15,5,28,16,28,30,19	144,168,131,135,133,81,88,90,77,112,86,148	--
novel_circ_0006980	NC_019462.2	27612576	27628627	-	16051	202	101109703;	exon:27612577-27612646,exon:27618151-27618191,exon:27620515-27620605	MM_F_O_1,MM_F_O_3,ww_F_O_1,ww_F_O_2,MM_L_O_1,MM_L_O_2,MM_L_O_3,ww_L_O_2,ww_L_O_3	5,7,2,4,2,4,5,2,6	2.70265e+26	--
novel_circ_0006982	NC_019462.2	27781227	27783092	+	1865	272	101110325;	exon:27781228-27781384,exon:27782978-27783092	MM_F_O_1,MM_F_O_2,MM_F_O_3,ww_F_O_1,ww_F_O_2,ww_F_O_3,MM_L_O_1,MM_L_O_2,MM_L_O_3,ww_L_O_1,ww_L_O_2,ww_L_O_3	5,7,6,4,14,10,7,8,21,14,14,3	2.5831e+35	--
novel_circ_0006983	NC_019462.2	27781227	27787578	+	6351	414	101110325;	exon:27781228-27781384,exon:27782978-27783092,exon:27787437-27787578	MM_F_O_1,MM_F_O_2,MM_F_O_3,ww_F_O_1,ww_F_O_2,ww_F_O_3,MM_L_O_1,MM_L_O_2,MM_L_O_3,ww_L_O_1,ww_L_O_2,ww_L_O_3	71,129,112,89,102,38,66,87,73,117,126,129	2.76279e+35	--
novel_circ_0006985	NC_019462.2	27826756	27834246	+	7490	268	101110325;	exon:27826757-27826934,exon:27834157-27834246	ww_L_O_1,ww_L_O_2,ww_L_O_3	3,3,3	233208288	--
novel_circ_0006988	NC_019462.2	28424340	28443628	-	19288	324	101111279;	exon:28424341-28424546,exon:28443511-28443628	MM_F_O_1,MM_F_O_2,MM_F_O_3,ww_F_O_1,ww_F_O_2,MM_L_O_2,MM_L_O_3,ww_L_O_1,ww_L_O_2,ww_L_O_3	3,7,6,5,7,6,8,3,9,6	3.54373e+29	--
novel_circ_0006994	NC_019462.2	3110971	3118273	-	7302	125	101104060;	exon:3110972-3111096	MM_F_O_1,MM_F_O_2,MM_F_O_3,ww_F_O_2,ww_F_O_3,MM_L_O_3,ww_L_O_1,ww_L_O_2	4,2,7,5,10,8,6,5	72,45,59,77,38,58,42,32	--
novel_circ_0006999	NC_019462.2	32099997	32111510	-	11513	215	101115363;	exon:32099998-32100125,exon:32111424-32111510	MM_F_O_1,MM_F_O_2,MM_F_O_3,ww_L_O_2,ww_L_O_3	3,2,7,3,2	227217185169241	--
novel_circ_0007002	NC_019462.2	32132482	32149798	-	17316	349	101115363;	exon:32132483-32132661,exon:32149629-32149798	ww_F_O_2,MM_L_O_3,ww_L_O_1,ww_L_O_2,ww_L_O_3	6,5,3,2,3	224162225164247	--
novel_circ_0007010	NC_019462.2	35844892	35863965	-	19073	406	101119468;	exon:35844893-35845055,exon:35852180-35852280,exon:35859774-35859850,exon:35863901-35863965	MM_F_O_1,MM_F_O_2,MM_F_O_3,ww_F_O_1,ww_F_O_2,ww_F_O_3,MM_L_O_1,MM_L_O_2,MM_L_O_3,ww_L_O_1,ww_L_O_2,ww_L_O_3	4,9,5,5,10,4,3,15,3,9,15,5	87,77,78,80,87,60,66,78,74,86,64,86	--
novel_circ_0007015	NC_019462.2	3592595	3615006	-	22411	358	101105075;	exon:3592596-3592864,exon:3614918-3615006	MM_F_O_1,MM_F_O_3,ww_F_O_1,ww_F_O_2,MM_L_O_1,MM_L_O_2,MM_L_O_3,ww_L_O_2,ww_L_O_3	5,5,6,4,2,5,4,2,2	73,43,60,142,67,32,64,43,73	--
novel_circ_0007016	NC_019462.2	359735	361934	-	2199	273	101120323;	exon:359736-359821,exon:361748-361934	MM_F_O_1,MM_F_O_2,MM_F_O_3,ww_F_O_1,ww_F_O_2,ww_F_O_3,MM_L_O_1,MM_L_O_2,MM_L_O_3,ww_L_O_1,ww_L_O_2,ww_L_O_3	5,9,10,3,10,9,4,17,35,15,22,16	132,112,91,122,175,79,105,106,104,129,136,118	--
novel_circ_0007020	NC_019462.2	36110093	36123023	+	12930	136	101120917;	exon:36110094-36110229	MM_F_O_1,MM_F_O_2,MM_F_O_3,ww_F_O_2,MM_L_O_2,ww_L_O_1	3,2,4,4,3,4	3.09296e+17	--
novel_circ_0007022	NC_019462.2	36118031	36123023	+	4992	173	101120917;	exon:36118032-36118204	MM_F_O_1,MM_F_O_3,ww_F_O_1,ww_F_O_2,ww_F_O_3,MM_L_O_2,MM_L_O_3,ww_L_O_3	2,6,7,2,3,5,2,4	3.19289e+23	--
novel_circ_0007029	NC_019462.2	36257948	36261885	-	3937	318	101122435;	exon:36257949-36258068,exon:36261067-36261146,exon:36261768-36261885	MM_F_O_1,MM_F_O_2,MM_F_O_3,ww_F_O_2,ww_F_O_3,MM_L_O_1,ww_L_O_1	6,5,4,2,3,5,3	7.41472e+20	--
novel_circ_0007035	NC_019462.2	4020543	4022444	+	1901	240	101106936;	exon:4020544-4020675,exon:4022337-4022444	MM_F_O_2,MM_F_O_3,ww_F_O_2,ww_F_O_3,MM_L_O_1,MM_L_O_2,MM_L_O_3,ww_L_O_1,ww_L_O_2,ww_L_O_3	7,3,15,5,2,12,17,6,6,4	44,55,58,40,18,55,45,23,65,41	--
novel_circ_0007038	NC_019462.2	40632716	40633627	+	911	264	101109798;	exon:40632717-40632768,exon:40633260-40633340,exon:40633497-40633627	MM_F_O_2,MM_F_O_3,ww_F_O_2,ww_F_O_3,MM_L_O_1,MM_L_O_2,MM_L_O_3,ww_L_O_2	2,4,3,3,5,8,3,5	42,81,147,64,72,165,215,177	--
novel_circ_0007059	NC_019462.2	43487644	43505733	+	18089	378	101118786;	exon:43487645-43487815,exon:43505527-43505733	MM_F_O_1,MM_F_O_2,MM_F_O_3,ww_F_O_1,ww_F_O_2,ww_F_O_3,MM_L_O_1,MM_L_O_2,MM_L_O_3,ww_L_O_1,ww_L_O_2,ww_L_O_3	10,6,14,11,8,2,4,12,2,8,6,5	2.3914e+35	--
novel_circ_0007060	NC_019462.2	43487644	43523351	+	35707	347	101118786;	exon:43487645-43487815,exon:43523176-43523351	MM_F_O_1,MM_F_O_2,MM_F_O_3,ww_F_O_1,ww_F_O_2,ww_F_O_3,MM_L_O_1,MM_L_O_2,MM_L_O_3,ww_L_O_1,ww_L_O_2,ww_L_O_3	3,4,3,5,4,7,5,3,3,2,7,3	197,110,119,154,171,116,79,81,110,94,85,126	--
novel_circ_0007063	NC_019462.2	43492593	43507581	+	14988	262	101118786;	exon:43492594-43492696,exon:43507423-43507581	MM_F_O_1,MM_F_O_2,MM_L_O_2,MM_L_O_3,ww_L_O_1,ww_L_O_2,ww_L_O_3	2,2,6,2,4,3,3	2.04172e+20	--
novel_circ_0007068	NC_019462.2	43504376	43507581	+	3205	215	101118786;	exon:43504377-43504432,exon:43507423-43507581	MM_F_O_1,MM_F_O_3,ww_F_O_1,ww_F_O_2,ww_F_O_3,MM_L_O_1,MM_L_O_2,MM_L_O_3,ww_L_O_1	3,3,2,5,3,3,3,3,2	2.11145e+26	--
novel_circ_0007078	NC_019462.2	44876172	44892840	+	16668	120	443172;	exon:44892721-44892840	MM_F_O_3,ww_F_O_1,ww_F_O_2,ww_F_O_3,MM_L_O_2,MM_L_O_3,ww_L_O_2	4,3,3,3,2,11,8	2.332e+20	--
novel_circ_0007084	NC_019462.2	46742352	46745173	-	2821	331	101107784;	exon:46742353-46742485,exon:46744238-46744393,exon:46745132-46745173	MM_F_O_1,MM_F_O_2,MM_F_O_3,ww_F_O_1,ww_F_O_2,ww_F_O_3,MM_L_O_1,MM_L_O_2,MM_L_O_3,ww_L_O_1,ww_L_O_2,ww_L_O_3	20,29,21,19,52,8,10,43,25,35,27,22	1.64204e+35	--
novel_circ_0007086	NC_019462.2	46764443	46771990	-	7547	574	101107784;	exon:46764444-46764601,exon:46766512-46766607,exon:46771375-46771516,exon:46771813-46771990	MM_F_O_1,MM_F_O_2,MM_F_O_3,ww_F_O_1,ww_F_O_2,ww_F_O_3,MM_L_O_1,MM_L_O_2,MM_L_O_3,ww_L_O_1,ww_L_O_2	9,7,7,10,15,6,4,9,7,14,9	165,160,170,97,303,129,127,166,197,164,200	--
novel_circ_0007087	NC_019462.2	46764443	46778702	-	14259	350	101107784;	exon:46764444-46764601,exon:46778511-46778702	MM_F_O_1,MM_F_O_2,MM_F_O_3,ww_F_O_3,MM_L_O_2,MM_L_O_3,ww_L_O_2	4,6,3,2,2,4,5	1.79171e+20	--
novel_circ_0007093	NC_019462.2	46947854	46948752	-	898	282	101109612;	exon:46947855-46947987,exon:46948082-46948187,exon:46948710-46948752	MM_F_O_1,MM_F_O_2,MM_F_O_3,ww_F_O_1,ww_F_O_2,ww_F_O_3,MM_L_O_1,MM_L_O_2,MM_L_O_3,ww_L_O_1,ww_L_O_2,ww_L_O_3	11,2,12,6,12,6,5,20,8,11,9,6	96,94,87,88,110,59,60,84,55,105,97,95	--
novel_circ_0007094	NC_019462.2	47125585	47127583	+	1998	222	101111280;	exon:47127223-47127313,exon:47127453-47127583	MM_F_O_3,ww_F_O_1,ww_F_O_2,MM_L_O_2,MM_L_O_3,ww_L_O_1,ww_L_O_2,ww_L_O_3	4,3,4,2,2,2,5,4	1.35156e+23	--
novel_circ_0007098	NC_019462.2	47678428	47693176	-	14748	414	101112978;	exon:47678429-47678550,exon:47684251-47684442,exon:47693077-47693176	MM_F_O_2,MM_F_O_3,ww_F_O_2,MM_L_O_1,MM_L_O_2,MM_L_O_3,ww_L_O_1,ww_L_O_2,ww_L_O_3	6,5,6,3,4,2,9,3,10	5.49373e+26	--
novel_circ_0007103	NC_019462.2	48693789	48705604	+	11815	225	101101825;101101824;101101831;101101823;101101778;101117583;	intron:48705380-48705604	MM_F_O_1,MM_F_O_2,MM_F_O_3,ww_F_O_1,ww_F_O_2,ww_F_O_3,MM_L_O_2,MM_L_O_3,ww_L_O_1,ww_L_O_2,ww_L_O_3	2,4,4,12,2,2,5,12,2,4,2	231,349,196,293,245,147,118,78,262,155,290	--;--;--;--;--;--
novel_circ_0007112	NC_019462.2	50714498	50718177	+	3679	268	101101825;101101824;101101831;101101823;101101778;	intron:50714499-50714593,intron:50717577-50717649,intron:50718078-50718177	MM_F_O_2,MM_F_O_3,ww_F_O_1,ww_F_O_2,ww_F_O_3,ww_L_O_1,ww_L_O_3	7,8,19,3,3,9,4	31,18,27,11,19,18,29	--;--;--;--;--
novel_circ_0007114	NC_019462.2	51241226	51253454	+	12228	270	101109966;	exon:51241227-51241322,exon:51248003-51248074,exon:51253353-51253454	MM_F_O_1,MM_F_O_2,MM_F_O_3,ww_F_O_1,ww_F_O_2,ww_F_O_3,MM_L_O_2,MM_L_O_3,ww_L_O_1,ww_L_O_2,ww_L_O_3	10,9,19,8,3,10,5,4,10,8,6	2.53167e+32	--
novel_circ_0007115	NC_019462.2	51241226	51260411	+	19185	381	101109966;	exon:51241227-51241322,exon:51248003-51248074,exon:51253353-51253454,exon:51260301-51260411	MM_F_O_1,MM_F_O_2,MM_F_O_3,ww_F_O_1,ww_F_O_2,MM_L_O_1,MM_L_O_2,ww_L_O_1,ww_L_O_2,ww_L_O_3	5,4,4,7,2,2,3,7,4,5	2.39145e+29	--
novel_circ_0007125	NC_019462.2	51423154	51426746	+	3592	253	101109966;	exon:51423155-51423242,exon:51424907-51424965,exon:51426641-51426746	ww_F_O_1,ww_F_O_3,MM_L_O_2,MM_L_O_3,ww_L_O_1,ww_L_O_2,ww_L_O_3	3,7,2,2,7,3,2	230,146,105,146,179,61,158	--
novel_circ_0007128	NC_019462.2	52583587	52591551	-	7964	517	101101825;101101824;101101831;101101823;101101778;	intron:52583588-52583635,intron:52586620-52586915,intron:52591379-52591551	MM_F_O_1,MM_F_O_2,MM_F_O_3,ww_F_O_1,ww_F_O_2,ww_F_O_3,MM_L_O_1,MM_L_O_2,MM_L_O_3,ww_L_O_1,ww_L_O_2,ww_L_O_3	18,25,18,27,14,6,14,13,5,26,16,6	4.35428e+35	--;--;--;--;--
novel_circ_0007136	NC_019462.2	54405051	54409279	-	4228	293	101111095;	exon:54405052-54405212,exon:54406745-54406818,exon:54409222-54409279	MM_F_O_1,MM_F_O_2,MM_F_O_3,ww_F_O_1,ww_F_O_2,ww_L_O_1	3,2,2,5,2,4	50,85,64,33,68,62	--
novel_circ_0007141	NC_019462.2	55298186	55308090	-	9904	377	101113409;	exon:55298187-55298299,exon:55304631-55304796,exon:55307993-55308090	MM_F_O_1,MM_F_O_2,MM_F_O_3,ww_F_O_1,ww_F_O_2,ww_F_O_3,MM_L_O_1,MM_L_O_2,MM_L_O_3,ww_L_O_1,ww_L_O_2,ww_L_O_3	6,16,5,9,7,7,3,7,11,7,10,20	324,437,175,155,49,135,46,78,81,85,67,251	--
novel_circ_0007143	NC_019462.2	55992612	55994359	-	1747	351	101114775;	exon:55992613-55992792,exon:55994189-55994359	MM_F_O_1,MM_F_O_2,MM_F_O_3,ww_F_O_1,ww_F_O_2,ww_F_O_3,MM_L_O_1,MM_L_O_2,MM_L_O_3,ww_L_O_1,ww_L_O_2,ww_L_O_3	4,4,6,3,15,2,4,13,7,4,7,3	2.08325e+35	--
novel_circ_0007146	NC_019462.2	5613501	5615948	-	2447	225	101115874;	exon:5613502-5613636,exon:5615859-5615948	MM_F_O_2,MM_F_O_3,ww_F_O_1,ww_F_O_2,ww_F_O_3,MM_L_O_2,MM_L_O_3,ww_L_O_1	10,4,2,8,2,5,3,2	51,78,64,108,69,57,88,35	--
novel_circ_0007149	NC_019462.2	57259283	57262351	+	3068	525	101117330;	exon:57259284-57259454,exon:57261105-57261247,exon:57262141-57262351	MM_F_O_2,MM_F_O_3,ww_F_O_1,ww_L_O_1,ww_L_O_2,ww_L_O_3	5,3,3,7,2,4	2.20177e+17	--
novel_circ_0007158	NC_019462.2	59280295	59283722	+	3427	583	101102810;	exon:59280296-59280790,exon:59283635-59283722	MM_F_O_1,MM_F_O_2,MM_F_O_3,ww_F_O_1,ww_F_O_2,ww_F_O_3,MM_L_O_1,MM_L_O_2,MM_L_O_3,ww_L_O_1,ww_L_O_2,ww_L_O_3	4,12,14,9,12,9,12,31,17,19,11,19	46,22,35,41,86,47,43,88,90,24,32,70	--
novel_circ_0007163	NC_019462.2	60442478	60443185	+	707	256	101106523;	exon:60442479-60442560,exon:60443012-60443185	MM_F_O_1,MM_F_O_2,MM_F_O_3,ww_F_O_1,ww_F_O_2,ww_F_O_3,MM_L_O_1,MM_L_O_2,MM_L_O_3,ww_L_O_1,ww_L_O_2,ww_L_O_3	2,16,5,10,9,3,3,7,8,6,2,4	68,55,51,48,54,29,54,67,64,70,68,89	--
novel_circ_0007165	NC_019462.2	62750865	62779470	-	28605	296	101109013;	exon:62750866-62750919,exon:62779229-62779470	MM_F_O_1,MM_F_O_2,MM_F_O_3,ww_F_O_1,ww_F_O_2,ww_F_O_3,MM_L_O_1,MM_L_O_2,MM_L_O_3,ww_L_O_1,ww_L_O_2,ww_L_O_3	4,10,13,9,7,3,7,4,17,6,12,6	152,230,167,130,217,105,90,113,64,211,144,194	--
novel_circ_0007167	NC_019462.2	62754705	62779470	-	24765	213	101109013;	exon:62754706-62754778,exon:62758167-62758306	MM_F_O_1,MM_F_O_2,MM_F_O_3,ww_F_O_1,ww_F_O_2,ww_F_O_3,MM_L_O_1,MM_L_O_2,MM_L_O_3,ww_L_O_1,ww_L_O_2,ww_L_O_3	14,17,17,18,15,5,11,6,17,12,22,2	135,172,123,115,172,90,75,98,58,185,111,159	--
novel_circ_0007170	NC_019462.2	62766725	62779470	-	12745	422	101109013;	exon:62766726-62766805,exon:62778786-62778885,exon:62779229-62779470	MM_F_O_1,ww_F_O_1,ww_F_O_2,MM_L_O_1,MM_L_O_2,ww_L_O_1,ww_L_O_2,ww_L_O_3	4,2,2,2,3,9,6,4	2.22206e+23	--
novel_circ_0007184	NC_019462.2	64505731	64516249	+	10518	272	101101825;101101824;101101831;101101823;101101778;101101794;	intron:64506818-64506978,intron:64516139-64516249	MM_F_O_1,MM_F_O_2,ww_F_O_1,MM_L_O_2,ww_L_O_1,ww_L_O_2,ww_L_O_3	3,13,16,3,4,4,19	17,22,35,11,4,64,73	--;--;--;--;--;--
novel_circ_0007186	NC_019462.2	651523	660267	+	8744	328	101120826;	exon:651524-651653,exon:657157-657215,exon:660129-660267	MM_F_O_1,MM_F_O_2,MM_F_O_3,ww_F_O_1,MM_L_O_2,MM_L_O_3,ww_L_O_1,ww_L_O_3	5,3,4,2,4,2,4,4	1.28149e+23	--
novel_circ_0007207	NC_019462.2	77829828	77844615	+	14787	232	101120662;	exon:77829829-77829937,exon:77844493-77844615	MM_F_O_1,ww_F_O_2,MM_L_O_1,MM_L_O_2,MM_L_O_3,ww_L_O_1,ww_L_O_2,ww_L_O_3	3,7,5,2,6,5,8,4	3.57425e+23	--
novel_circ_0007214	NC_019462.2	77855271	77866585	+	11314	527	101120662;	exon:77855272-77855376,exon:77855749-77855896,exon:77865407-77865512,exon:77866418-77866585	MM_F_O_1,MM_F_O_2,MM_F_O_3,ww_F_O_1,ww_F_O_2,ww_F_O_3,MM_L_O_1,MM_L_O_2,MM_L_O_3,ww_L_O_1,ww_L_O_2,ww_L_O_3	14,11,10,5,5,6,5,11,4,7,12,16	3.10368e+35	--
novel_circ_0007215	NC_019462.2	77863673	77866585	+	2912	168	101120662;	exon:77866418-77866585	MM_F_O_1,ww_F_O_1,ww_F_O_3,MM_L_O_3,ww_L_O_1,ww_L_O_2,ww_L_O_3	6,9,2,6,4,5,5	3.60387e+20	--
novel_circ_0007221	NC_019462.2	78110183	78129041	+	18858	402	101121679;	exon:78110184-78110248,exon:78113116-78113232,exon:78120357-78120464,exon:78128930-78129041	MM_F_O_1,MM_F_O_2,ww_F_O_1,ww_F_O_3,MM_L_O_2,ww_L_O_1,ww_L_O_2,ww_L_O_3	3,2,2,2,5,4,3,4	179,182,103,55,69,135,81,162	--
novel_circ_0007233	NC_019462.2	78839497	78857138	-	17641	339	101118446;	exon:78839498-78839582,exon:78845503-78845564,exon:78847733-78847851,exon:78857066-78857138	MM_F_O_1,MM_F_O_2,MM_F_O_3,ww_F_O_1,ww_F_O_2,ww_F_O_3,MM_L_O_1,MM_L_O_2,MM_L_O_3,ww_L_O_1,ww_L_O_2,ww_L_O_3	7,18,13,21,31,6,8,35,23,30,56,34	70,90,85,104,80,72,103,110,82,109,98,93	--
novel_circ_0007234	NC_019462.2	78839497	78860362	-	20865	181	101101825;101101824;101101831;101101823;101101794;101118446;	intron:78839498-78839582,intron:78860267-78860362	MM_F_O_1,MM_F_O_2,MM_F_O_3,ww_F_O_1,ww_F_O_2,ww_F_O_3,MM_L_O_1,MM_L_O_2,MM_L_O_3,ww_L_O_1,ww_L_O_2,ww_L_O_3	6,2,5,6,16,3,8,12,8,6,10,4	78,80,75,91,76,69,90,111,82,101,81,81	--;--;--;--;--;--
novel_circ_0007237	NC_019462.2	80203175	80211901	+	8726	325	101102481;	exon:80203176-80203324,exon:80211726-80211901	MM_F_O_2,MM_F_O_3,ww_F_O_2,MM_L_O_1,MM_L_O_3,ww_L_O_1,ww_L_O_2,ww_L_O_3	3,2,5,3,5,2,2,6	134,125,117,67,94,165,124,109	--
novel_circ_0007240	NC_019462.2	80640627	80659532	+	18905	83	100294605;	exon:80659450-80659532	MM_F_O_3,ww_F_O_2,MM_L_O_1,MM_L_O_2,MM_L_O_3,ww_L_O_2	4,2,2,2,8,5	289,727,29,92,300,86	--
novel_circ_0007246	NC_019462.2	84233396	84270857	+	37461	406	101119216;	exon:84233397-84233514,exon:84236672-84236703,exon:84240687-84240739,exon:84269957-84270072,exon:84270771-84270857	MM_F_O_2,MM_F_O_3,ww_F_O_1,ww_F_O_2,ww_F_O_3,MM_L_O_1,MM_L_O_2,MM_L_O_3,ww_L_O_1,ww_L_O_2,ww_L_O_3	3,7,3,5,5,2,7,9,12,3,5	4.29331e+32	--
novel_circ_0007248	NC_019462.2	84266691	84268464	+	1773	303	101119216;	exon:84266692-84266851,exon:84268322-84268464	MM_F_O_1,MM_F_O_2,MM_F_O_3,ww_F_O_1,ww_F_O_2,ww_F_O_3,MM_L_O_1,MM_L_O_2,MM_L_O_3,ww_L_O_1,ww_L_O_2,ww_L_O_3	4,8,12,9,11,3,4,11,8,6,5,5	3.8637e+35	--
novel_circ_0007255	NC_019462.2	85555394	85567943	-	12549	144	100286738;	exon:85567800-85567943	MM_F_O_1,MM_F_O_2,MM_F_O_3,ww_F_O_1,ww_F_O_2,ww_F_O_3,MM_L_O_1,MM_L_O_2,MM_L_O_3,ww_L_O_1,ww_L_O_2,ww_L_O_3	7,5,6,10,14,2,5,10,7,4,13,8	103,92,134,95,143,80,64,150,97,86,102,96	--
novel_circ_0007272	NC_019462.2	90269051	90290034	-	20983	475	105607625;	exon:90269052-90269191,exon:90270829-90270965,exon:90288645-90288740,exon:90289933-90290034	MM_F_O_1,MM_F_O_2,MM_F_O_3,ww_F_O_1,MM_L_O_3,ww_L_O_1,ww_L_O_2	15,5,12,8,29,3,21	54,43,42,36,79,30,52	--
novel_circ_0007281	NC_019462.2	90988928	90995328	-	6400	255	101107863;	exon:90988929-90989023,exon:90995169-90995328	MM_F_O_1,MM_F_O_2,MM_F_O_3,ww_F_O_1,ww_L_O_1	3,3,4,7,2	171173148155214	--
novel_circ_0007287	NC_019462.2	91047579	91095755	-	48176	302	101107863;	exon:91047580-91047719,exon:91095594-91095755	MM_F_O_1,MM_F_O_2,MM_F_O_3,ww_F_O_1,ww_L_O_3	6,5,2,4,3	164171130141246	--
novel_circ_0007291	NC_019462.2	91233097	91234790	+	1693	431	101108386;	exon:91233098-91233211,exon:91233363-91233438,exon:91234550-91234790	MM_F_O_2,ww_F_O_1,ww_F_O_2,ww_F_O_3,MM_L_O_3,ww_L_O_2,ww_L_O_3	3,7,2,4,3,10,8	161,141,109,95,52,83,192	--
novel_circ_0007314	NC_019462.2	92116042	92124665	-	8623	349	101109091;	exon:92116043-92116151,exon:92116261-92116359,exon:92117821-92117961	MM_F_O_2,ww_F_O_2,MM_L_O_2,MM_L_O_3,ww_L_O_1,ww_L_O_2,ww_L_O_3	3,2,2,3,7,3,2	3.78483e+20	--
novel_circ_0007316	NC_019462.2	92255950	92279501	-	23551	292	101109613;	exon:92255951-92256046,exon:92278599-92278729,exon:92279437-92279501	MM_F_O_1,MM_F_O_2,ww_F_O_1,ww_F_O_2,MM_L_O_1,MM_L_O_2,MM_L_O_3,ww_L_O_1,ww_L_O_2,ww_L_O_3	4,10,4,12,2,12,2,10,9,3	34,48,74,54,107,101,105,182,92,56	--
novel_circ_0007322	NC_019462.2	92312060	92322551	+	10491	342	101123556;	exon:92312061-92312247,exon:92322397-92322551	MM_F_O_2,MM_F_O_3,ww_F_O_1,ww_F_O_2,MM_L_O_1,MM_L_O_2,MM_L_O_3,ww_L_O_1,ww_L_O_2,ww_L_O_3	6,8,4,8,3,7,10,9,5,4	4.7273e+34	--
novel_circ_0007323	NC_019462.2	92312060	92331727	+	19667	187	101123556;	exon:92312061-92312247	ww_F_O_2,MM_L_O_1,MM_L_O_2,MM_L_O_3,ww_L_O_2	6,4,4,6,2	6.57147e+18	--
novel_circ_0007324	NC_019462.2	92312060	92353027	+	40967	354	101123556;	exon:92312061-92312247,exon:92352861-92353027	MM_F_O_3,ww_F_O_1,ww_F_O_2,MM_L_O_1,MM_L_O_2,MM_L_O_3,ww_L_O_1,ww_L_O_2	2,6,5,3,5,5,6,17	7.82681e+28	--
novel_circ_0007327	NC_019462.2	92322396	92331727	+	9331	155	101123556;	exon:92322397-92322551	MM_F_O_1,MM_F_O_3,ww_F_O_1,ww_F_O_2,MM_L_O_1,MM_L_O_2,MM_L_O_3,ww_L_O_1,ww_L_O_2,ww_L_O_3	6,6,9,13,6,8,15,6,14,4	4.97692e+34	--
novel_circ_0007331	NC_019462.2	92322396	92353027	+	30631	434	101123556;	exon:92322397-92322551,exon:92328818-92328929,exon:92352861-92353027	MM_F_O_1,MM_F_O_2,MM_F_O_3,ww_F_O_1,ww_F_O_2,ww_F_O_3,MM_L_O_1,MM_L_O_2,MM_L_O_3,ww_L_O_1,ww_L_O_2,ww_L_O_3	3,7,13,8,29,6,7,18,18,12,19,5	5.22533e+40	--
novel_circ_0007337	NC_019462.2	92349914	92353027	+	3113	341	101123556;	exon:92349915-92350088,exon:92352861-92353027	MM_F_O_1,MM_F_O_2,MM_F_O_3,ww_F_O_1,ww_F_O_2,MM_L_O_2,MM_L_O_3,ww_L_O_1,ww_L_O_2,ww_L_O_3	6,5,4,3,13,16,12,7,8,2	5.33591e+33	--
novel_circ_0007340	NC_019462.2	9324463	9326324	+	1861	140	101101818;101101836;101101825;101101824;101122352;	intron:9324464-9324518,intron:9326240-9326324	MM_F_O_1,MM_F_O_2,ww_F_O_1,ww_F_O_3,ww_L_O_1,ww_L_O_2,ww_L_O_3	4,2,4,2,3,8,3	181,205,134,92,190,148,166	--;--;--;--;--
novel_circ_0007346	NC_019462.2	93404058	93407655	+	3597	306	443364;	exon:93404059-93404151,exon:93405700-93405747,exon:93406178-93406270,exon:93407584-93407655	MM_F_O_1,MM_F_O_2,MM_F_O_3,ww_F_O_1,ww_F_O_2,ww_F_O_3,MM_L_O_1,MM_L_O_2,MM_L_O_3,ww_L_O_1,ww_L_O_2,ww_L_O_3	5,9,17,6,4,3,5,9,21,7,10,11	2.08268e+35	--
novel_circ_0007358	NC_019462.2	93666068	93702810	+	36742	271	101102729;	exon:93666069-93666207,exon:93667712-93667843	MM_F_O_1,MM_F_O_2,MM_F_O_3,ww_F_O_1,ww_F_O_2,MM_L_O_2,MM_L_O_3,ww_L_O_1,ww_L_O_3	7,3,4,3,7,3,10,3,3	2.62242e+26	--
novel_circ_0007359	NC_019462.2	93666068	93714869	+	48801	139	101102729;	exon:93666069-93666207	ww_F_O_2,ww_F_O_3,MM_L_O_2,MM_L_O_3,ww_L_O_1,ww_L_O_2,ww_L_O_3	2,2,5,2,3,2,3	2.8523e+20	--
novel_circ_0007364	NC_019462.2	9399103	9401936	-	2833	299	101122596;	exon:9399104-9399211,exon:9401659-9401702,exon:9401790-9401936	MM_F_O_2,MM_F_O_3,ww_F_O_1,ww_F_O_2,ww_F_O_3,MM_L_O_1,MM_L_O_3,ww_L_O_2,ww_L_O_3	5,3,3,4,2,5,2,10,2	3.04256e+26	--
novel_circ_0007368	NC_019462.2	95332770	95334629	-	1859	128	101111801;	exon:95332771-95332898	MM_F_O_1,MM_F_O_2,MM_F_O_3,ww_F_O_1,ww_F_O_2,ww_F_O_3,MM_L_O_2,MM_L_O_3,ww_L_O_1,ww_L_O_2,ww_L_O_3	8,10,12,20,7,10,15,10,23,9,7	2.23202e+32	--
novel_circ_0007373	NC_019462.2	9701482	9704359	-	2877	234	101102232;	exon:9701483-9701556,exon:9701649-9701808	MM_F_O_1,MM_F_O_3,ww_F_O_1,ww_F_O_2,MM_L_O_1,MM_L_O_2,MM_L_O_3,ww_L_O_2,ww_L_O_3	3,7,2,7,4,13,3,6,2	2.71212e+26	--
novel_circ_0007379	NC_019462.2	99323072	99323459	+	387	387	101101824;	intron:99323073-99323459	MM_F_O_1,MM_F_O_2,MM_F_O_3,ww_F_O_1,ww_F_O_2,ww_F_O_3,MM_L_O_1,MM_L_O_2,MM_L_O_3,ww_L_O_1,ww_L_O_2,ww_L_O_3	4,7,4,11,13,3,4,9,11,4,8,3	3.25376e+35	--
novel_circ_0007383	NC_019462.2	99331758	99333203	+	1445	257	101114441;	exon:99331759-99331913,exon:99333102-99333203	MM_F_O_1,MM_F_O_2,ww_F_O_2,ww_F_O_3,MM_L_O_2,MM_L_O_3,ww_L_O_1,ww_L_O_2,ww_L_O_3	8,6,6,3,8,6,15,7,4	3.12336e+26	--
novel_circ_0007386	NC_019462.2	99380275	99393584	+	13309	241	101114441;	exon:99380276-99380443,exon:99384173-99384245	MM_F_O_2,MM_F_O_3,ww_F_O_1,ww_F_O_2,MM_L_O_2,ww_L_O_1,ww_L_O_2,ww_L_O_3	10,3,4,2,2,3,4,3	2.73191e+23	--
novel_circ_0018560	NW_014641849.1	18610	22853	+	4243	406	105605978;	exon:18611-18698,exon:19450-19578,exon:21205-21319,exon:22780-22853	MM_F_O_1,MM_F_O_3,ww_F_O_1,ww_F_O_2,ww_F_O_3,MM_L_O_2,MM_L_O_3,ww_L_O_1,ww_L_O_2,ww_L_O_3	2,5,2,22,2,2,15,2,4,5	15,24,9,100,33,34,56,12,33,63	--
novel_circ_0017369	NC_019482.2	12670460	12706430	+	35970	538	101101821;101101794;101101824;101101823;	intron:12670461-12670766,intron:12705543-12705678,intron:12706335-12706430	MM_F_O_1,MM_F_O_2,MM_F_O_3,ww_F_O_1,MM_L_O_1	4,5,4,6,4	134178142181100	--;--;--;--
novel_circ_0017375	NC_019482.2	12688954	12706430	+	17476	516	101101821;101101794;101101824;101101823;	intron:12688955-12689101,intron:12690180-12690316,intron:12705543-12705678,intron:12706335-12706430	MM_F_O_1,MM_F_O_2,MM_F_O_3,ww_F_O_1,ww_F_O_2,ww_F_O_3,MM_L_O_1,ww_L_O_1,ww_L_O_2,ww_L_O_3	7,4,7,11,5,8,5,5,3,6	141,177,152,190,108,87,104,149,120,125	--;--;--;--
novel_circ_0017377	NC_019482.2	12690179	12706430	+	16251	369	100527962;	exon:12690180-12690316,exon:12705543-12705678,exon:12706335-12706430	MM_F_O_1,MM_F_O_2,MM_F_O_3,ww_F_O_1,ww_F_O_2,ww_F_O_3,MM_L_O_1,MM_L_O_2,MM_L_O_3,ww_L_O_1,ww_L_O_2,ww_L_O_3	52,70,61,58,35,26,16,24,3,104,24,65	1.95259e+35	--
novel_circ_0017380	NC_019482.2	12705542	12706430	+	888	232	100527962;	exon:12705543-12705678,exon:12706335-12706430	MM_F_O_2,MM_F_O_3,ww_F_O_2,ww_F_O_3,ww_L_O_1,ww_L_O_2,ww_L_O_3	5,2,2,5,2,4,3	3.46263e+20	--
novel_circ_0017381	NC_019482.2	12705542	12723590	+	18048	337	101101821;101101794;101101824;101101823;	intron:12705543-12705678,intron:12706335-12706430,intron:12723486-12723590	MM_F_O_1,MM_F_O_3,ww_F_O_1,ww_F_O_2,ww_F_O_3,MM_L_O_1,MM_L_O_2,ww_L_O_1,ww_L_O_2,ww_L_O_3	8,5,2,5,5,4,4,12,2,3	2.58272e+29	--;--;--;--
novel_circ_0017385	NC_019482.2	12743725	12746238	+	2513	59	101101821;101101794;101101824;101101823;	intron:12746180-12746238	MM_L_O_2,ww_L_O_1,ww_L_O_2,ww_L_O_3	6,8,12,3	25,68,30,46	--;--;--;--
novel_circ_0017388	NC_019482.2	13061241	13064072	+	2831	333	101117987;	exon:13061242-13061323,exon:13063172-13063245,exon:13063896-13064072	MM_F_O_1,MM_F_O_2,MM_F_O_3,ww_F_O_1,ww_F_O_2,ww_F_O_3,MM_L_O_1,MM_L_O_2,MM_L_O_3,ww_L_O_1,ww_L_O_2,ww_L_O_3	7,10,12,10,14,3,9,9,2,13,10,11	2.80229e+35	--
novel_circ_0017392	NC_019482.2	13697588	13700411	+	2823	293	101101794;101101824;101101823;	intron:13697589-13697647,intron:13700178-13700411	MM_F_O_1,MM_F_O_2,MM_F_O_3,ww_F_O_1,ww_F_O_2,ww_F_O_3,MM_L_O_1,ww_L_O_1,ww_L_O_3	5,3,4,4,6,2,3,7,9	93,91,34,77,18,46,75,72,63	--;--;--
novel_circ_0017401	NC_019482.2	14125758	14140677	+	14919	157	101119363;	exon:14140521-14140677	MM_F_O_1,MM_F_O_2,MM_F_O_3,ww_F_O_2,ww_F_O_3,MM_L_O_2,ww_L_O_1,ww_L_O_2,ww_L_O_3	6,3,6,3,7,8,2,3,2	37,51,86,69,58,99,39,68,34	--
novel_circ_0017405	NC_019482.2	14757092	14758815	-	1723	294	101119609;	exon:14757093-14757304,exon:14758734-14758815	MM_F_O_2,MM_F_O_3,ww_F_O_1,ww_F_O_2,MM_L_O_2,ww_L_O_1,ww_L_O_2,ww_L_O_3	6,3,2,4,3,4,4,3	126,149,138,142,159,86,167,96	--
novel_circ_0017410	NC_019482.2	15310297	15323085	-	12788	383	101120801;	exon:15310298-15310422,exon:15319349-15319449,exon:15322929-15323085	MM_F_O_3,ww_F_O_2,MM_L_O_2,ww_L_O_1,ww_L_O_2,ww_L_O_3	2,4,4,3,5,2	1.99181e+17	--
novel_circ_0017411	NC_019482.2	15319348	15323085	-	3737	258	101120801;	exon:15319349-15319449,exon:15322929-15323085	MM_F_O_1,MM_F_O_2,MM_F_O_3,ww_F_O_1,ww_F_O_3,MM_L_O_2,ww_L_O_1	5,2,10,4,4,5,6	2.27167e+20	--
novel_circ_0017443	NC_019482.2	19272558	19301174	-	28616	427	101123089;	exon:19272559-19272723,exon:19277600-19277659,exon:19293830-19293887,exon:19299781-19299874,exon:19301125-19301174	MM_F_O_1,MM_F_O_2,MM_F_O_3,ww_F_O_1,ww_F_O_2,ww_F_O_3,MM_L_O_1,MM_L_O_2,MM_L_O_3,ww_L_O_1,ww_L_O_2,ww_L_O_3	7,6,13,13,19,5,7,20,14,5,22,8	94,111,101,111,141,85,118,119,113,136,158,175	--
novel_circ_0017444	NC_019482.2	19452846	19483250	+	30404	385	101122325;	exon:19452847-19452919,exon:19479467-19479543,exon:19482836-19482956,exon:19483137-19483250	MM_F_O_1,MM_F_O_2,MM_F_O_3,ww_F_O_1,ww_F_O_2,ww_F_O_3,MM_L_O_1,MM_L_O_2,MM_L_O_3,ww_L_O_1,ww_L_O_2,ww_L_O_3	11,8,7,7,6,5,2,8,7,8,11,13	6.2877e+36	--
novel_circ_0017453	NC_019482.2	24202344	24262861	-	60517	280	101103532;	exon:24202345-24202464,exon:24262702-24262861	MM_F_O_1,MM_F_O_2,MM_F_O_3,ww_F_O_1,ww_F_O_2,ww_F_O_3,MM_L_O_1,MM_L_O_2,MM_L_O_3,ww_L_O_1,ww_L_O_2,ww_L_O_3	5,3,3,3,10,8,5,6,7,6,8,4	2.87325e+35	--
novel_circ_0017457	NC_019482.2	24226464	24257285	-	30821	238	101103532;	exon:24226465-24226625,exon:24257209-24257285	MM_F_O_2,MM_F_O_3,ww_F_O_1,ww_F_O_2,MM_L_O_3,ww_L_O_1,ww_L_O_2,ww_L_O_3	4,3,3,3,3,7,5,2	4.97549e+23	--
novel_circ_0017458	NC_019482.2	24226464	24262856	-	36392	415	101103532;	exon:24226465-24226593,exon:24244757-24244887,exon:24262702-24262856	MM_F_O_1,MM_F_O_2,MM_F_O_3,ww_F_O_1,ww_F_O_2,ww_F_O_3,MM_L_O_1,MM_L_O_2,MM_L_O_3,ww_L_O_1,ww_L_O_2,ww_L_O_3	5,7,9,5,4,4,2,8,6,5,7,4	3.2336e+35	--
novel_circ_0017459	NC_019482.2	24226464	24262861	-	36397	538	101103532;	exon:24226465-24226625,exon:24244757-24244887,exon:24257209-24257285,exon:24262693-24262861	MM_F_O_1,MM_F_O_2,MM_F_O_3,ww_F_O_1,ww_F_O_2,ww_F_O_3,MM_L_O_1,MM_L_O_2,MM_L_O_3,ww_L_O_1,ww_L_O_2,ww_L_O_3	67,82,89,66,69,59,34,96,76,99,104,73	3.17357e+35	--
novel_circ_0017461	NC_019482.2	24244756	24262856	-	18100	460	101103532;	exon:24244757-24244887,exon:24249899-24249986,exon:24257209-24257285,exon:24262693-24262856	MM_F_O_1,MM_F_O_2,MM_F_O_3,ww_F_O_1,ww_F_O_2,ww_F_O_3,MM_L_O_1,MM_L_O_2,MM_L_O_3,ww_L_O_1,ww_L_O_2,ww_L_O_3	10,16,16,24,10,11,6,13,10,12,13,13	3.52371e+35	--
novel_circ_0017462	NC_019482.2	24244756	24262861	-	18105	691	101103532;	exon:24244757-24244887,exon:24249899-24249986,exon:24251089-24251314,exon:24257209-24257285,exon:24262693-24262861	MM_F_O_1,MM_F_O_2,MM_F_O_3,ww_F_O_1,ww_F_O_2,ww_F_O_3,MM_L_O_1,MM_L_O_2,MM_L_O_3,ww_L_O_1,ww_L_O_2,ww_L_O_3	166,188,200,184,164,118,90,155,168,202,213,174	3.46368e+35	--
novel_circ_0017467	NC_019482.2	24509804	24515283	-	5479	339	101102781;	exon:24509805-24509924,exon:24514796-24514912,exon:24515182-24515283	MM_F_O_3,ww_F_O_1,ww_F_O_3,MM_L_O_1,ww_L_O_1,ww_L_O_2,ww_L_O_3	3,5,2,2,4,3,3	152,135,76,147,181,184,200	--
novel_circ_0017468	NC_019482.2	24509804	24526660	-	16856	605	101102781;	exon:24509805-24509967,exon:24512336-24512433,exon:24519251-24519374,exon:24520937-24521038,exon:24526543-24526660	MM_F_O_1,MM_F_O_2,MM_F_O_3,ww_F_O_1,ww_F_O_2,MM_L_O_1,MM_L_O_2,MM_L_O_3,ww_L_O_1,ww_L_O_2,ww_L_O_3	11,16,15,20,18,8,9,11,7,14,16	131,139,105,107,115,142,129,90,171,154,198	--
novel_circ_0017471	NC_019482.2	24585194	24589304	-	4110	352	101103035;	exon:24585195-24585357,exon:24588875-24588941,exon:24589183-24589304	MM_F_O_2,MM_F_O_3,ww_F_O_1,ww_F_O_2,ww_F_O_3,MM_L_O_2,MM_L_O_3,ww_L_O_1,ww_L_O_2,ww_L_O_3	4,5,2,6,3,2,7,6,3,3	85,71,43,91,40,72,54,94,93,62	--
novel_circ_0017474	NC_019482.2	24719486	24725786	+	6300	185	101103534;	exon:24725064-24725154,exon:24725693-24725786	MM_F_O_1,MM_F_O_2,MM_F_O_3,ww_F_O_1,ww_F_O_2,ww_F_O_3,MM_L_O_1,MM_L_O_2,MM_L_O_3,ww_L_O_1,ww_L_O_2,ww_L_O_3	21,22,50,18,103,13,25,75,85,33,62,33	41,41,47,46,62,46,38,84,100,30,80,37	--
novel_circ_0017486	NC_019482.2	25540101	25541627	+	1526	261	101104803;	exon:25540102-25540287,exon:25541553-25541627	MM_F_O_1,MM_F_O_2,MM_F_O_3,ww_F_O_1,ww_F_O_2,ww_F_O_3,MM_L_O_2,MM_L_O_3,ww_L_O_1,ww_L_O_2,ww_L_O_3	4,5,7,6,15,4,5,7,9,5,5	4.70466e+32	--
novel_circ_0017537	NC_019482.2	31572495	31596750	+	24255	118	101104457;	exon:31596633-31596750	MM_F_O_1,MM_F_O_2,MM_F_O_3,ww_F_O_1,ww_F_O_2,ww_F_O_3,MM_L_O_1,MM_L_O_2,MM_L_O_3,ww_L_O_1,ww_L_O_2,ww_L_O_3	2,4,7,10,6,3,5,19,8,5,15,7	13,19,26,15,14,15,17,30,21,20,18,19	--
novel_circ_0017555	NC_019482.2	34812343	34814382	-	2039	362	101101824;101101837;101111771;	intron:34812344-34812544,intron:34814222-34814382	MM_F_O_1,MM_F_O_2,MM_F_O_3,ww_F_O_1,ww_F_O_2,ww_F_O_3,MM_L_O_2,ww_L_O_1,ww_L_O_2,ww_L_O_3	6,11,9,11,23,8,25,13,49,11	19,32,60,43,52,47,110,38,104,42	--;--;--
novel_circ_0017559	NC_019482.2	3677033	3684219	-	7186	242	101110205;	exon:3677034-3677104,exon:3680815-3680890,exon:3684125-3684219	MM_F_O_1,MM_F_O_2,MM_F_O_3,ww_F_O_1,ww_F_O_3,MM_L_O_2,MM_L_O_3,ww_L_O_2,ww_L_O_3	4,4,3,3,3,11,2,7,3	56,55,40,45,45,32,35,43,74	--
novel_circ_0017561	NC_019482.2	38812120	38814894	+	2774	197	101110815;	exon:38814698-38814894	MM_F_O_1,MM_F_O_2,MM_F_O_3,ww_F_O_1,ww_F_O_2,MM_L_O_1,MM_L_O_2,MM_L_O_3,ww_L_O_1,ww_L_O_3	7,6,6,16,2,3,2,2,12,2	110,98,120,123,139,98,90,98,101,124	--
novel_circ_0017566	NC_019482.2	38864264	38903458	+	39194	373	101110815;	exon:38864265-38864460,exon:38887371-38887457,exon:38903369-38903458	MM_F_O_1,MM_F_O_2,MM_F_O_3,ww_F_O_1,ww_F_O_2,ww_F_O_3,MM_L_O_1,MM_L_O_2,MM_L_O_3,ww_L_O_1,ww_L_O_2,ww_L_O_3	11,12,12,9,10,6,6,18,12,18,14,3	102,103,98,141,157,86,66,101,129,101,96,101	--
novel_circ_0017572	NC_019482.2	40347353	40418797	-	71444	145	101114332;	intron:40347354-40347498	MM_F_O_1,MM_F_O_2,MM_F_O_3,ww_F_O_3,ww_L_O_3	7,2,3,2,3	37,47,30,53,37	--
novel_circ_0017576	NC_019482.2	40666766	40669882	-	3116	119	101114585;	exon:40666767-40666885	MM_F_O_1,MM_F_O_3,ww_F_O_2,ww_F_O_3,MM_L_O_1,MM_L_O_2,ww_L_O_1,ww_L_O_2,ww_L_O_3	2,2,3,4,3,3,3,6,2	2.64198e+26	--
novel_circ_0017578	NC_019482.2	41104820	41110393	-	5573	95	106990103;	exon:41104821-41104915	MM_F_O_1,MM_F_O_2,MM_F_O_3,ww_F_O_2,MM_L_O_2,ww_L_O_1,ww_L_O_2,ww_L_O_3	7,5,3,7,4,3,9,3	7,1,6,13,18,9,9,14	--
novel_circ_0017583	NC_019482.2	42213142	42223108	+	9966	499	101116201;	exon:42213143-42213313,exon:42219625-42219754,exon:42222822-42222880,exon:42222970-42223108	MM_F_O_1,MM_F_O_2,MM_F_O_3,ww_F_O_1,ww_F_O_2,ww_F_O_3,MM_L_O_1,MM_L_O_2,MM_L_O_3,ww_L_O_1,ww_L_O_2,ww_L_O_3	7,5,6,5,6,10,3,3,8,5,4,7	1.61173e+35	--
novel_circ_0017584	NC_019482.2	42219624	42223108	+	3484	328	101116201;	exon:42219625-42219754,exon:42222822-42222880,exon:42222970-42223108	MM_F_O_1,MM_F_O_2,MM_F_O_3,ww_F_O_1,ww_F_O_2,ww_F_O_3,MM_L_O_1,MM_L_O_2,MM_L_O_3,ww_L_O_1,ww_L_O_2,ww_L_O_3	71,45,45,38,44,31,24,30,31,68,53,55	1.89194e+35	--
novel_circ_0017591	NC_019482.2	43086794	43088177	-	1383	241	101117559;	exon:43087581-43087726,exon:43088083-43088177	MM_F_O_2,MM_F_O_3,ww_F_O_1,ww_F_O_2,ww_F_O_3,MM_L_O_1,MM_L_O_2,MM_L_O_3,ww_L_O_1,ww_L_O_2,ww_L_O_3	3,4,9,2,8,3,4,3,15,3,5	30,28,43,59,26,47,42,53,41,42,49	--
novel_circ_0017607	NC_019482.2	43607519	43631953	+	24434	252	101119875;	exon:43611574-43611638,exon:43631767-43631953	MM_F_O_1,MM_F_O_2,MM_F_O_3,ww_F_O_1,ww_F_O_2,ww_F_O_3,MM_L_O_1,MM_L_O_2,MM_L_O_3,ww_L_O_1,ww_L_O_2,ww_L_O_3	7,10,9,13,14,5,5,6,11,15,12,6	103,95,88,96,65,67,63,43,49,85,44,102	--
novel_circ_0017616	NC_019482.2	4608939	4627877	+	18938	347	101114672;	exon:4608940-4608994,exon:4613988-4614090,exon:4627689-4627877	MM_F_O_1,MM_F_O_2,MM_F_O_3,ww_F_O_1,ww_F_O_2,ww_F_O_3,MM_L_O_1,MM_L_O_2,MM_L_O_3,ww_L_O_2,ww_L_O_3	9,24,16,5,24,7,8,25,11,31,6	7,9,25,22,41,24,11,44,49,39,5	--
novel_circ_0017618	NC_019482.2	5251085	5251360	-	275	275	101112448;	exon:5251086-5251360	MM_F_O_1,MM_F_O_2,MM_F_O_3,ww_F_O_1,ww_F_O_2,ww_F_O_3,MM_L_O_3,ww_L_O_1,ww_L_O_3	7,7,23,3,9,5,4,14,11	232,176,154,201,119,167,35,184,282	--
novel_circ_0017619	NC_019482.2	5251085	5260843	-	9758	275	101112448;	exon:5251086-5251360	MM_F_O_2,MM_F_O_3,ww_F_O_1,ww_F_O_2,ww_F_O_3,MM_L_O_1,MM_L_O_2,ww_L_O_1,ww_L_O_3	8,13,9,6,2,3,6,7,3	174,134,179,99,141,166,53,154,253	--
novel_circ_0017628	NC_019482.2	6217407	6225924	+	8517	652	101115427;	exon:6217408-6217588,exon:6222999-6223144,exon:6224572-6224720,exon:6225749-6225924	MM_F_O_1,MM_F_O_2,MM_F_O_3,ww_F_O_1,ww_F_O_2,ww_F_O_3,MM_L_O_1,MM_L_O_2,MM_L_O_3,ww_L_O_1,ww_L_O_2,ww_L_O_3	85,111,58,87,53,28,47,37,29,129,43,115	126,179,99,98,105,73,108,73,73,203,69,185	--
novel_circ_0017629	NC_019482.2	6217407	6238050	+	20643	422	101115427;	exon:6217408-6217588,exon:6237810-6238050	MM_F_O_1,MM_F_O_2,MM_F_O_3,ww_F_O_1,ww_F_O_2,ww_F_O_3,MM_L_O_1,MM_L_O_2,MM_L_O_3,ww_L_O_1,ww_L_O_2,ww_L_O_3	16,22,18,16,14,19,7,25,7,48,11,24	103,137,66,72,63,50,93,48,44,161,47,128	--
novel_circ_0017630	NC_019482.2	6217407	6248358	+	30951	453	101115427;	exon:6217408-6217588,exon:6224572-6224720,exon:6248236-6248358	MM_F_O_1,MM_F_O_2,MM_F_O_3,ww_F_O_1,ww_F_O_2,ww_F_O_3,MM_L_O_1,MM_L_O_2,MM_L_O_3,ww_L_O_1,ww_L_O_2,ww_L_O_3	45,72,46,25,23,21,13,24,38,66,23,58	70,97,55,46,30,40,63,42,32,122,36,102	--
novel_circ_0017631	NC_019482.2	6217407	6253750	+	36343	330	101115427;	exon:6217408-6217588,exon:6224572-6224720	MM_F_O_1,MM_F_O_2,MM_F_O_3,ww_F_O_1,ww_F_O_3,MM_L_O_3,ww_L_O_1,ww_L_O_2,ww_L_O_3	6,12,12,5,6,8,18,3,12	66,75,39,33,30,26,87,29,65	--
novel_circ_0017632	NC_019482.2	623457	629776	+	6319	197	n/a	intergenic_region:623458-623520,intergenic_region:629643-629776	MM_F_O_1,MM_F_O_2,MM_F_O_3,ww_F_O_1,ww_F_O_2,MM_L_O_2,ww_L_O_1,ww_L_O_2,ww_L_O_3	3,5,5,5,2,2,2,7,2	1.60171e+26	--
novel_circ_0017652	NC_019482.2	7982876	7998777	-	15901	374	101116701;	exon:7982877-7982968,exon:7988049-7988128,exon:7989567-7989657,exon:7998667-7998777	MM_F_O_1,MM_F_O_3,ww_F_O_1,ww_F_O_2,ww_F_O_3,MM_L_O_1,MM_L_O_2,ww_L_O_1,ww_L_O_2,ww_L_O_3	3,3,3,4,4,3,3,3,4,3	2.12198e+29	--
novel_circ_0017653	NC_019482.2	7988048	7998777	-	10729	177	101116701;	exon:7996076-7996141,exon:7998667-7998777	MM_L_O_2,ww_L_O_1,ww_L_O_2,ww_L_O_3	2,2,3,2	217271157237	--
novel_circ_0017657	NC_019482.2	8202719	8221584	-	18865	865	101116957;	exon:8202720-8202815,exon:8210711-8210904,exon:8213936-8214022,exon:8214080-8214318,exon:8215298-8215398,exon:8221437-8221584	MM_F_O_1,MM_F_O_2,MM_F_O_3,ww_F_O_1,ww_F_O_2,ww_F_O_3,MM_L_O_2,MM_L_O_3,ww_L_O_1,ww_L_O_2,ww_L_O_3	55,65,64,91,82,48,100,76,94,96,69	106,124,94,94,216,71,101,153,156,160,155	--
novel_circ_0017664	NC_019482.2	8470993	8481351	-	10358	145	101115340;	exon:8470994-8471138	ww_F_O_1,ww_F_O_2,ww_F_O_3,MM_L_O_1,MM_L_O_2	2,3,4,3,2	68,61,40,81,73	--
novel_circ_0017671	NC_019482.2	8856924	8868894	+	11970	552	101117727;	exon:8856925-8856974,exon:8862008-8862230,exon:8865403-8865552,exon:8868766-8868894	MM_F_O_1,MM_F_O_2,MM_F_O_3,ww_F_O_1,ww_F_O_2,ww_F_O_3,MM_L_O_1,MM_L_O_2,MM_L_O_3,ww_L_O_1,ww_L_O_2,ww_L_O_3	5,12,10,12,10,5,5,9,4,11,7,13	100,129,133,171,148,94,122,129,81,100,80,92	--
novel_circ_0017675	NC_019482.2	8918130	8941717	-	23587	320	101117988;	exon:8918131-8918204,exon:8928410-8928451,exon:8933734-8933817,exon:8941598-8941717	MM_F_O_1,MM_F_O_2,MM_F_O_3,ww_F_O_1,ww_F_O_2,MM_L_O_1,MM_L_O_3,ww_L_O_3	3,9,4,2,2,3,6,5	87,86,67,82,100,51,32,67	--
novel_circ_0017676	NC_019482.2	8926921	8941717	-	14796	329	101117988;	exon:8926922-8927004,exon:8928410-8928451,exon:8933734-8933817,exon:8941598-8941717	MM_F_O_1,MM_F_O_2,MM_F_O_3,ww_F_O_1,ww_F_O_2,ww_F_O_3,MM_L_O_2,MM_L_O_3,ww_L_O_1,ww_L_O_2,ww_L_O_3	7,9,16,10,9,4,11,7,10,5,10	83,85,67,83,100,48,49,34,61,61,55	--
novel_circ_0017680	NC_019482.2	9207031	9209098	-	2067	219	101116117;	exon:9207032-9207139,exon:9208988-9209098	MM_F_O_1,MM_F_O_2,MM_F_O_3,ww_F_O_1,ww_F_O_2,ww_F_O_3,MM_L_O_1,MM_L_O_2,MM_L_O_3,ww_L_O_1,ww_L_O_2,ww_L_O_3	13,7,2,15,14,9,2,14,13,12,7,2	130,96,101,111,174,45,83,96,78,99,90,141	--
novel_circ_0017682	NC_019482.2	9331277	9332394	+	1117	235	101116372;	exon:9331278-9331392,exon:9332275-9332394	ww_F_O_1,ww_F_O_2,ww_F_O_3,MM_L_O_1,ww_L_O_1	2,3,3,2,6	85,34,43,73,54	--
novel_circ_0017687	NC_019482.2	9405766	9425938	+	20172	634	101116797;	exon:9405767-9405978,exon:9416654-9416743,exon:9419370-9419439,exon:9422894-9423000,exon:9425041-9425100,exon:9425844-9425938	MM_F_O_1,MM_F_O_2,MM_F_O_3,ww_F_O_1,ww_F_O_2,ww_F_O_3,MM_L_O_1,MM_L_O_2,MM_L_O_3,ww_L_O_1,ww_L_O_2,ww_L_O_3	9,7,12,9,4,5,3,6,2,23,3,8	696,528,392,475,150,452,302,140,87,559,123,447	--
novel_circ_0017693	NC_019482.2	9416653	9425938	+	9285	515	101116797;	exon:9416654-9416743,exon:9419370-9419439,exon:9421436-9421528,exon:9422894-9423000,exon:9425041-9425100,exon:9425844-9425938	MM_F_O_1,MM_F_O_2,MM_F_O_3,ww_F_O_1,ww_F_O_2,ww_F_O_3,MM_L_O_1,MM_L_O_2,MM_L_O_3,ww_L_O_1,ww_L_O_2,ww_L_O_3	27,44,32,30,11,18,13,15,8,76,10,27	8.24657e+35	--
novel_circ_0017700	NC_019482.2	9433561	9441110	+	7549	379	101116797;	exon:9433562-9433641,exon:9436298-9436410,exon:9440925-9441110	MM_F_O_1,MM_F_O_2,MM_F_O_3,ww_F_O_1,MM_L_O_1,MM_L_O_3,ww_L_O_1,ww_L_O_3	4,5,10,4,4,2,4,4	8.71665e+23	--
novel_circ_0017705	NC_019482.2	9473779	9488067	+	14288	432	101116797;	exon:9473780-9473869,exon:9474898-9475050,exon:9487288-9487355,exon:9487947-9488067	MM_F_O_1,MM_F_O_2,MM_F_O_3,ww_F_O_1,ww_F_O_3,ww_L_O_1	4,4,5,5,3,5	4.54357e+17	--
novel_circ_0017706	NC_019482.2	9473779	9496661	+	22882	446	101116797;	exon:9473780-9473869,exon:9474898-9475050,exon:9487947-9488067,exon:9496580-9496661	MM_F_O_1,MM_F_O_2,MM_F_O_3,ww_F_O_1,ww_F_O_3,MM_L_O_1,MM_L_O_2,ww_L_O_1,ww_L_O_2	4,19,17,14,11,3,4,32,5	434,380,294,323,319,254,93,394,82	--
novel_circ_0017707	NC_019482.2	9478129	9496661	+	18532	203	101116797;	exon:9487947-9488067,exon:9496580-9496661	MM_F_O_1,MM_F_O_2,MM_F_O_3,ww_F_O_1,ww_L_O_1,ww_L_O_3	6,4,6,3,5,4	4.90427e+17	--
novel_circ_0017086	NC_019481.2	10402425	10419835	-	17410	322	101108359;	exon:10402426-10402519,exon:10412811-10412940,exon:10416394-10416491	MM_F_O_1,MM_F_O_2,MM_F_O_3,ww_F_O_1,ww_F_O_2,ww_F_O_3,MM_L_O_1,MM_L_O_2,MM_L_O_3,ww_L_O_1,ww_L_O_2,ww_L_O_3	19,46,29,39,29,11,16,25,26,29,25,18	243,129,68,135,234,104,89,92,85,73,65,120	--
novel_circ_0017091	NC_019481.2	10450732	10458802	-	8070	162	101109932;	exon:10450733-10450894	MM_F_O_1,MM_F_O_2,MM_F_O_3,ww_F_O_1,ww_F_O_2,MM_L_O_2,MM_L_O_3,ww_L_O_1,ww_L_O_2,ww_L_O_3	5,5,6,6,3,4,2,7,12,4	2.82184e+29	--
novel_circ_0017093	NC_019481.2	10563550	10566260	-	2710	493	101110724;	exon:10564473-10564566,exon:10565862-10566260	MM_F_O_1,MM_F_O_2,ww_F_O_1,ww_F_O_3,MM_L_O_1,ww_L_O_1,ww_L_O_2,ww_L_O_3	5,10,10,11,6,10,9,12	91,90,62,48,72,43,58,103	--
novel_circ_0017094	NC_019481.2	10565861	10566260	-	399	399	101110724;	exon:10565862-10566260	MM_F_O_1,MM_F_O_2,MM_F_O_3,ww_F_O_2,ww_F_O_3,MM_L_O_2,MM_L_O_3,ww_L_O_1,ww_L_O_2	8,11,8,11,7,20,16,5,14	3.09248e+26	--
novel_circ_0017096	NC_019481.2	10744787	10752609	+	7822	252	101109141;	exon:10744788-10744968,exon:10748313-10748383	MM_F_O_1,MM_F_O_2,MM_F_O_3,ww_F_O_1,ww_F_O_2,ww_F_O_3,MM_L_O_1,MM_L_O_2,MM_L_O_3,ww_L_O_1,ww_L_O_2,ww_L_O_3	2,7,9,3,17,4,3,7,3,6,13,6	67,61,65,58,89,71,111,99,115,68,151,101	--
novel_circ_0017097	NC_019481.2	10752233	10752609	+	376	376	101109141;	exon:10752234-10752609	MM_F_O_3,ww_F_O_1,ww_F_O_2,ww_F_O_3,MM_L_O_2,ww_L_O_1,ww_L_O_2,ww_L_O_3	7,4,9,2,14,4,3,5	68,65,107,58,80,55,143,93	--
novel_circ_0017098	NC_019481.2	10762704	10768740	+	6036	278	101109141;	exon:10762705-10762823,exon:10766027-10766102,exon:10768658-10768740	MM_F_O_1,MM_F_O_3,ww_F_O_1,ww_F_O_2,ww_F_O_3,MM_L_O_2,MM_L_O_3,ww_L_O_1,ww_L_O_2	3,3,2,6,4,6,4,6,2	59,57,47,83,54,75,95,55,106	--
novel_circ_0017103	NC_019481.2	13448596	13485977	-	37381	327	101112185;	exon:13448597-13448671,exon:13451624-13451710,exon:13480129-13480171,exon:13481298-13481341,exon:13485900-13485977	MM_F_O_1,MM_F_O_3,ww_F_O_1,ww_F_O_2,ww_F_O_3,MM_L_O_2,ww_L_O_2	3,2,3,3,2,7,3	2.27202e+20	--
novel_circ_0017110	NC_019481.2	13710951	13712081	-	1130	295	101113644;	exon:13710952-13711056,exon:13711805-13711901,exon:13711989-13712081	MM_F_O_1,MM_F_O_2,MM_F_O_3,ww_F_O_1,ww_F_O_2,ww_F_O_3,MM_L_O_1,MM_L_O_2,ww_L_O_1,ww_L_O_2	5,3,2,6,5,2,2,8,2,4	4.1436e+29	--
novel_circ_0017122	NC_019481.2	14233181	14235621	-	2440	305	101114664;	exon:14233182-14233288,exon:14235424-14235621	MM_F_O_2,ww_F_O_1,ww_F_O_2,ww_F_O_3,MM_L_O_1,MM_L_O_2,MM_L_O_3,ww_L_O_1,ww_L_O_2	3,2,3,3,2,9,2,7,5	138,101,132,67,69,89,75,130,84	--
novel_circ_0017127	NC_019481.2	14410057	14414508	+	4451	493	101110991;	exon:14410058-14410234,exon:14412306-14412473,exon:14414361-14414508	MM_F_O_3,ww_F_O_3,ww_L_O_1,ww_L_O_2,ww_L_O_3	6,2,5,5,3	70,68,108,65,110	--
novel_circ_0017132	NC_019481.2	15763408	15764980	+	1572	376	101111512;	exon:15763409-15763581,exon:15764778-15764980	MM_F_O_1,MM_F_O_2,MM_F_O_3,ww_F_O_1,ww_F_O_2,ww_F_O_3,MM_L_O_1,MM_L_O_2,ww_L_O_1,ww_L_O_3	6,6,10,5,2,3,4,5,5,13	102,65,65,104,72,49,100,44,82,111	--
novel_circ_0017133	NC_019481.2	16430604	16431193	-	589	453	101111768;	exon:16430605-16430884,exon:16431021-16431193	MM_F_O_1,MM_F_O_2,MM_F_O_3,ww_F_O_1,ww_F_O_2,ww_F_O_3,MM_L_O_1,MM_L_O_2,MM_L_O_3,ww_L_O_1	7,3,3,5,12,3,2,5,6,4	2.0013e+29	--
novel_circ_0017144	NC_019481.2	17092783	17093645	+	862	336	101117720;	exon:17092784-17092900,exon:17093246-17093347,exon:17093529-17093645	MM_F_O_1,MM_F_O_2,MM_F_O_3,ww_F_O_1,ww_F_O_2,ww_F_O_3,MM_L_O_1,MM_L_O_2,ww_L_O_1,ww_L_O_2,ww_L_O_3	4,14,6,4,4,9,9,5,9,3,10	218,248,166,193,132,93,181,100,241,80,279	--
novel_circ_0017176	NC_019481.2	18892454	18900844	-	8390	330	101113559;	exon:18892455-18892599,exon:18900660-18900844	MM_F_O_1,MM_F_O_2,MM_F_O_3,ww_F_O_1,ww_L_O_1	3,2,2,2,4	174123102128198	--
novel_circ_0017188	NC_019481.2	20020914	20022334	+	1420	277	101103692;	exon:20020915-20020992,exon:20021710-20021825,exon:20022252-20022334	MM_F_O_1,MM_F_O_2,MM_F_O_3,ww_F_O_1,ww_F_O_2,ww_F_O_3,MM_L_O_1,MM_L_O_2,MM_L_O_3,ww_L_O_1,ww_L_O_2,ww_L_O_3	42,75,70,82,69,47,28,77,67,67,89,45	150,93,77,93,155,71,47,81,53,111,104,161	--
novel_circ_0017190	NC_019481.2	20155749	20167940	+	12191	586	101115339;	exon:20155750-20155940,exon:20159963-20160172,exon:20167756-20167940	MM_F_O_1,MM_F_O_2,MM_F_O_3,ww_F_O_1,ww_F_O_2,MM_L_O_1,MM_L_O_2,MM_L_O_3,ww_L_O_1,ww_L_O_2,ww_L_O_3	9,12,15,11,14,11,14,13,10,6,9	4.74621e+32	--
novel_circ_0017194	NC_019481.2	2035494	2044653	+	9159	507	101117211;	exon:2035495-2035758,exon:2043619-2043763,exon:2044556-2044653	MM_F_O_1,MM_F_O_2,MM_F_O_3,ww_F_O_1,ww_F_O_2,ww_F_O_3,MM_L_O_1,MM_L_O_2,MM_L_O_3,ww_L_O_1,ww_L_O_2,ww_L_O_3	34,38,53,37,64,21,31,37,35,42,70,36	130,96,104,108,137,68,95,85,95,113,96,111	--
novel_circ_0017197	NC_019481.2	20824159	20829103	-	4944	145	101116625;	exon:20824160-20824304	MM_F_O_1,MM_F_O_2,MM_F_O_3,ww_F_O_1,ww_F_O_2,ww_F_O_3,MM_L_O_2,ww_L_O_1,ww_L_O_2	4,2,8,7,5,3,11,8,2	74,58,45,40,64,34,36,66,44	--
novel_circ_0017198	NC_019481.2	20826579	20829103	-	2524	456	101116625;	exon:20826580-20826715,exon:20827383-20827475,exon:20827565-20827653,exon:20828966-20829103	MM_F_O_2,MM_F_O_3,ww_F_O_2,MM_L_O_1,MM_L_O_2,ww_L_O_1,ww_L_O_2,ww_L_O_3	4,5,4,2,6,7,5,4	85,66,73,94,44,61,37,92	--
novel_circ_0017206	NC_019481.2	21168785	21172172	-	3387	435	101104954;	exon:21168786-21168954,exon:21171613-21171729,exon:21172024-21172172	MM_F_O_2,MM_F_O_3,ww_F_O_1,ww_F_O_2,ww_F_O_3,MM_L_O_2,MM_L_O_3,ww_L_O_2,ww_L_O_3	7,6,9,7,2,4,5,5,4	156,147,146,169,107,123,76,121,182	--
novel_circ_0017218	NC_019481.2	250135	253348	-	3213	376	101122656;	exon:250136-250273,exon:250939-251035,exon:253208-253348	MM_F_O_1,MM_F_O_2,ww_F_O_1,ww_F_O_2,ww_F_O_3,MM_L_O_1,MM_L_O_3,ww_L_O_1,ww_L_O_2,ww_L_O_3	2,4,4,3,4,4,3,3,3,3	70,62,72,119,66,83,133,73,88,92	--
novel_circ_0017219	NC_019481.2	25202004	25202272	+	268	268	101120464;	exon:25202005-25202272	MM_F_O_1,MM_F_O_2,MM_F_O_3,ww_F_O_1,ww_F_O_2,ww_F_O_3,MM_L_O_1,MM_L_O_2,ww_L_O_1,ww_L_O_2,ww_L_O_3	4,4,8,7,6,3,5,7,9,5,5	112,92,56,108,51,61,105,44,103,54,155	--
novel_circ_0017227	NC_019481.2	25682230	25687841	-	5611	436	101109933;	exon:25682231-25682308,exon:25684356-25684515,exon:25687644-25687841	MM_F_O_1,MM_F_O_2,MM_F_O_3,ww_F_O_1,ww_F_O_2,ww_F_O_3,MM_L_O_1,MM_L_O_2,MM_L_O_3,ww_L_O_1,ww_L_O_3	3,4,5,3,4,4,4,6,8,5,4	162,138,120,113,196,82,107,104,109,120,187	--
novel_circ_0017236	NC_019481.2	27365075	27398645	+	33570	210	101101837;101101821;101101825;101101822;101101788;	intron:27398436-27398645	MM_F_O_1,MM_F_O_2,MM_F_O_3,ww_F_O_1,ww_F_O_2,ww_F_O_3,MM_L_O_1,MM_L_O_2,MM_L_O_3,ww_L_O_1,ww_L_O_2,ww_L_O_3	14,3,14,10,3,6,5,4,4,8,9,5	15,12,24,19,3,6,17,5,7,11,9,22	--;--;--;--;--
novel_circ_0017239	NC_019481.2	27594509	27596687	+	2178	85	101107495;	exon:27596603-27596687	MM_L_O_1,MM_L_O_2,MM_L_O_3	2,2,5	30,17,36	--
novel_circ_0017264	NC_019481.2	32709766	32720313	-	10547	424	101113297;	exon:32709767-32709950,exon:32710990-32711055,exon:32712451-32712561,exon:32720251-32720313	MM_F_O_1,MM_F_O_2,MM_F_O_3,ww_F_O_1,ww_F_O_2,ww_L_O_1,ww_L_O_2,ww_L_O_3	5,5,12,3,3,6,3,9	4.90468e+23	--
novel_circ_0017275	NC_019481.2	3297432	3298288	-	856	323	101122401;	exon:3297433-3297650,exon:3298184-3298288	MM_F_O_1,MM_F_O_2,MM_F_O_3,ww_F_O_2,MM_L_O_1,MM_L_O_2,MM_L_O_3,ww_L_O_1,ww_L_O_2,ww_L_O_3	2,5,6,4,2,16,5,6,9,8	28,40,39,60,45,69,92,30,72,34	--
novel_circ_0017296	NC_019481.2	37685988	37696008	-	10020	358	101104881;	exon:37685989-37686076,exon:37692656-37692800,exon:37695884-37696008	MM_F_O_1,MM_F_O_2,MM_F_O_3,ww_F_O_1,ww_F_O_2,MM_L_O_2,MM_L_O_3,ww_L_O_1,ww_L_O_2,ww_L_O_3	3,3,2,2,7,2,2,2,4,6	41,44,41,39,55,57,85,33,89,32	--
novel_circ_0017299	NC_019481.2	37857733	37861529	-	3796	324	101115595;	exon:37857734-37857901,exon:37861374-37861529	ww_F_O_1,ww_F_O_2,ww_F_O_3,ww_L_O_1	2,4,2,2	67,75,49,80	--
novel_circ_0017300	NC_019481.2	37857733	37864290	-	6557	253	101115595;	exon:37857734-37857901,exon:37864206-37864290	MM_F_O_1,MM_F_O_2,MM_F_O_3,ww_F_O_1,ww_F_O_2,MM_L_O_1,MM_L_O_2,MM_L_O_3,ww_L_O_1,ww_L_O_2	2,4,5,3,8,3,11,7,5,8	92,91,64,70,86,62,71,70,92,76	--
novel_circ_0017301	NC_019481.2	37857733	37867717	-	9984	451	101115595;	exon:37857734-37857901,exon:37864206-37864290,exon:37866230-37866329,exon:37867620-37867717	MM_F_O_1,MM_F_O_2,MM_F_O_3,ww_F_O_1,ww_F_O_2,MM_L_O_1,MM_L_O_2,MM_L_O_3,ww_L_O_1,ww_L_O_3	4,5,5,3,4,4,4,5,5,6	105,100,71,87,99,77,86,71,93,99	--
novel_circ_0017313	NC_019481.2	38481079	38488191	+	7112	115	101117640;	exon:38488077-38488191	MM_F_O_1,MM_F_O_2,MM_F_O_3,MM_L_O_3,ww_L_O_1,ww_L_O_2,ww_L_O_3	3,3,4,5,7,2,2	115,73,74,96,86,79,124	--
novel_circ_0017315	NC_019481.2	38482803	38492182	+	9379	305	101117640;	exon:38482804-38482968,exon:38492043-38492182	MM_F_O_1,MM_F_O_2,MM_F_O_3,ww_F_O_1,ww_F_O_2,MM_L_O_2,MM_L_O_3	3,3,2,2,3,3,4	121,71,81,93,134,77,97	--
novel_circ_0017323	NC_019481.2	39707038	39728404	-	21366	415	106991896;	exon:39707039-39707186,exon:39709312-39709418,exon:39728245-39728404	MM_F_O_1,MM_F_O_2,MM_F_O_3,ww_F_O_1,ww_F_O_2,ww_F_O_3,MM_L_O_1,MM_L_O_2,MM_L_O_3,ww_L_O_1,ww_L_O_2,ww_L_O_3	7,15,18,6,9,6,4,8,5,6,15,7	58,29,48,26,62,49,34,76,54,40,49,43	--
novel_circ_0017328	NC_019481.2	41537470	41549189	-	11719	430	n/a	intergenic_region:41537471-41537639,intergenic_region:41537747-41537773,intergenic_region:41545056-41545152,intergenic_region:41549053-41549189	MM_F_O_1,MM_F_O_2,MM_F_O_3,ww_F_O_2,ww_F_O_3,MM_L_O_1,MM_L_O_2,ww_L_O_2,ww_L_O_3	23,18,17,21,15,3,23,36,12	1.93219e+26	--
novel_circ_0017329	NC_019481.2	41540868	41549189	-	8321	384	105604883;	exon:41540869-41541018,exon:41545056-41545152,exon:41549053-41549189	MM_F_O_1,MM_F_O_2,MM_F_O_3,ww_F_O_2,ww_F_O_3,MM_L_O_2,MM_L_O_3,ww_L_O_2,ww_L_O_3	7,3,10,5,5,4,4,14,3	3.0435e+26	--
novel_circ_0017331	NC_019481.2	4261237	4261674	+	437	437	101101837;101101831;106991881;	intron:4261238-4261674	MM_F_O_1,MM_F_O_2,MM_F_O_3,ww_F_O_1,ww_F_O_3,MM_L_O_1,ww_L_O_1,ww_L_O_2	7,3,13,7,9,2,4,13	11,2,3,3,8,5,2,17	--;--;--
novel_circ_0017341	NC_019481.2	7895634	7895910	+	276	276	101106302;	exon:7895635-7895910	MM_F_O_1,MM_F_O_2,MM_F_O_3,ww_F_O_2,ww_F_O_3,MM_L_O_2,MM_L_O_3,ww_L_O_1,ww_L_O_2,ww_L_O_3	4,3,5,15,6,11,9,4,7,4	4.30522e+29	--
novel_circ_0017347	NC_019481.2	9643967	9649450	+	5483	255	101107063;	exon:9643968-9644116,exon:9647545-9647650	MM_F_O_1,MM_F_O_2,MM_F_O_3,ww_F_O_1,MM_L_O_2,ww_L_O_1,ww_L_O_2,ww_L_O_3	4,12,6,8,4,3,5,3	69,58,55,52,53,42,33,68	--
novel_circ_0017348	NC_019481.2	9643967	9659364	+	15397	317	101107063;	exon:9643968-9644116,exon:9655772-9655825,exon:9659251-9659364	MM_F_O_1,MM_F_O_2,MM_F_O_3,ww_F_O_1,ww_F_O_2,ww_F_O_3,MM_L_O_2,ww_L_O_2,ww_L_O_3	8,8,9,2,5,2,2,5,6	90,41,40,55,85,35,39,25,67	--
novel_circ_0017351	NC_019481.2	9647544	9649450	+	1906	230	101107063;	exon:9647545-9647650,exon:9649327-9649450	MM_F_O_1,MM_F_O_2,MM_F_O_3,ww_F_O_1,ww_F_O_2,ww_F_O_3,MM_L_O_1,MM_L_O_2,ww_L_O_1,ww_L_O_3	7,12,7,4,4,3,2,8,9,5	83,64,55,50,58,43,58,49,36,56	--
novel_circ_0017352	NC_019481.2	9647544	9654112	+	6568	405	101107063;	exon:9647545-9647650,exon:9649327-9649450,exon:9653938-9654112	MM_F_O_1,MM_F_O_2,MM_F_O_3,ww_F_O_1,ww_F_O_2,MM_L_O_1,MM_L_O_2,MM_L_O_3,ww_L_O_1,ww_L_O_2,ww_L_O_3	9,6,5,10,5,6,6,3,2,5,3	112,65,52,54,62,59,44,54,43,48,63	--
novel_circ_0017354	NC_019481.2	9693337	9731257	+	37920	352	101107063;	exon:9693338-9693467,exon:9698983-9699083,exon:9731137-9731257	MM_F_O_1,MM_F_O_2,MM_F_O_3,ww_F_O_1,ww_F_O_2,ww_F_O_3,MM_L_O_2,MM_L_O_3,ww_L_O_1,ww_L_O_2,ww_L_O_3	2,6,2,8,9,3,4,4,3,3,5	67,42,35,19,55,30,27,49,32,23,48	--
novel_circ_0016728	NC_019480.2	21687576	21698182	-	10606	419	101109846;	exon:21687577-21687751,exon:21697939-21698182	MM_F_O_1,MM_F_O_2,MM_F_O_3,ww_F_O_1,ww_F_O_2,ww_F_O_3,MM_L_O_1,MM_L_O_2,MM_L_O_3,ww_L_O_1,ww_L_O_2,ww_L_O_3	16,31,17,18,30,19,20,32,12,14,16,25	4.91378e+35	--
novel_circ_0016730	NC_019480.2	21687576	21707817	-	20241	477	101109846;	exon:21687577-21687751,exon:21697939-21698182,exon:21707760-21707817	MM_F_O_1,MM_F_O_2,MM_F_O_3,ww_F_O_1,ww_F_O_2,ww_F_O_3,MM_L_O_1,MM_L_O_2,MM_L_O_3,ww_L_O_1,ww_L_O_2,ww_L_O_3	27,20,23,5,20,10,8,16,9,17,22,13	361,259,197,193,371,224,188,202,92,297,215,281	--
novel_circ_0016746	NC_019480.2	2326380	2338947	-	12567	359	101109665;	exon:2326381-2326596,exon:2338805-2338947	MM_F_O_1,MM_F_O_2,MM_F_O_3,ww_F_O_1,ww_F_O_2,ww_F_O_3,MM_L_O_1,MM_L_O_2,MM_L_O_3,ww_L_O_1,ww_L_O_2,ww_L_O_3	7,5,8,8,10,9,2,6,10,6,15,10	32,28,8,28,27,13,34,31,31,30,31,30	--
novel_circ_0016761	NC_019480.2	25718864	25728887	+	10023	231	101114836;	exon:25718865-25718981,exon:25728774-25728887	MM_F_O_1,MM_F_O_2,MM_F_O_3,ww_F_O_1,ww_F_O_2,MM_L_O_1,MM_L_O_3,ww_L_O_1,ww_L_O_2,ww_L_O_3	4,4,4,5,9,4,7,5,11,4	10,12,6,7,51,14,20,6,19,4	--
novel_circ_0016780	NC_019480.2	32608606	32614650	+	6044	343	101118838;	exon:32608607-32608718,exon:32613305-32613390,exon:32614506-32614650	MM_F_O_1,MM_F_O_2,MM_F_O_3,ww_F_O_1,ww_F_O_2,ww_F_O_3,MM_L_O_1,MM_L_O_2,MM_L_O_3,ww_L_O_1,ww_L_O_2,ww_L_O_3	5,9,12,17,15,12,5,29,31,13,26,6	85,99,120,160,94,90,119,114,90,67,98,100	--
novel_circ_0016782	NC_019480.2	32608606	32625942	+	17336	443	101118838;	exon:32608607-32608718,exon:32613305-32613390,exon:32624640-32624701,exon:32624801-32624845,exon:32625691-32625764,exon:32625879-32625942	MM_F_O_2,MM_F_O_3,ww_F_O_1,ww_F_O_3,MM_L_O_2,MM_L_O_3,ww_L_O_1,ww_L_O_2,ww_L_O_3	4,12,3,4,5,5,3,5,10	91,126,154,101,124,106,89,123,104	--
novel_circ_0016784	NC_019480.2	32608606	32659628	+	51022	387	101118838;	exon:32608607-32608718,exon:32613305-32613390,exon:32643880-32643961,exon:32659522-32659628	MM_F_O_1,ww_F_O_2,ww_F_O_3,MM_L_O_1,MM_L_O_2,MM_L_O_3,ww_L_O_1,ww_L_O_2,ww_L_O_3	3,4,4,3,7,5,4,3,3	105,96,136,150,138,113,120,122,141	--
novel_circ_0016793	NC_019480.2	32632343	32659628	+	27285	411	101118838;	exon:32632344-32632442,exon:32634224-32634346,exon:32643880-32643961,exon:32659522-32659628	MM_F_O_1,MM_F_O_2,MM_F_O_3,ww_F_O_1,ww_F_O_2,ww_F_O_3,MM_L_O_1,MM_L_O_2,MM_L_O_3,ww_L_O_1,ww_L_O_2,ww_L_O_3	5,8,9,11,7,4,4,9,11,9,10,15	1.0613e+35	--
novel_circ_0016795	NC_019480.2	32632343	32696882	+	64539	467	101118838;	exon:32632344-32632442,exon:32634224-32634346,exon:32643880-32643961,exon:32696720-32696882	MM_F_O_1,MM_F_O_2,MM_F_O_3,ww_F_O_1,ww_F_O_2,ww_F_O_3,MM_L_O_1,MM_L_O_2,MM_L_O_3,ww_L_O_1,ww_L_O_2,ww_L_O_3	13,9,9,24,8,14,8,19,11,16,11,15	1.1115e+35	--
novel_circ_0016797	NC_019480.2	32632343	32717461	+	85118	445	101118838;	exon:32632344-32632442,exon:32634158-32634346,exon:32717305-32717461	MM_F_O_1,MM_F_O_2,MM_F_O_3,ww_F_O_1,ww_F_O_2,ww_F_O_3,MM_L_O_1,MM_L_O_2,MM_L_O_3,ww_L_O_1,ww_L_O_2,ww_L_O_3	7,16,18,10,14,8,9,14,7,13,18,19	88,91,110,122,85,106,105,101,87,104,126,140	--
novel_circ_0016800	NC_019480.2	32696719	32717461	+	20742	512	101118838;	exon:32696720-32696882,exon:32702128-32702319,exon:32717305-32717461	MM_F_O_1,MM_F_O_2,MM_F_O_3,ww_F_O_1,ww_F_O_2,ww_F_O_3,MM_L_O_1,MM_L_O_2,MM_L_O_3,ww_L_O_1,ww_L_O_2,ww_L_O_3	2,10,5,5,5,2,8,13,6,6,22,6	102,90,133,160,106,140,136,124,93,130,127,158	--
novel_circ_0016804	NC_019480.2	32852058	32863352	-	11294	347	101119866;	exon:32852059-32852227,exon:32860209-32860337,exon:32863304-32863352	MM_F_O_1,MM_F_O_2,MM_F_O_3,ww_F_O_2,ww_F_O_3,MM_L_O_2,MM_L_O_3,ww_L_O_2,ww_L_O_3	3,4,2,3,3,4,3,2,5	67,51,32,57,25,25,55,39,83	--
novel_circ_0016810	NC_019480.2	3321645	3326217	-	4572	290	105604384;	exon:3321646-3321771,exon:3326054-3326217	MM_F_O_2,MM_F_O_3,ww_F_O_2,MM_L_O_1,MM_L_O_2,MM_L_O_3,ww_L_O_1,ww_L_O_2,ww_L_O_3	2,6,12,6,15,10,6,8,7	0,2,1,4,1,10,3,1,1	--
novel_circ_0016818	NC_019480.2	33563910	33567569	-	3659	358	101120977;	exon:33563911-33564014,exon:33565202-33565358,exon:33567473-33567569	MM_F_O_2,MM_F_O_3,ww_F_O_1,ww_F_O_2,ww_F_O_3,MM_L_O_1,MM_L_O_2,MM_L_O_3,ww_L_O_2	2,3,5,5,2,2,6,3,8	21,47,38,46,22,24,60,32,63	--
novel_circ_0016824	NC_019480.2	34715743	34749568	-	33825	324	101122068;	exon:34715744-34715895,exon:34749397-34749568	MM_F_O_1,MM_F_O_2,MM_F_O_3,ww_F_O_1,ww_F_O_2,ww_F_O_3,MM_L_O_1,MM_L_O_2,MM_L_O_3,ww_L_O_1,ww_L_O_2,ww_L_O_3	6,4,12,3,5,4,4,3,10,4,4,6	2.6628e+35	--
novel_circ_0016830	NC_019480.2	34747462	34749568	-	2106	302	101122068;	exon:34747463-34747592,exon:34749397-34749568	MM_F_O_1,MM_F_O_2,MM_F_O_3,ww_F_O_1,ww_F_O_2,ww_F_O_3,MM_L_O_1,MM_L_O_2,MM_L_O_3,ww_L_O_1,ww_L_O_2,ww_L_O_3	6,12,9,5,10,9,6,9,9,8,20,11	2.83371e+35	--
novel_circ_0016833	NC_019480.2	34883766	34891585	+	7819	320	101123257;	exon:34883767-34883868,exon:34885660-34885762,exon:34891471-34891585	MM_F_O_2,MM_F_O_3,ww_F_O_2,ww_F_O_3,MM_L_O_1,MM_L_O_2,ww_L_O_1,ww_L_O_2,ww_L_O_3	6,3,6,4,3,4,4,3,4	139,118,117,89,104,108,119,88,146	--
novel_circ_0016858	NC_019480.2	37234874	37239559	+	4685	452	101101824;101101821;101101794;	intron:37234875-37234950,intron:37235612-37235773,intron:37238702-37238784,intron:37239429-37239559	MM_F_O_1,MM_F_O_2,MM_F_O_3,ww_F_O_1,ww_F_O_2,ww_F_O_3,MM_L_O_1,MM_L_O_2,MM_L_O_3,ww_L_O_1,ww_L_O_2,ww_L_O_3	36,37,49,32,61,22,17,62,46,42,44,38	1.97225e+35	--;--;--
novel_circ_0016864	NC_019480.2	37262753	37270234	+	7481	400	101122749;	exon:37262754-37262844,exon:37268258-37268452,exon:37270121-37270234	MM_F_O_1,MM_F_O_2,MM_F_O_3,ww_F_O_2,MM_L_O_2,ww_L_O_1,ww_L_O_2,ww_L_O_3	5,4,13,5,3,3,5,5	2.05232e+23	--
novel_circ_0016874	NC_019480.2	3863503	3873696	-	10193	115	101110722;	exon:3863504-3863618	MM_F_O_1,MM_F_O_2,MM_F_O_3,ww_F_O_1,ww_F_O_2,ww_F_O_3,MM_L_O_2,MM_L_O_3,ww_L_O_1,ww_L_O_2,ww_L_O_3	4,4,8,2,10,4,5,2,7,6,6	69,98,60,79,96,38,73,54,118,74,106	--
novel_circ_0016877	NC_019480.2	39785657	39806051	-	20394	324	105604473;	exon:39785658-39785767,exon:39799173-39799250,exon:39805916-39806051	MM_F_O_2,ww_F_O_2,ww_F_O_3,MM_L_O_1,MM_L_O_2,ww_L_O_1,ww_L_O_2,ww_L_O_3	7,10,11,8,4,23,6,14	8,6,13,11,5,10,13,8	--
novel_circ_0016878	NC_019480.2	39785657	39807255	-	21598	188	105604473;	exon:39785658-39785767,exon:39799173-39799250	ww_F_O_1,ww_F_O_2,ww_F_O_3,MM_L_O_1,ww_L_O_1,ww_L_O_3	3,3,3,3,3,5	4,5,7,6,6,6	--
novel_circ_0016884	NC_019480.2	40188400	40197907	+	9507	268	101102444;	exon:40188401-40188493,exon:40193798-40193887,exon:40197823-40197907	MM_F_O_1,MM_F_O_2,MM_F_O_3,ww_F_O_1,ww_F_O_3,MM_L_O_1,MM_L_O_2,MM_L_O_3,ww_L_O_1,ww_L_O_2,ww_L_O_3	3,3,5,8,5,4,10,3,9,14,9	121,133,166,137,121,123,62,78,112,107,153	--
novel_circ_0016888	NC_019480.2	40200308	40201265	+	957	401	101102444;	exon:40200309-40200451,exon:40200910-40201075,exon:40201174-40201265	MM_F_O_1,MM_F_O_2,MM_F_O_3,ww_F_O_2,MM_L_O_2	2,13,6,4,2	127,128,210,88,82	--
novel_circ_0016897	NC_019480.2	41008724	41020934	+	12210	415	101102951;	exon:41008725-41008834,exon:41017833-41018034,exon:41020832-41020934	MM_F_O_1,MM_F_O_2,MM_F_O_3,ww_F_O_1,ww_F_O_2,ww_F_O_3,MM_L_O_1,MM_L_O_2,MM_L_O_3,ww_L_O_1,ww_L_O_2,ww_L_O_3	3,11,3,12,11,7,2,16,3,8,27,3	84,57,83,62,197,95,92,204,181,84,177,87	--
novel_circ_0016903	NC_019480.2	41381821	41389979	+	8158	395	101103204;	exon:41381822-41381882,exon:41387103-41387241,exon:41389103-41389192,exon:41389875-41389979	MM_F_O_1,MM_F_O_2,MM_F_O_3,ww_F_O_1,ww_F_O_2,ww_F_O_3,MM_L_O_1,MM_L_O_2,MM_L_O_3,ww_L_O_1,ww_L_O_2,ww_L_O_3	14,15,40,32,35,9,16,28,13,17,26,6	1.67172e+35	--
novel_circ_0016904	NC_019480.2	41438607	41441068	+	2461	384	101103445;	exon:41438608-41438832,exon:41440910-41441068	MM_F_O_1,MM_F_O_2,ww_F_O_1,ww_F_O_2,ww_F_O_3,MM_L_O_2,MM_L_O_3,ww_L_O_1,ww_L_O_2	3,4,6,6,4,13,12,10,6	12,8,11,53,5,28,72,24,17	--
[truncated: 1,778 more rows]

## Sheet: Chr ID
chr	ID
NC_019458.2	chromosome 1
NC_019459.2	chromosome 2
NC_019460.2	chromosome 3
NC_019461.2	chromosome 4
NC_019462.2	chromosome 5
NC_019463.2	chromosome 6
NC_019464.2	chromosome 7
NC_019465.2	chromosome 8
NC_019466.2	chromosome 9
NC_019484.2	chromosome X
