# Supplementary material for: Analysis of Expression Profiles of CircRNA and MiRNA in Oviduct during the Follicular and Luteal Phases of Sheep with Two Fecundity (FecB Gene) Genotypes
Source: Animals (Basel). 2021 Sep 28;11(10):2826. doi: 10.3390/ani11102826 (PMC8532869; doi:10.3390/ani11102826)
Supplement: Supplementary file 1 [file animals-11-02826-s001.zip › S2.xlsx]

## Sheet: known miRNAs
>oar-let-7a
UGAGGUAGUAGGUUGUAUAGUU
>oar-let-7b
UGAGGUAGUAGGUUGUGUGGU
>oar-let-7c
UGAGGUAGUAGGUUGUAUGGUU
>oar-let-7d
AGAGGUAGUAGGUUGCAUAG
>oar-let-7f
UGAGGUAGUAGAUUGUAUAGU
>oar-let-7g
UGAGGUAGUAGUUUGUACAGU
>oar-let-7i
UGAGGUAGUAGUUUGUGCUGUU
>oar-miR-103
AGCAGCAUUGUACAGGGCUAUG
>oar-miR-106a
AAAAGUGCUUACAGUGCAGGU
>oar-miR-106b
UAAAGUGCUGACAGUGCAGAU
>oar-miR-107
AGCAGCAUUGUACAGGGCUAUC
>oar-miR-10a
UACCCUGUAGAUCCGAAUUUG
>oar-miR-10b
ACCCUGUAGAACCGAAUUUGUG
>oar-miR-1185-5p
AGAGGAUACCCUUUGUAUGUUC
>oar-miR-1185-3p
AUAUACAGAGGGAGACUCUUAU
>oar-miR-1193-5p
GGGAUGGUAGACCGGUGACGUGC
>oar-miR-1197-3p
UAGGACACAUGGUCUACUUCU
>oar-miR-125b
UCCCUGAGACCCUAACUUGUG
>oar-miR-127
AUCGGAUCCGUCUGAGCUUGGCU
>oar-miR-133
UUGGUCCCCUUCAACCAGCUGU
>oar-miR-134-3p
UCUGGGCUGCCUCGUCACCAACC
>oar-miR-134-5p
UGUGACUGGUUGACCAGAGGG
>oar-miR-136
ACUCCAUUUGUUUUGAUGAUGGA
>oar-miR-143
UGAGAUGAAGCACUGUAGCUC
>oar-miR-148a
UCAGUGCACUACAGAACUUUGU
>oar-miR-150
UCUCCCAACCCUUGUACCAGUG
>oar-miR-152
UCAGUGCAUGACAGAACUUGG
>oar-miR-154a-5p
UAGGUUAUCCGUGUAGCCUUCG
>oar-miR-154a-3p
AAUCAUACACGGUUCACCUAUU
>oar-miR-154b-5p
AGAGGUCUUCCAUGGUGCAUUCG
>oar-miR-154b-3p
AAUCAUACAUGGUUGACCUUUUU
>oar-miR-16b
UAGCAGCACGUAAAUAUUGG
>oar-miR-17-5p
CAAAGUGCUUACAGUGCAGGUA
>oar-miR-181a
AACAUUCAACGCUGUCGGUGAGU
>oar-miR-191
CAACGGAAUCCCAAAAGCAGCU
>oar-miR-194
UGUAACAGCAACUCCAUGUGGA
>oar-miR-199a-3p
ACAGUAGUCUGCACAUUGGUU
>oar-miR-19b
UGUGCAAAUCCAUGCAAAACUGA
>oar-miR-200a
AACACUGUCUGGUAACGAU
>oar-miR-200b
UAAUACUGCCUGGUAAUGAUG
>oar-miR-200c
UAAUACUGCCGGGUAAUGAUGG
>oar-miR-21
UAGCUUAUCAGACUGAUGUUGAC
>oar-miR-218a
UUGUGCUUGAUCUAACCAUGU
>oar-miR-22-3p
AAGCUGCCAGUUGAAGAACUG
>oar-miR-221
AGCUACAUUGUCUGCUGGGUUU
>oar-miR-23a
AUCACAUUGCCAGGGAUUUCCA
>oar-miR-23b
AUCACAUUGCCAGGGAUU
>oar-miR-25
AUUGCACUUGUCUCGGUCUGA
>oar-miR-26a
UUCAAGUAAUCCAGGAUAGGCU
>oar-miR-26b
UUCAAGUAAUUCAGGAUAGGU
>oar-miR-27a
UUCACAGUGGCUAAGUUCCGC
>oar-miR-299-5p
UGGUUUACCGUCCCACAUACAU
>oar-miR-299-3p
UAUGUGGGACGGUAAACCACAA
>oar-miR-29a
UAGCACCAUCUGAAAUCGGUU
>oar-miR-29b
UAGCACCAUUUGAAAUCAGUGU
>oar-miR-30a-5p
UGUAAACAUCCUCGACUGGAAGC
>oar-miR-30a-3p
CUUUCAGUCGGAUGUUUGCAG
>oar-miR-30b
UGUAAACAUCCUACACUCAGC
>oar-miR-30c
UGUAAACAUCCUACACUCUCA
>oar-miR-30d
UGUAAACAUCCCCGACUGG
>oar-miR-323a-5p
AGGUGGUCCGUGGCGCGUUCG
>oar-miR-323a-3p
CACAUUACACGGUCGACCUCU
>oar-miR-323b
CCCAAUACACGGUCGAUCUCU
>oar-miR-323c
CACAAUACACGGUCGGCCUCU
>oar-miR-329a-3p
AACACACCUGGUUAACCUUUUU
>oar-miR-329a-5p
GAGGUUUUCUAGGUCUCCGUUU
>oar-miR-329b-3p
AACACACCUGGUUAACCUCUUU
>oar-miR-329b-5p
GAGGUUUUCUGGGUUUCUGUUUC
>oar-miR-362
AAUCCUUGGAACCUAGGUGUGAGU
>oar-miR-369-3p
AAUAAUACAUGGUUGAUCUUU
>oar-miR-369-5p
AGAUCGACCGUGUUAUAUUCG
>oar-miR-370-5p
CAGGUCACGUCUCUGCAGUUAC
>oar-miR-370-3p
GCCUGCUGGGGUGGAACCUGGUCU
>oar-miR-374a
UUAUAAUACAACCUGAUAAGUG
>oar-miR-374b
AUAUAAUACAACCUGCUAAGU
>oar-miR-376a-3p
AUCAUAGAGGAAAAUCCACGU
>oar-miR-376a-5p
UAGAUUCUCCUUCUAUGAGUAC
>oar-miR-376b-3p
AUCAUAGAGGAAAAUCCAUGU
>oar-miR-376c-5p
GUGGAUAUUCCGUCUAUGUUU
>oar-miR-376c-3p
AACAUAGAGGAAAUUCCACGU
>oar-miR-376d
AUCAUAGAGGAAAAUCCACAU
>oar-miR-376e-3p
AACAUAGAGGAAAAUCCACAUU
>oar-miR-376e-5p
GGUGGAUAUUCCUUCUAUGUUU
>oar-miR-377-5p
AGAGGUUGCCUUUGGUGAAUUC
>oar-miR-377-3p
AUCACACAAAGGCAACUUUCGU
>oar-miR-379-3p
UAUGUAACAUGGUCCACUAACU
>oar-miR-379-5p
UGGUAGACUAUGGAACGUAGGC
>oar-miR-380-5p
AUGGUUGACCACAGAACAUGCG
>oar-miR-380-3p
UAUGUAAUGUGGUCCACGUCU
>oar-miR-381-5p
AGCGAGGUUGCCCUUUGUAU
>oar-miR-381-3p
AUAUACAAGGGCAAGCUCUCU
>oar-miR-382-3p
AAUCAUUCACGGACAACACUU
>oar-miR-382-5p
GAAGUUGUUCGUGGUGGAUUCG
>oar-miR-3955-5p
UUUGAUGGCUGAUCCUCUCACU
>oar-miR-3955-3p
UGGGAUUUUAGUCCAUCAUAG
>oar-miR-3956-3p
UCUGACCUUCCUGCAUCCCGUUC
>oar-miR-3956-5p
GUACGUGGAUGCUGAAGGUCAGA
>oar-miR-3957-5p
CUCGGAGAGUGGAGCUGUGGGUGU
>oar-miR-3957-3p
ACGCACAGCACCUCACUGAGCU
>oar-miR-3958-5p
AGGUUGUCCGUGAUGUAUUUGC
>oar-miR-3958-3p
AGAUAUUGCACGGUUGAUCUCU
>oar-miR-3959-3p
UGUAUGUCAACUGAUCCACAGU
>oar-miR-3959-5p
GGUUGAUCAGAGAACAUACAUU
>oar-miR-409-5p
AGGUUACCCGAGCAACUUUGCAU
>oar-miR-409-3p
CGAAUGUUGCUCGGUGAACCCCU
>oar-miR-410-5p
CGCCACUUUGGGUACUUGAGGAG
>oar-miR-410-3p
AAUAUAACACAGAUGGCCUGU
>oar-miR-411a-5p
AUAGUAGACCGUAUAGCGUACG
>oar-miR-411a-3p
UAUGUAACACGGUCCACUAAC
>oar-miR-411b-3p
UAUGUCACAUGGUCCACUAAU
>oar-miR-411b-5p
UGGUCGACCAUAAAACGUACGU
>oar-miR-412-3p
UGGUCGACCAGUUGGAAAGUAAU
>oar-miR-412-5p
CUUCACCUGGUCCACUAGCU
>oar-miR-431
UGUCUUGCAGGCCGUCAUGCAGG
>oar-miR-432
UCUUGGAGUAGGUCAUUGGGUGG
>oar-miR-433-5p
UACGGUGAGCCUGUCAUUGUUCA
>oar-miR-433-3p
AUCAUGAUGGGCUCCUCGGUGU
>oar-miR-485-5p
AGAGGCUGGCCGUGAUGAAUUCG
>oar-miR-485-3p
GUCAUACACGGCUCUCCUCUCU
>oar-miR-487a-5p
GUGGCUAUCCCUGCUGUGUUCG
>oar-miR-487a-3p
AUCAUACAGGGACAUCCAGUUU
>oar-miR-487b-5p
AGUGGUUAUCCCUGUCCUGUUC
>oar-miR-487b-3p
AAUCGUACAGGGUCAUCCACUU
>oar-miR-493-5p
UUGUACAUGGUAGGCUUUCAUU
>oar-miR-493-3p
UGAAGGUCUACUGUGUGCCAGG
>oar-miR-494-3p
UGAAACAUACACGGGAAACCUCU
>oar-miR-494-5p
AGGUUAUCCGUGUUGUCUUCUCU
>oar-miR-495-3p
AAACAAACAUGGUGCACUUCUU
>oar-miR-495-5p
AGAAGUCGCCCAUGUUCUUUUCG
>oar-miR-496-3p
UGAGUAUUACAUGGCCAAUCU
>oar-miR-496-5p
GAGUCGGGUACUCGAAUGGA
>oar-miR-539-5p
AGAAAUUAUCCUUGGUGUGUUC
>oar-miR-539-3p
AAUCAUACAAGGACAAUUUCUUU
>oar-miR-541-5p
AAAGGAUUCUGCUGUCGGUCCCACU
>oar-miR-541-3p
UGGUGGGCACAGAAUCCGGCCUCU
>oar-miR-543-5p
ACCUGUGGUGCUUAAGGAG
>oar-miR-543-3p
AAACAUUCGCGGUGCACUUCUUU
>oar-miR-544-3p
AUUCUGCAUUUUUAGCAAGUU
>oar-miR-544-5p
UCUUGUUAAAAGGCAGAUUCU
>oar-miR-654-3p
UAUGUCUGCUGACCAUCACCUUUA
>oar-miR-655-5p
AGAGGUUAUCCGUGUUAUGUUC
>oar-miR-655-3p
AUAAUACAUGGUUAACCUCUCU
>oar-miR-665-5p
AGGGGUCUUGGCCUCUGCCCAG
>oar-miR-665-3p
ACCAGUAGGCCGAGGCCCCUCA
>oar-miR-668-5p
GUAAGUGCGUCUCGGGUGAGC
>oar-miR-668-3p
AUGUCACUCGGCCCACUACCC
>oar-miR-758-3p
UUUGUGACCUGGUCCACUAA
>oar-miR-99a
AACCCGUAGAUCCGAUCUUG

## Sheet: novel miRNAs
>novel_216
ugauuguccaaacgcaauucucg
>novel_267
aaacccugaacgaaggucuugg
>novel_303
aaaaacccuaacgaacuucuugg
>novel_349
ucuggugcuuagacucugugcu
>novel_380
cugugcgugugacagcggcuga
>novel_422
cagugcaaugauauugucaaagc
>novel_444
cagcuucgcuguggcuccaaca
>novel_446
aaaaucugaaugaacuuuuugg
>novel_528
uucccggcccaugcaccu
>novel_549
caacaccugaacgaacuuuuc
>novel_556
aacucugccggggcuuccc
>novel_563
caaaacucaaaugaacuuuuug
>novel_574
ugacucuugauaaccucu
>novel_575
caggacagcggacuucuccgga
>novel_584
aaaaaccuaaacgaacuuuuuga
>novel_611
aaaaccuggauaaacuuuuugg
>novel_618
aagacccaaacgaacuuuuugg
>novel_641
gaauuggugguucaguggug
>novel_662
agaaaccugaacgaacuuuuuc
>novel_677
ucucgaccgucagagcacccuuca
>novel_85
uuuggcacuagcacauuuuugcu
>novel_88
uauggcacugguagaauucacu
>novel_96
cagugcaauguuaaaagggcauu
