# Supplementary material for: Analysis of Expression Profiles of CircRNA and MiRNA in Oviduct during the Follicular and Luteal Phases of Sheep with Two Fecundity (FecB Gene) Genotypes
Source: Animals (Basel). 2021 Sep 28;11(10):2826. doi: 10.3390/ani11102826 (PMC8532869; doi:10.3390/ani11102826)
Supplement: Supplementary file 1 [file animals-11-02826-s001.zip › S3.xlsx]

## Sheet: MF VS ML
ID	MM_F_O_readcount	MM_L_O_readcount	log2FoldChange	pval	host genes
novel_circ_0014274	16.8488	0	4.2422	0.00071965	solute carrier family 7 member 11(SLC7A11)
novel_circ_0015670	14.4937	0.510717	3.2407	0.016197	transfer RNA cysteine (anticodon GCA)(TRNAC-GCA)
novel_circ_0007904	0	428.698	-7.2569	2.621e-16	transfer RNA tryptophan (anticodon CCA)(TRNAW-CCA)
novel_circ_0004065	4.17404	40.3813	-2.6665	0.039676	pro-apoptotic WT1 regulator(PAWR)
novel_circ_0017815	10.0407	46.1919	-2.0261	0.031633	RNA binding protein with multiple splicing(RBPMS)
novel_circ_0000962	99.1703	18.9497	2.1966	0.016197	retinoic acid receptor responder 1(RARRES1)
novel_circ_0001794	37.4214	0	5.0126	2.6248e-06	lysophosphatidic acid receptor 3(LPAR3)
novel_circ_0009938	14.7689	149.313	-2.8315	0.01276	SPARC related modular calcium binding 2(SMOC2)
novel_circ_0001831	7.90873	42.1132	-2.1579	0.038404	zinc finger protein 644(ZNF644)
novel_circ_0016586	13.727	109.394	-2.619	0.01276	inositol polyphosphate-5-phosphatase F(INPP5F)
novel_circ_0005109	11.9706	71.8227	-2.3173	0.016197	structural maintenance of chromosomes 6(SMC6)
novel_circ_0012086	29.6878	7.2377	1.9192	0.039676	xenotropic and polytropic retrovirus receptor 1(XPR1)
novel_circ_0003000	0	8.47607	-3.4065	0.036057	uncharacterized LOC105610626(LOC105610626)
novel_circ_0000417	35.0641	3.91338	2.7687	0.01276	coiled-coil domain-containing protein 30-like(LOC106990833)
novel_circ_0000418	12.7256	0	3.5876	0.01803	coiled-coil domain-containing protein 30-like(LOC106990833)

## Sheet: MF VS WF
ID	MM_F_O_readcount	ww_F_O_readcount	log2FoldChange	pval	host genes
novel_circ_0001794	36.719	0	3.9542	3.9522e-07	lysophosphatidic acid receptor 3(LPAR3)
