# Supplementary material for: Analysis of Expression Profiles of CircRNA and MiRNA in Oviduct during the Follicular and Luteal Phases of Sheep with Two Fecundity (FecB Gene) Genotypes
Source: Animals (Basel). 2021 Sep 28;11(10):2826. doi: 10.3390/ani11102826 (PMC8532869; doi:10.3390/ani11102826)
Supplement: Supplementary file 1 [file animals-11-02826-s001.zip › S4.xlsx]

## Sheet: MF VS. ML
sRNA	MM_F_O_readcount	MM_L_O_readcount	log2FoldChange	pval
oar-miR-376c-3p	40.6521	250.809	-2.0727	3.03e-05
oar-miR-136	282.027	1729.05	-2.0284	7.13e-05
oar-miR-376c-5p	10.1411	92.7479	-2.1801	0.00010973
oar-miR-370-3p	652.433	168.129	1.6311	0.00034951
oar-miR-376b-3p	17.0044	109.398	-1.9068	0.00052294
oar-miR-376e-3p	52.8619	204.6	-1.5932	0.00079648
oar-miR-543-3p	126.153	36.7919	1.4583	0.0017648
oar-miR-10b	53219.3	176792	-1.4164	0.0028009
oar-miR-221	5228.14	1710.6	1.3401	0.0035507
oar-miR-106b	1993.22	6758.57	-1.3867	0.0057601
oar-miR-1185-5p	2.01479	15.028	-1.6403	0.0060597
oar-let-7i	174906	71126	1.1078	0.010803
oar-miR-30a-3p	1802.31	647.944	1.2015	0.011902
oar-miR-30c	14919.5	5271.66	1.2056	0.0135
oar-miR-133	778.352	2131.77	-1.1789	0.014108
oar-miR-376a-5p	4.86031	22.4977	-1.3955	0.01638
oar-miR-200c	28652.9	8138.99	1.302	0.018406
oar-miR-665-3p	16.7505	4.36538	1.3287	0.019322
oar-miR-194	1556.62	3367.11	-0.95652	0.025033
oar-miR-150	2140.26	599.799	1.2682	0.025191
oar-miR-376e-5p	5.99934	21.5028	-1.2507	0.026598
oar-miR-411a-5p	4045.16	9550.49	-1.0087	0.034816
novel_556	3.31057	0	1.1847	0.036461
oar-let-7g	161516	72474.5	0.96062	0.036973
oar-miR-655-3p	87.8735	205.055	-0.98975	0.038485
oar-miR-19b	1190.49	2630.39	-0.94984	0.039246
oar-miR-376d	12.2881	33.8395	-1.0859	0.039539
oar-let-7a	112936	50309.1	0.96072	0.040223
oar-miR-329a-3p	1.83812	9.81071	-1.2465	0.04147

## Sheet: MF VS. WF
sRNA	MM_F_O_readcount	ww_F_O_readcount	log2FoldChange	pval
oar-miR-221	4281.63	2085.09	0.70346	0.028547
oar-miR-381-3p	212.29	428.477	-0.67896	0.035757

## Sheet: ML VS. WL
sRNA	MM_L_O_readcount	ww_L_O_readcount	log2FoldChange	pval
oar-miR-376c-3p	235.583	62.6994	1.4169	0.0028312
novel_444	0	6.98188	-1.5717	0.0028617
oar-miR-136	1623.26	414.468	1.4312	0.0030905
oar-miR-134-5p	91.5656	23.7778	1.4023	0.0038625
oar-miR-543-3p	34.7726	128.335	-1.2945	0.010065
oar-miR-148a	526651	1.84011e+06	-1.2676	0.010686
oar-miR-376a-5p	21.1945	4.58217	1.3389	0.011248
oar-miR-376b-3p	102.624	26.7989	1.2874	0.011935
oar-miR-376c-5p	86.7533	21.9831	1.2336	0.018751
oar-miR-30c	5108.73	14230	-1.1015	0.020017
oar-miR-655-3p	194.017	78.5022	1.0283	0.020582
oar-miR-26b	14639.9	37188.4	-1.0374	0.023119
oar-let-7a	48672.1	119464	-1.0075	0.025864
oar-miR-411a-5p	8986.68	3664.98	1.0023	0.027412
oar-miR-1185-3p	6.6008	0.72842	1.1055	0.039229
oar-miR-411b-5p	103.117	42.4807	0.96252	0.040721

## Sheet: WF VS. WL
sRNA	ww_F_O_readcount	ww_L_O_readcount	log2FoldChange	pval
oar-miR-665-3p	20.7145	2.3029	1.7104	0.00017553
oar-miR-431	11.5338	0.932206	1.5001	0.0011267
oar-miR-3959-3p	109.952	39.4909	1.1231	0.0042529
oar-miR-541-5p	16.2521	3.26003	1.2555	0.0061175
novel_444	0	5.44916	-1.0498	0.011954
oar-miR-1185-3p	6.8713	0.604859	1.122	0.012365
oar-miR-487a-3p	13.402	3.24658	1.1251	0.013842
oar-miR-370-3p	578.45	221.925	0.96704	0.021881
oar-miR-374a	1972.77	5145.26	-0.93969	0.028739
oar-miR-19b	719.754	2200.47	-0.95393	0.034992
novel_88	438.683	890.076	-0.78196	0.045221
