# Supplementary material for: Analysis of Expression Profiles of CircRNA and MiRNA in Oviduct during the Follicular and Luteal Phases of Sheep with Two Fecundity (FecB Gene) Genotypes
Source: Animals (Basel). 2021 Sep 28;11(10):2826. doi: 10.3390/ani11102826 (PMC8532869; doi:10.3390/ani11102826)
Supplement: Supplementary file 1 [file animals-11-02826-s001.zip › S5.xlsx]

## Sheet: binding_site
		总得分值	总能量值	最高得分
>>oar-miR-431	novel_circ_0008290	147	-15.51	147	-15.51	187	23	292	234
>>oar-miR-431	novel_circ_0008316	142	-14.01	142	-14.01	197	23	379	15
>>oar-miR-431	novel_circ_0008450	153	-19.35	153	-19.35	251	23	482	111
>>oar-miR-431	novel_circ_0008889	144	-15.78	144	-15.78	439	23	394	322
>>oar-miR-431	novel_circ_0008966	148	-25.13	148	-25.13	467	23	183	146
>>oar-miR-431	novel_circ_0008966_junction_seq	140	-13.72	140	-13.72	468	23	50	1
>>oar-miR-431	novel_circ_0009059	145	-17.18	145	-17.18	491	23	430	218
>>oar-miR-431	novel_circ_0009060	145	-17.18	145	-17.18	493	23	414	202
>>oar-miR-431	novel_circ_0009061	145	-17.18	145	-17.18	495	23	595	383
>>oar-miR-431	novel_circ_0006316	143	-17.12	143	-17.12	715	23	268	242
>>oar-miR-431	novel_circ_0006316_junction_seq	143	-17.12	143	-17.12	716	23	50	1
>>oar-miR-431	novel_circ_0006610_junction_seq	143	-14.19	143	-14.19	792	23	50	7
>>oar-miR-431	novel_circ_0006724	151	-18.24	151	-18.24	827	23	557	481
>>oar-miR-431	novel_circ_0009310	155	-24.34	155	-24.34	857	23	237	138
>>oar-miR-431	novel_circ_0009348	149	-15.97	149	-15.97	873	23	231	206
>>oar-miR-431	novel_circ_0009348_junction_seq	149	-15.66	149	-15.66	874	23	50	1
>>oar-miR-431	novel_circ_0009349	149	-15.97	149	-15.97	875	23	385	228
>>oar-miR-431	novel_circ_0009564	144	-18.54	144	-18.54	957	23	342	223
>>oar-miR-431	novel_circ_0009592	142	-22.4	142	-22.4	965	23	614	30
>>oar-miR-431	novel_circ_0004242	142	-20.74	142	-20.74	1181	23	273	10
>>oar-miR-431	novel_circ_0004526	156	-21.47	156	-21.47	1265	23	572	377
>>oar-miR-431	novel_circ_0004528	156	-21.47	156	-21.47	1267	23	459	81
>>oar-miR-431	novel_circ_0004890	151	-27.6	151	-27.6	1385	23	513	388
>>oar-miR-431	novel_circ_0004891	151	-27.6	151	-27.6	1387	23	439	314
>>oar-miR-431	novel_circ_0005069	143	-12.28	143	-12.28	1455	23	430	375
>>oar-miR-431	novel_circ_0005259	149	-22.78	149	-22.78	1531	23	696	622
>>oar-miR-431	novel_circ_0005280	160	-20.83	160	-20.83	1541	23	308	249
>>oar-miR-431	novel_circ_0005339	154	-17.72	154	-17.72	1565	23	524	318
>>oar-miR-431	novel_circ_0010077	140	-11.7	140	-11.7	1781	23	296	147
>>oar-miR-431	novel_circ_0007491	151	-14.3	151	-14.3	2011	23	121	11
>>oar-miR-431	novel_circ_0007795	150	-17.93	150	-17.93	2093	23	730	230
>>oar-miR-431	novel_circ_0008030	151	-16.15	151	-16.15	2185	23	220	92
>>oar-miR-431	novel_circ_0017757	148	-17.26	148	-17.26	2267	23	698	524
>>oar-miR-431	novel_circ_0017782	148	-21.88	148	-21.88	2283	23	426	374
>>oar-miR-431	novel_circ_0017966	144	-15.69	144	-15.69	2361	23	654	633
>>oar-miR-431	novel_circ_0017966_junction_seq	144	-15.69	144	-15.69	2362	23	50	4
>>oar-miR-431	novel_circ_0006747	147	-18.08	147	-18.08	2365	23	268	98
>>oar-miR-431	novel_circ_0006852	147	-18.35	147	-18.35	2403	23	552	456
>>oar-miR-431	novel_circ_0007149	168	-20.28	168	-20.28	2545	23	525	470
>>oar-miR-431	novel_circ_0017607	140	-15.13	140	-15.13	2701	23	252	6
>>oar-miR-431	novel_circ_0016082	148	-15.07	148	-15.07	2957	23	392	178
>>oar-miR-431	novel_circ_0016495	146	-17.67	146	-17.67	3071	23	604	550
>>oar-miR-431	novel_circ_0014410	163	-24.59	163	-24.59	3209	23	614	419
>>oar-miR-431	novel_circ_0014523	150	-21.79	150	-21.79	3249	23	517	95
>>oar-miR-431	novel_circ_0014685	157	-18.24	157	-18.24	3313	23	300	1
>>oar-miR-431	novel_circ_0014685_junction_seq	157	-18.24	157	-18.24	3314	23	50	21
>>oar-miR-431	novel_circ_0011724	140	-13.78	140	-13.78	3349	23	425	1
>>oar-miR-431	novel_circ_0011724_junction_seq	143	-14.97	143	-14.97	3350	23	50	15
>>oar-miR-431	novel_circ_0011725	140	-13.78	140	-13.78	3351	23	473	1
>>oar-miR-431	novel_circ_0011725_junction_seq	147	-14.87	147	-14.87	3352	23	50	16
>>oar-miR-431	novel_circ_0011727	140	-13.78	140	-13.78	3353	23	350	1
>>oar-miR-431	novel_circ_0011727_junction_seq	146	-15.28	146	-15.28	3354	23	50	15
>>oar-miR-431	novel_circ_0011736	141	-17.44	141	-17.44	3357	23	344	233
>>oar-miR-431	novel_circ_0011777	147	-14.77	147	-14.77	3373	23	367	60
>>oar-miR-431	novel_circ_0011778	147	-13.95	147	-13.95	3375	23	303	1
>>oar-miR-431	novel_circ_0011778_junction_seq	147	-13.95	147	-13.95	3376	23	50	21
>>oar-miR-431	novel_circ_0012126	156	-23.86	156	-23.86	3515	23	185	137
>>oar-miR-431	novel_circ_0015858	151	-20.38	151	-20.38	3591	23	414	275
>>oar-miR-431	novel_circ_0015859	151	-20.38	151	-20.38	3593	23	675	536
>>oar-miR-431	novel_circ_0015860	151	-20.38	151	-20.38	3595	23	411	272
>>oar-miR-431	novel_circ_0015895	158	-24.91	158	-24.91	3603	23	472	68
>>oar-miR-431	novel_circ_0013415	150	-19.32	150	-19.32	3885	23	454	329
>>oar-miR-431	novel_circ_0013659	153	-13.9	153	-13.9	3963	23	408	21
>>oar-miR-431	novel_circ_0015456	141	-12.09	141	-12.09	4041	23	349	108
>>oar-miR-431	novel_circ_0013863	143	-19.54	143	-19.54	4221	23	377	253
>>oar-miR-431	novel_circ_0015144	140	-13.7	140	-13.7	4485	23	454	168
>>oar-miR-431	novel_circ_0015178	150	-21.13	150	-21.13	4501	23	368	86
>>oar-miR-431	novel_circ_0015184	148	-17.34	148	-17.34	4503	23	246	152
>>oar-miR-431	novel_circ_0015186	148	-17.34	148	-17.34	4505	23	432	152
>>oar-miR-431	novel_circ_0015187	148	-17.34	148	-17.34	4507	23	192	152
>>oar-miR-431	novel_circ_0012307	149	-16.79	149	-16.79	4557	23	178	9
>>oar-miR-431	novel_circ_0012787	147	-17.06	147	-17.06	4739	23	416	197
>>oar-miR-431	novel_circ_0000082	143	-21.62	143	-21.62	4807	23	346	77
>>oar-miR-431	novel_circ_0000260	140	-14.91	140	-14.91	4859	23	550	235
>>oar-miR-431	novel_circ_0001212	140	-14.94	140	-14.94	5197	23	383	77
>>oar-miR-431	novel_circ_0001829	143	-17.64	143	-17.64	5415	23	302	33
>>oar-miR-431	novel_circ_0001889	149	-14.21	149	-14.21	5449	23	435	156
>>oar-miR-431	novel_circ_0001982	169	-22.61	169	-22.61	5483	23	303	71
>>oar-miR-431	novel_circ_0002496	151	-18.71	151	-18.71	5787	23	652	349
>>oar-miR-431	novel_circ_0002500	151	-18.71	151	-18.71	5789	23	437	134
>>oar-miR-431	novel_circ_0002635	148	-18.58	148	-18.58	5835	23	423	325
>>oar-miR-431	novel_circ_0003102	146	-25.18	146	-25.18	5997	23	440	104
>>oar-miR-431	novel_circ_0003107	140	-11.1	140	-11.1	5999	23	302	193
>>oar-miR-431	novel_circ_0003108	140	-11.1	140	-11.1	6001	23	458	193
>>oar-miR-431	novel_circ_0003134	147	-15.44	147	-15.44	6009	23	410	189
>>oar-miR-431	novel_circ_0003193	144	-13.78	144	-13.78	6031	23	129	1
>>oar-miR-431	novel_circ_0003193_junction_seq	144	-13.78	144	-13.78	6032	23	50	23
>>oar-miR-431	novel_circ_0003306	147	-15.38	147	-15.38	6087	23	282	208
>>oar-miR-431	novel_circ_0003333	153	-23.96	153	-23.96	6101	23	237	197
>>oar-miR-127	novel_circ_0010888	141	-14.61	141	-14.61	6517	23	283	130
>>oar-miR-127	novel_circ_0010983	145	-17.19	145	-17.19	6547	23	493	410
>>oar-miR-127	novel_circ_0006216	160	-16.96	160	-16.96	7127	23	353	272
>>oar-miR-127	novel_circ_0009339	162	-27.87	162	-27.87	7317	23	257	200
>>oar-miR-127	novel_circ_0004138	151	-18.04	151	-18.04	7595	23	331	222
>>oar-miR-127	novel_circ_0005152	142	-13.6	142	-13.6	7939	23	342	271
>>oar-miR-127	novel_circ_0005510	171	-24.68	171	-24.68	8067	23	398	338
>>oar-miR-127	novel_circ_0017591	149	-15	149	-15	9145	23	241	121
>>oar-miR-127	novel_circ_0017323	147	-18.8	147	-18.8	9263	23	415	233
>>oar-miR-127	novel_circ_0016262	152	-24.22	152	-24.22	9451	23	385	338
>>oar-miR-127	novel_circ_0014579	150	-19.1	150	-19.1	9721	23	176	87
>>oar-miR-127	novel_circ_0011187	159	-18.44	159	-18.44	10129	23	311	161
>>oar-miR-127	novel_circ_0015251	151	-18.62	151	-18.62	10429	23	411	311
>>oar-miR-127	novel_circ_0013758	145	-16.61	145	-16.61	10621	23	442	248
>>oar-miR-127	novel_circ_0014015	148	-19.62	148	-19.62	10719	23	133	91
>>oar-miR-127	novel_circ_0014016	148	-19.62	148	-19.62	10721	23	331	91
>>oar-miR-127	novel_circ_0014018	148	-19.62	148	-19.62	10723	23	454	91
>>oar-miR-127	novel_circ_0015167	150	-19.85	150	-19.85	10939	23	518	485
>>oar-miR-127	novel_circ_0015167_junction_seq	150	-16.64	150	-16.64	10940	23	50	1
>>oar-miR-127	novel_circ_0015194	150	-16.02	150	-16.02	10955	23	493	198
>>oar-miR-127	novel_circ_0015195	150	-16.02	150	-16.02	10957	23	262	198
>>oar-miR-127	novel_circ_0015200	150	-16.02	150	-16.02	10961	23	579	198
>>oar-miR-127	novel_circ_0012856	149	-21.44	149	-21.44	11213	23	368	287
>>oar-miR-127	novel_circ_0000005	150	-21.25	150	-21.25	11219	23	481	32
>>oar-miR-127	novel_circ_0000006	150	-21.25	150	-21.25	11221	23	475	32
>>oar-miR-127	novel_circ_0000399	149	-18.22	149	-18.22	11363	23	822	750
>>oar-miR-127	novel_circ_0000400	149	-18.22	149	-18.22	11365	23	398	254
>>oar-miR-127	novel_circ_0000410	149	-18.22	149	-18.22	11371	23	553	481
>>oar-miR-127	novel_circ_0000416	149	-18.22	149	-18.22	11373	23	244	172
>>oar-miR-127	novel_circ_0000417	149	-18.22	149	-18.22	11375	23	316	172
>>oar-miR-127	novel_circ_0000418	149	-18.22	149	-18.22	11377	23	432	172
>>oar-miR-127	novel_circ_0000419	149	-18.22	149	-18.22	11379	23	531	172
>>oar-miR-127	novel_circ_0000556	145	-17.24	145	-17.24	11421	23	461	109
>>oar-miR-127	novel_circ_0001478	145	-14.59	145	-14.59	11745	23	391	75
>>oar-miR-127	novel_circ_0001481	145	-14.59	145	-14.59	11747	23	486	75
>>oar-miR-127	novel_circ_0001506	149	-17.56	149	-17.56	11757	23	694	566
>>oar-miR-127	novel_circ_0001507	149	-17.56	149	-17.56	11759	23	552	424
>>oar-miR-127	novel_circ_0001619	149	-17.29	149	-17.29	11791	23	439	351
>>oar-miR-127	novel_circ_0001699	146	-13.21	146	-13.21	11821	23	394	163
>>oar-miR-127	novel_circ_0002144	145	-14.93	145	-14.93	11983	23	477	363
>>oar-miR-127	novel_circ_0002293	161	-26.19	161	-26.19	12173	23	555	240
>>oar-miR-127	novel_circ_0003027	305	-48.11	156	-24.06	12417	23	384	183 102
>>oar-miR-127	novel_circ_0003225	161	-23.1	161	-23.1	12491	23	519	484
>>oar-miR-127	novel_circ_0003225_junction_seq	147	-16.87	147	-16.87	12492	23	50	1
>>oar-miR-432	novel_circ_0008411	296	-34.94	150	-18.93	13129	23	635	451 408
>>oar-miR-432	novel_circ_0008413	296	-34.94	150	-18.93	13131	23	648	464 421
>>oar-miR-432	novel_circ_0008414	296	-34.94	150	-18.93	13133	23	484	300 257
>>oar-miR-432	novel_circ_0008530	146	-22.14	146	-22.14	13181	23	415	250
>>oar-miR-432	novel_circ_0008578	153	-25	153	-25	13201	23	705	241
>>oar-miR-432	novel_circ_0008580	153	-25	153	-25	13203	23	394	241
>>oar-miR-432	novel_circ_0008628	147	-21.29	147	-21.29	13223	23	448	364
>>oar-miR-432	novel_circ_0008909	154	-29.26	154	-29.26	13337	23	686	526
>>oar-miR-432	novel_circ_0009093	148	-17.03	148	-17.03	13399	23	509	177
>>oar-miR-432	novel_circ_0009094	148	-17.03	148	-17.03	13401	23	278	48
>>oar-miR-432	novel_circ_0006184	151	-14.91	151	-14.91	13565	23	357	205
>>oar-miR-432	novel_circ_0006227	164	-20.64	164	-20.64	13575	23	426	126
>>oar-miR-432	novel_circ_0006228	164	-20.64	164	-20.64	13577	23	434	126
>>oar-miR-432	novel_circ_0006352	146	-17.77	146	-17.77	13617	23	402	206
>>oar-miR-432	novel_circ_0009243	143	-17.42	143	-17.42	13737	23	329	195
>>oar-miR-432	novel_circ_0009499_junction_seq	141	-15.62	141	-15.62	13820	23	50	11
>>oar-miR-432	novel_circ_0009500_junction_seq	149	-22.59	149	-22.59	13822	23	50	10
>>oar-miR-432	novel_circ_0009719	146	-18.25	146	-18.25	13881	23	327	300
>>oar-miR-432	novel_circ_0009719_junction_seq	146	-18.25	146	-18.25	13882	23	50	1
>>oar-miR-432	novel_circ_0009852	150	-21.24	150	-21.24	13927	23	487	317
>>oar-miR-432	novel_circ_0009854	145	-19.14	145	-19.14	13929	23	338	181
>>oar-miR-432	novel_circ_0003940	143	-21.01	143	-21.01	13973	23	734	671
>>oar-miR-432	novel_circ_0003941	143	-21.01	143	-21.01	13975	23	465	402
>>oar-miR-432	novel_circ_0004136	158	-20.85	158	-20.85	14039	23	402	221
>>oar-miR-432	novel_circ_0004800	146	-16.61	146	-16.61	14253	23	642	535
>>oar-miR-432	novel_circ_0004985	151	-22.31	151	-22.31	14319	23	390	149
>>oar-miR-432	novel_circ_0005067	154	-17.73	154	-17.73	14343	23	420	39
>>oar-miR-432	novel_circ_0005068	154	-17.73	154	-17.73	14345	23	127	39
>>oar-miR-432	novel_circ_0005160	293	-40.7	149	-22.1	14389	23	507	297 451
>>oar-miR-432	novel_circ_0005174	153	-22.11	153	-22.11	14395	23	271	24
>>oar-miR-432	novel_circ_0005288	155	-15.84	155	-15.84	14437	23	447	400
>>oar-miR-432	novel_circ_0005494	141	-20.53	141	-20.53	14511	23	393	37
>>oar-miR-432	novel_circ_0005676	152	-22.44	152	-22.44	14571	23	364	5
>>oar-miR-432	novel_circ_0005676_junction_seq	152	-22.44	152	-22.44	14572	23	50	30
>>oar-miR-432	novel_circ_0005705	161	-17.71	161	-17.71	14579	23	694	578
>>oar-miR-432	novel_circ_0005706	161	-17.71	161	-17.71	14581	23	311	195
>>oar-miR-432	novel_circ_0005753	154	-19.16	154	-19.16	14601	23	602	56
>>oar-miR-432	novel_circ_0009979	141	-20.59	141	-20.59	14637	23	468	208
>>oar-miR-432	novel_circ_0010068	160	-20.44	160	-20.44	14669	23	515	421
>>oar-miR-432	novel_circ_0010397	159	-20.96	159	-20.96	14767	23	593	189
>>oar-miR-432	novel_circ_0010399	159	-20.96	159	-20.96	14769	23	497	93
>>oar-miR-432	novel_circ_0010624	153	-20.21	153	-20.21	14861	23	381	178
>>oar-miR-432	novel_circ_0010625	153	-20.21	153	-20.21	14863	23	477	178
>>oar-miR-432	novel_circ_0010632	153	-20.21	153	-20.21	14867	23	351	52
>>oar-miR-432	novel_circ_0007405	303	-42.16	155	-23.91	14881	23	446	318 249
>>oar-miR-432	novel_circ_0007421	168	-25.22	168	-25.22	14891	23	246	223
>>oar-miR-432	novel_circ_0007421_junction_seq	168	-26.47	168	-26.47	14892	23	50	2
>>oar-miR-432	novel_circ_0017912	300	-39.3	156	-20.49	15237	23	538	506 475
>>oar-miR-432	novel_circ_0017912_junction_seq	153	-17.87	153	-17.87	15238	23	50	1
>>oar-miR-432	novel_circ_0006820	145	-11.81	145	-11.81	15285	23	298	277
>>oar-miR-432	novel_circ_0006820_junction_seq	145	-14.23	145	-14.23	15286	23	50	4
>>oar-miR-432	novel_circ_0006905	153	-19.39	153	-19.39	15317	23	285	190
>>oar-miR-432	novel_circ_0006906	149	-18.09	149	-18.09	15319	23	543	163
>>oar-miR-432	novel_circ_0006907	146	-19.57	146	-19.57	15321	23	349	172
>>oar-miR-432	novel_circ_0017467	147	-15.82	147	-15.82	15561	23	339	15
>>oar-miR-432	novel_circ_0017486	159	-20.67	159	-20.67	15569	23	261	164
>>oar-miR-432	novel_circ_0017671	142	-17.74	142	-17.74	15619	23	552	220
>>oar-miR-432	novel_circ_0017011	146	-27.19	146	-27.19	15831	23	296	251
>>oar-miR-432	novel_circ_0017037	140	-14.25	140	-14.25	15837	23	323	302
>>oar-miR-432	novel_circ_0017037_junction_seq	140	-16.67	140	-16.67	15838	23	50	4
>>oar-miR-432	novel_circ_0017039	140	-16.67	140	-16.67	15841	23	293	105
>>oar-miR-432	novel_circ_0016571	148	-18.31	148	-18.31	15983	23	356	32
>>oar-miR-432	novel_circ_0014219	146	-18.81	146	-18.81	16037	23	269	156
>>oar-miR-432	novel_circ_0014664	152	-15.89	152	-15.89	16193	23	490	469
>>oar-miR-432	novel_circ_0014664_junction_seq	152	-16.53	152	-16.53	16194	23	50	4
>>oar-miR-432	novel_circ_0014701	151	-16.8	151	-16.8	16211	23	325	166
>>oar-miR-432	novel_circ_0014702	151	-16.8	151	-16.8	16213	23	413	254
>>oar-miR-432	novel_circ_0014703	151	-16.8	151	-16.8	16215	23	488	329
>>oar-miR-432	novel_circ_0014704	151	-16.8	151	-16.8	16217	23	341	182
>>oar-miR-432	novel_circ_0014706	151	-16.8	151	-16.8	16219	23	301	142
>>oar-miR-432	novel_circ_0011678	147	-12.99	147	-12.99	16225	23	50	24
>>oar-miR-432	novel_circ_0011678_junction_seq	147	-12.92	147	-12.92	16226	23	50	1
>>oar-miR-432	novel_circ_0011743	156	-24.97	156	-24.97	16253	23	369	46
>>oar-miR-432	novel_circ_0011751	146	-17.15	146	-17.15	16255	23	515	269
>>oar-miR-432	novel_circ_0012079	175	-26.46	175	-26.46	16383	23	405	49
>>oar-miR-432	novel_circ_0012105	146	-20.98	146	-20.98	16399	23	262	229
>>oar-miR-432	novel_circ_0012105_junction_seq	140	-20.6	140	-20.6	16400	23	50	1
>>oar-miR-432	novel_circ_0011165	145	-19.64	145	-19.64	16565	23	414	96
>>oar-miR-432	novel_circ_0011325	168	-18.55	168	-18.55	16611	23	404	220
>>oar-miR-432	novel_circ_0011327	168	-18.55	168	-18.55	16613	23	338	154
>>oar-miR-432	novel_circ_0011342	160	-25.01	160	-25.01	16619	23	485	269
>>oar-miR-432	novel_circ_0011400	145	-21	145	-21	16631	23	231	23
>>oar-miR-432	novel_circ_0011505	145	-16.15	145	-16.15	16665	23	425	77
>>oar-miR-432	novel_circ_0011506	145	-15.81	145	-15.81	16667	23	403	77
>>oar-miR-432	novel_circ_0013463	148	-22.18	148	-22.18	16795	23	266	99
>>oar-miR-432	novel_circ_0015376	165	-24.96	165	-24.96	16907	23	372	234
>>oar-miR-432	novel_circ_0015474	148	-14.89	148	-14.89	16937	23	321	259
>>oar-miR-432	novel_circ_0015579	164	-22.55	164	-22.55	16997	23	478	120
>>oar-miR-432	novel_circ_0015643	151	-22.49	151	-22.49	17015	23	516	456
>>oar-miR-432	novel_circ_0014056	149	-20.8	149	-20.8	17179	23	518	402
>>oar-miR-432	novel_circ_0014079	141	-13.28	141	-13.28	17185	23	225	181
>>oar-miR-432	novel_circ_0014159	159	-21.2	159	-21.2	17217	23	549	144
>>oar-miR-432	novel_circ_0014162	159	-21.2	159	-21.2	17221	23	435	144
>>oar-miR-432	novel_circ_0014768	154	-23.84	154	-23.84	17259	23	369	234
>>oar-miR-432	novel_circ_0015163	154	-27.89	154	-27.89	17383	23	444	244
>>oar-miR-432	novel_circ_0012520	152	-25.63	152	-25.63	17523	23	486	314
>>oar-miR-432	novel_circ_0012522	152	-25.63	152	-25.63	17525	23	485	50
>>oar-miR-432	novel_circ_0012740	142	-19.94	142	-19.94	17611	23	628	285
>>oar-miR-432	novel_circ_0000319	140	-16.57	140	-16.57	17775	23	306	67
>>oar-miR-432	novel_circ_0000320	143	-17.38	143	-17.38	17777	23	328	86
>>oar-miR-432	novel_circ_0000900	157	-19.12	157	-19.12	17977	23	793	506
>>oar-miR-432	novel_circ_0000904	157	-19.12	157	-19.12	17979	23	326	65
>>oar-miR-432	novel_circ_0001205	168	-22.9	168	-22.9	18083	23	384	203
>>oar-miR-432	novel_circ_0001206	168	-22.9	168	-22.9	18085	23	497	203
>>oar-miR-432	novel_circ_0001285	147	-13.81	147	-13.81	18109	23	337	93
>>oar-miR-432	novel_circ_0001288	147	-13.81	147	-13.81	18113	23	292	157
>>oar-miR-432	novel_circ_0001449	141	-12.07	141	-12.07	18181	23	222	1
>>oar-miR-432	novel_circ_0001449_junction_seq	143	-13.06	143	-13.06	18182	23	50	12
>>oar-miR-432	novel_circ_0001587	165	-25.02	165	-25.02	18233	23	429	151
>>oar-miR-432	novel_circ_0001768	146	-15.44	146	-15.44	18287	23	436	359
>>oar-miR-432	novel_circ_0013002	152	-21.28	152	-21.28	18491	23	444	151
>>oar-miR-432	novel_circ_0013087	146	-23.17	146	-23.17	18519	23	355	1
>>oar-miR-432	novel_circ_0013087_junction_seq	146	-20.75	146	-20.75	18520	23	50	25
>>oar-miR-432	novel_circ_0013141	157	-17.86	157	-17.86	18539	23	558	284
>>oar-miR-432	novel_circ_0002281	163	-22.3	163	-22.3	18611	23	456	321
>>oar-miR-432	novel_circ_0002291	163	-22.3	163	-22.3	18617	23	286	151
>>oar-miR-432	novel_circ_0002363	152	-26.4	152	-26.4	18643	23	506	289
>>oar-miR-432	novel_circ_0002935	142	-11.21	142	-11.21	18835	23	1173	1
>>oar-miR-432	novel_circ_0002935_junction_seq	146	-19.7	146	-19.7	18836	23	50	16
>>oar-miR-432	novel_circ_0002965	141	-16.11	141	-16.11	18843	23	308	120
>>oar-miR-432	novel_circ_0002968	141	-18.23	141	-18.23	18847	23	264	120
>>oar-miR-432	novel_circ_0002978	154	-20.03	154	-20.03	18855	23	466	17
>>oar-miR-432	novel_circ_0003039	150	-17.76	150	-17.76	18867	23	364	291
>>oar-miR-432	novel_circ_0003089	145	-15.91	145	-15.91	18887	23	188	1
>>oar-miR-432	novel_circ_0003089_junction_seq	148	-22.37	148	-22.37	18888	23	50	17
>>oar-miR-432	novel_circ_0003239	140	-10.74	140	-10.74	18943	23	300	1
>>oar-miR-432	novel_circ_0003239_junction_seq	144	-12.35	144	-12.35	18944	23	50	15
>>oar-miR-432	novel_circ_0003497	160	-25.5	160	-25.5	19057	23	175	45
>>oar-miR-432	novel_circ_0003576	151	-23.63	151	-23.63	19085	23	353	192
>>oar-miR-432	novel_circ_0003676	302	-39.68	152	-21.35	19107	23	302	229 176
>>oar-miR-432	novel_circ_0003677	302	-39.68	152	-21.35	19109	23	377	304 251
>>oar-miR-432	novel_circ_0018131	152	-25.72	152	-25.72	19209	23	292	24
>>oar-miR-432	novel_circ_0018287	152	-26.47	152	-26.47	19237	23	508	429
>>oar-miR-432	novel_circ_0018361	151	-15.79	151	-15.79	19257	23	409	316
>>oar-miR-432	novel_circ_0018394	156	-19.57	156	-19.57	19277	23	113	70
>>oar-miR-432	novel_circ_0018481	152	-21.02	152	-21.02	19309	23	614	143
>>oar-miR-432	novel_circ_0018514	148	-21	148	-21	19327	23	356	240
>>oar-miR-136	novel_circ_0010761	147	-10.93	147	-10.93	19373	23	140	1
>>oar-miR-136	novel_circ_0010761_junction_seq	147	-11.83	147	-11.83	19374	23	50	20
>>oar-miR-136	novel_circ_0010762	154	-13.66	154	-13.66	19375	23	249	104
>>oar-miR-136	novel_circ_0010766	154	-13.66	154	-13.66	19377	23	447	104
>>oar-miR-136	novel_circ_0010786	162	-18.35	162	-18.35	19379	23	709	534
>>oar-miR-136	novel_circ_0010902	158	-17.01	158	-17.01	19415	23	404	302
>>oar-miR-136	novel_circ_0008299	141	-15.22	141	-15.22	19529	23	473	266
>>oar-miR-136	novel_circ_0008383	151	-11.19	151	-11.19	19559	23	458	183
>>oar-miR-136	novel_circ_0008392	152	-16.04	152	-16.04	19563	23	419	1
>>oar-miR-136	novel_circ_0008392_junction_seq	152	-16.04	152	-16.04	19564	23	50	26
>>oar-miR-136	novel_circ_0008400	143	-11.29	143	-11.29	19567	23	511	214
>>oar-miR-136	novel_circ_0008571	153	-17.4	153	-17.4	19639	23	329	110
>>oar-miR-136	novel_circ_0008655	140	-14.11	140	-14.11	19677	23	551	231
>>oar-miR-136	novel_circ_0008683	162	-14.57	162	-14.57	19697	23	665	338
>>oar-miR-136	novel_circ_0008685	162	-14.57	162	-14.57	19699	23	565	373
>>oar-miR-136	novel_circ_0008686	162	-14.57	162	-14.57	19701	23	530	338
>>oar-miR-136	novel_circ_0008688	148	-16.53	148	-16.53	19703	23	504	398
>>oar-miR-136	novel_circ_0008729	151	-14.48	151	-14.48	19713	23	318	61
>>oar-miR-136	novel_circ_0008733	157	-12.09	157	-12.09	19717	23	390	67
>>oar-miR-136	novel_circ_0008746	160	-15.32	160	-15.32	19721	23	513	174
>>oar-miR-136	novel_circ_0009173	159	-16.49	159	-16.49	19881	23	338	119
>>oar-miR-136	novel_circ_0005835	142	-11.81	142	-11.81	19889	23	554	233
>>oar-miR-136	novel_circ_0005996	155	-15.5	155	-15.5	19953	23	379	76
>>oar-miR-136	novel_circ_0006031	163	-21.19	163	-21.19	19961	23	468	436
>>oar-miR-136	novel_circ_0006031_junction_seq	161	-16.43	161	-16.43	19962	23	50	1
>>oar-miR-136	novel_circ_0006246	172	-17.51	172	-17.51	20025	23	233	75
>>oar-miR-136	novel_circ_0006254	313	-25.42	168	-15.06	20029	23	460	274 1
>>oar-miR-136	novel_circ_0006254_junction_seq	151	-16.47	151	-16.47	20030	23	50	15
>>oar-miR-136	novel_circ_0006290	159	-22.63	159	-22.63	20043	23	549	487
>>oar-miR-136	novel_circ_0006376	144	-13.1	144	-13.1	20073	23	621	565
>>oar-miR-136	novel_circ_0006427	159	-18.82	159	-18.82	20089	23	426	234
>>oar-miR-136	novel_circ_0006585	155	-14.32	155	-14.32	20121	23	411	104
>>oar-miR-136	novel_circ_0006699	147	-15.49	147	-15.49	20159	23	133	89
>>oar-miR-136	novel_circ_0006720	169	-17.62	169	-17.62	20163	23	180	15
>>oar-miR-136	novel_circ_0009411	145	-11.15	145	-11.15	20233	23	268	219
>>oar-miR-136	novel_circ_0009469	167	-22.52	167	-22.52	20253	23	521	263
>>oar-miR-136	novel_circ_0009474	167	-22.52	167	-22.52	20255	23	389	131
>>oar-miR-136	novel_circ_0009479	167	-22.52	167	-22.52	20257	23	306	48
>>oar-miR-136	novel_circ_0009480	167	-22.52	167	-22.52	20259	23	254	48
>>oar-miR-136	novel_circ_0009654	167	-17.76	167	-17.76	20317	23	390	283
>>oar-miR-136	novel_circ_0009659	158	-16.12	158	-16.12	20319	23	436	56
>>oar-miR-136	novel_circ_0009849	163	-21.17	163	-21.17	20371	23	330	238
>>oar-miR-136	novel_circ_0003930	155	-12.02	155	-12.02	20415	23	391	65
>>oar-miR-136	novel_circ_0003953	161	-14.3	161	-14.3	20427	23	410	298
>>oar-miR-136	novel_circ_0004391	158	-21.56	158	-21.56	20565	23	658	54
>>oar-miR-136	novel_circ_0004462	159	-17.03	159	-17.03	20579	23	243	208
>>oar-miR-136	novel_circ_0004462_junction_seq	150	-13.14	150	-13.14	20580	23	50	1
>>oar-miR-136	novel_circ_0004572	314	-32.92	161	-16.56	20627	23	351	122 324
>>oar-miR-136	novel_circ_0004572_junction_seq	151	-14.01	151	-14.01	20628	23	50	1
>>oar-miR-136	novel_circ_0004578	153	-16.56	153	-16.56	20629	23	401	374
>>oar-miR-136	novel_circ_0004578_junction_seq	151	-14.01	151	-14.01	20630	23	50	1
>>oar-miR-136	novel_circ_0004582	153	-16.56	153	-16.56	20631	23	741	374
>>oar-miR-136	novel_circ_0004591	153	-16.56	153	-16.56	20633	23	397	269
>>oar-miR-136	novel_circ_0004593	153	-16.56	153	-16.56	20635	23	529	269
>>oar-miR-136	novel_circ_0004631_junction_seq	141	-12.22	141	-12.22	20650	23	50	21
>>oar-miR-136	novel_circ_0004687_junction_seq	163	-18.36	163	-18.36	20666	23	50	8
>>oar-miR-136	novel_circ_0004811	157	-16.79	157	-16.79	20703	23	394	22
>>oar-miR-136	novel_circ_0005127	150	-10.63	150	-10.63	20815	23	731	134
>>oar-miR-136	novel_circ_0005254	164	-16.66	164	-16.66	20865	23	516	212
>>oar-miR-136	novel_circ_0005258	164	-16.66	164	-16.66	20867	23	439	140
>>oar-miR-136	novel_circ_0005259	164	-16.66	164	-16.66	20869	23	696	212
>>oar-miR-136	novel_circ_0005261	164	-16.66	164	-16.66	20871	23	366	212
>>oar-miR-136	novel_circ_0005264	157	-16.93	157	-16.93	20873	23	362	141
>>oar-miR-136	novel_circ_0005534	145	-16.59	145	-16.59	20975	23	224	54
>>oar-miR-136	novel_circ_0005711	160	-20.16	160	-20.16	21031	23	494	7
>>oar-miR-136	novel_circ_0009968	150	-12.1	150	-12.1	21081	23	268	138
>>oar-miR-136	novel_circ_0010037	166	-21.12	166	-21.12	21105	23	379	74
>>oar-miR-136	novel_circ_0010038	166	-21.12	166	-21.12	21107	23	474	74
>>oar-miR-136	novel_circ_0010110	158	-17.36	158	-17.36	21129	23	430	114
>>oar-miR-136	novel_circ_0010111	158	-17.36	158	-17.36	21131	23	357	114
>>oar-miR-136	novel_circ_0010160	156	-18.18	156	-18.18	21147	23	469	357
>>oar-miR-136	novel_circ_0010334	152	-11.63	152	-11.63	21185	23	330	7
>>oar-miR-136	novel_circ_0010504	164	-18.39	164	-18.39	21265	23	313	94
>>oar-miR-136	novel_circ_0010589	151	-14.19	151	-14.19	21299	23	263	239
>>oar-miR-136	novel_circ_0010589_junction_seq	151	-14.99	151	-14.99	21300	23	50	1
>>oar-miR-136	novel_circ_0007414	153	-17.16	153	-17.16	21333	23	481	247
>>oar-miR-136	novel_circ_0007419	163	-21.29	163	-21.29	21335	23	395	289
>>oar-miR-136	novel_circ_0007541	146	-16.53	146	-16.53	21361	23	533	300
>>oar-miR-136	novel_circ_0007590	150	-14.38	150	-14.38	21375	23	301	30
>>oar-miR-136	novel_circ_0007703	165	-21.16	165	-21.16	21413	23	547	511
>>oar-miR-136	novel_circ_0007703_junction_seq	146	-10.56	146	-10.56	21414	23	50	1
>>oar-miR-136	novel_circ_0007916	163	-17.96	163	-17.96	21485	23	287	231
>>oar-miR-136	novel_circ_0007917	163	-17.96	163	-17.96	21487	23	365	231
>>oar-miR-136	novel_circ_0007920	163	-17.96	163	-17.96	21491	23	381	247
>>oar-miR-136	novel_circ_0007957	153	-16.88	153	-16.88	21507	23	376	96
>>oar-miR-136	novel_circ_0008131	159	-15.55	159	-15.55	21561	23	527	470
>>oar-miR-136	novel_circ_0008154	163	-13.75	163	-13.75	21569	23	234	214
>>oar-miR-136	novel_circ_0008154_junction_seq	163	-15.98	163	-15.98	21570	23	50	5
>>oar-miR-136	novel_circ_0017966	160	-16.52	160	-16.52	21699	23	654	2
>>oar-miR-136	novel_circ_0017966_junction_seq	160	-16.52	160	-16.52	21700	23	50	27
>>oar-miR-136	novel_circ_0006816_junction_seq	153	-16.03	153	-16.03	21730	23	50	7
>>oar-miR-136	novel_circ_0006906	149	-12.65	149	-12.65	21765	23	543	41
>>oar-miR-136	novel_circ_0006928	154	-15.68	154	-15.68	21775	23	628	351
>>oar-miR-136	novel_circ_0006950	153	-18.94	153	-18.94	21787	23	616	216
>>oar-miR-136	novel_circ_0006951	151	-14.7	151	-14.7	21789	23	348	10
>>oar-miR-136	novel_circ_0006952	153	-18.94	153	-18.94	21791	23	464	216
>>oar-miR-136	novel_circ_0006953	153	-18.94	153	-18.94	21793	23	360	216
>>oar-miR-136	novel_circ_0006954	151	-14.7	151	-14.7	21795	23	292	10
>>oar-miR-136	novel_circ_0007015	155	-13.91	155	-13.91	21827	23	358	168
>>oar-miR-136	novel_circ_0017705	159	-17.52	159	-17.52	22081	23	432	362
>>oar-miR-136	novel_circ_0017706	159	-17.52	159	-17.52	22083	23	446	294
>>oar-miR-136	novel_circ_0017707	159	-17.52	159	-17.52	22085	23	203	51
>>oar-miR-136	novel_circ_0017206	160	-17.33	160	-17.33	22127	23	435	202
>>oar-miR-136	novel_circ_0016780_junction_seq	159	-18.14	159	-18.14	22184	23	50	5
>>oar-miR-136	novel_circ_0016929	165	-19.15	165	-19.15	22237	23	433	223
>>oar-miR-136	novel_circ_0016932	296	-24.72	155	-13.05	22239	23	282	7 139
>>oar-miR-136	novel_circ_0016982	164	-17.88	164	-17.88	22263	23	548	304
>>oar-miR-136	novel_circ_0016993	146	-16.36	146	-16.36	22271	23	165	104
>>oar-miR-136	novel_circ_0016998	148	-12.32	148	-12.32	22275	23	428	158
>>oar-miR-136	novel_circ_0017051	146	-12.25	146	-12.25	22291	23	282	144
>>oar-miR-136	novel_circ_0016109	148	-17.77	148	-17.77	22305	23	464	334
>>oar-miR-136	novel_circ_0016159	150	-16.28	150	-16.28	22319	23	217	161
>>oar-miR-136	novel_circ_0016486	155	-15.91	155	-15.91	22405	23	621	577
>>oar-miR-136	novel_circ_0014370	143	-15.04	143	-15.04	22535	23	414	355
>>oar-miR-136	novel_circ_0014390	147	-13.02	147	-13.02	22541	23	538	236
>>oar-miR-136	novel_circ_0014439	156	-14.95	156	-14.95	22561	23	341	306
>>oar-miR-136	novel_circ_0014439_junction_seq	145	-10.35	145	-10.35	22562	23	50	1
>>oar-miR-136	novel_circ_0014505	159	-16.6	159	-16.6	22581	23	354	259
>>oar-miR-136	novel_circ_0014532	154	-18.86	154	-18.86	22591	23	232	103
>>oar-miR-136	novel_circ_0011765	148	-12.29	148	-12.29	22709	23	421	198
>>oar-miR-136	novel_circ_0011823	154	-13.44	154	-13.44	22735	23	414	214
>>oar-miR-136	novel_circ_0011832	163	-17.47	163	-17.47	22737	23	271	151
>>oar-miR-136	novel_circ_0011833	155	-15.95	155	-15.95	22739	23	592	471
>>oar-miR-136	novel_circ_0011836	151	-14.03	151	-14.03	22741	23	460	120
>>oar-miR-136	novel_circ_0011837	151	-13.95	151	-13.95	22743	23	287	120
>>oar-miR-136	novel_circ_0011869	149	-18.41	149	-18.41	22755	23	413	230
>>oar-miR-136	novel_circ_0011872	149	-18.41	149	-18.41	22757	23	331	148
>>oar-miR-136	novel_circ_0012165	159	-16.37	159	-16.37	22863	23	390	13
>>oar-miR-136	novel_circ_0015758	158	-13.4	158	-13.4	22899	23	318	296
>>oar-miR-136	novel_circ_0015758_junction_seq	158	-15.63	158	-15.63	22900	23	50	3
>>oar-miR-136	novel_circ_0015903	166	-22.86	166	-22.86	22947	23	552	93
>>oar-miR-136	novel_circ_0015907	161	-17.63	161	-17.63	22949	23	571	73
>>oar-miR-136	novel_circ_0016068	155	-16.03	155	-16.03	22997	23	375	138
>>oar-miR-136	novel_circ_0011259	452	-40.27	153	-14.64	23039	23	503	371 385 332
>>oar-miR-136	novel_circ_0011430	147	-16.58	147	-16.58	23087	23	309	78
>>oar-miR-136	novel_circ_0011431	147	-16.58	147	-16.58	23089	23	411	180
>>oar-miR-136	novel_circ_0011432	147	-16.58	147	-16.58	23091	23	553	322
>>oar-miR-136	novel_circ_0011590	151	-16.83	151	-16.83	23129	23	518	377
>>oar-miR-136	novel_circ_0011593	151	-16.83	151	-16.83	23131	23	539	398
>>oar-miR-136	novel_circ_0011599	151	-16.83	151	-16.83	23133	23	227	166
>>oar-miR-136	novel_circ_0011601	310	-34.97	159	-18.14	23135	23	416	210 355
>>oar-miR-136	novel_circ_0011605	151	-16.83	151	-16.83	23137	23	458	397
>>oar-miR-136	novel_circ_0011607	159	-18.14	159	-18.14	23139	23	450	397
>>oar-miR-136	novel_circ_0011609	159	-18.14	159	-18.14	23141	23	576	523
>>oar-miR-136	novel_circ_0011611	159	-18.14	159	-18.14	23143	23	640	587
>>oar-miR-136	novel_circ_0011634	160	-16.13	160	-16.13	23153	23	476	90
>>oar-miR-136	novel_circ_0013501	147	-14.34	147	-14.34	23253	23	307	159
>>oar-miR-136	novel_circ_0013503	143	-14.26	143	-14.26	23255	23	384	351
>>oar-miR-136	novel_circ_0013560	144	-16.13	144	-16.13	23265	23	350	133
>>oar-miR-136	novel_circ_0015246	155	-13.94	155	-13.94	23319	23	364	259
>>oar-miR-136	novel_circ_0015368	145	-10.36	145	-10.36	23349	23	637	123
>>oar-miR-136	novel_circ_0015456	289	-27.14	148	-14.68	23379	23	349	222 255
>>oar-miR-136	novel_circ_0015528	145	-17.56	145	-17.56	23409	23	382	312
>>oar-miR-136	novel_circ_0015559	152	-15.22	152	-15.22	23431	23	785	743
>>oar-miR-136	novel_circ_0013758	154	-13.01	154	-13.01	23513	23	442	208
>>oar-miR-136	novel_circ_0013964	149	-12.5	149	-12.5	23595	23	169	108
>>oar-miR-136	novel_circ_0013965	149	-12.5	149	-12.5	23597	23	460	399
>>oar-miR-136	novel_circ_0013979	294	-27.79	148	-15.59	23601	23	384	36 103
>>oar-miR-136	novel_circ_0014016	154	-15.28	154	-15.28	23613	23	331	247
>>oar-miR-136	novel_circ_0014022	158	-15.29	158	-15.29	23617	23	316	117
>>oar-miR-136	novel_circ_0014122	153	-14.41	153	-14.41	23647	23	493	368
>>oar-miR-136	novel_circ_0014122	153	-14.41	153	-14.41	23649	23	493	368
>>oar-miR-136	novel_circ_0014965	148	-13.56	148	-13.56	23753	23	434	374
>>oar-miR-136	novel_circ_0015037	147	-12.97	147	-12.97	23787	23	244	6
>>oar-miR-136	novel_circ_0015038	147	-12.97	147	-12.97	23789	23	521	6
>>oar-miR-136	novel_circ_0015122	158	-21.87	158	-21.87	23809	23	600	373
>>oar-miR-136	novel_circ_0015139	147	-12.93	147	-12.93	23819	23	609	259
>>oar-miR-136	novel_circ_0012319	151	-20.59	151	-20.59	23897	23	189	151
>>oar-miR-136	novel_circ_0012321	151	-20.59	151	-20.59	23899	23	189	151
>>oar-miR-136	novel_circ_0012427	153	-15.07	153	-15.07	23923	23	293	261
>>oar-miR-136	novel_circ_0012427_junction_seq	149	-11.8	149	-11.8	23924	23	50	1
>>oar-miR-136	novel_circ_0012443	141	-11.6	141	-11.6	23931	23	316	61
>>oar-miR-136	novel_circ_0012520	160	-18.1	160	-18.1	23969	23	486	102
>>oar-miR-136	novel_circ_0012569	157	-10.47	157	-10.47	23989	23	519	20
>>oar-miR-136	novel_circ_0000003	141	-11.57	141	-11.57	24109	23	338	219
>>oar-miR-136	novel_circ_0000131	158	-13.36	158	-13.36	24159	23	334	43
>>oar-miR-136	novel_circ_0000331	159	-13.55	159	-13.55	24225	23	321	234
>>oar-miR-136	novel_circ_0000339	290	-29.11	148	-14.56	24229	23	459	249 48
>>oar-miR-136	novel_circ_0000417_junction_seq	160	-13.09	160	-13.09	24268	23	50	7
>>oar-miR-136	novel_circ_0000439	171	-18.78	171	-18.78	24273	23	317	274
>>oar-miR-136	novel_circ_0000468	157	-14.19	157	-14.19	24283	23	287	159
>>oar-miR-136	novel_circ_0000509	153	-11.29	153	-11.29	24301	23	559	164
>>oar-miR-136	novel_circ_0000703	158	-13.96	158	-13.96	24373	23	400	352
>>oar-miR-136	novel_circ_0000705	158	-13.96	158	-13.96	24375	23	543	123
>>oar-miR-136	novel_circ_0000900	142	-11.07	142	-11.07	24423	23	793	203
>>oar-miR-136	novel_circ_0001057	157	-11.8	157	-11.8	24479	23	347	1
>>oar-miR-136	novel_circ_0001057_junction_seq	173	-22.92	173	-22.92	24480	23	50	16
>>oar-miR-136	novel_circ_0001124	151	-15.4	151	-15.4	24495	23	551	456
>>oar-miR-136	novel_circ_0001131	151	-15.4	151	-15.4	24499	23	241	146
>>oar-miR-136	novel_circ_0001132	151	-15.4	151	-15.4	24501	23	396	301
>>oar-miR-136	novel_circ_0001236	150	-17.77	150	-17.77	24543	23	471	405
>>oar-miR-136	novel_circ_0001299	147	-14.07	147	-14.07	24561	23	382	42
>>oar-miR-136	novel_circ_0001332	158	-18.7	158	-18.7	24575	23	355	126
>>oar-miR-136	novel_circ_0001346	149	-11.53	149	-11.53	24581	23	447	316
>>oar-miR-136	novel_circ_0001552	160	-16.42	160	-16.42	24667	23	355	128
>>oar-miR-136	novel_circ_0001619	157	-15.13	157	-15.13	24683	23	439	412
>>oar-miR-136	novel_circ_0001619_junction_seq	157	-15.13	157	-15.13	24684	23	50	1
>>oar-miR-136	novel_circ_0001673	154	-12.63	154	-12.63	24701	23	633	402
>>oar-miR-136	novel_circ_0001676	154	-12.63	154	-12.63	24703	23	481	406
>>oar-miR-136	novel_circ_0001993	155	-17.91	155	-17.91	24823	23	202	67
>>oar-miR-136	novel_circ_0002128	144	-15.81	144	-15.81	24873	23	123	43
>>oar-miR-136	novel_circ_0012904	309	-31.06	155	-17.86	24909	23	427	106 208
>>oar-miR-136	novel_circ_0013002	155	-16.17	155	-16.17	24937	23	444	246
>>oar-miR-136	novel_circ_0002205	143	-15.08	143	-15.08	25025	23	537	393
>>oar-miR-136	novel_circ_0002282	148	-18.54	148	-18.54	25059	23	500	264
>>oar-miR-136	novel_circ_0002405	154	-12.33	154	-12.33	25107	23	418	21
>>oar-miR-136	novel_circ_0002496	156	-17.11	156	-17.11	25125	23	652	588
>>oar-miR-136	novel_circ_0002500	156	-17.11	156	-17.11	25127	23	437	373
>>oar-miR-136	novel_circ_0002547	151	-14.16	151	-14.16	25143	23	420	259
>>oar-miR-136	novel_circ_0002660	145	-11.53	145	-11.53	25177	23	407	66
>>oar-miR-136	novel_circ_0002662	145	-11.53	145	-11.53	25179	23	348	66
>>oar-miR-136	novel_circ_0002769	155	-14.97	155	-14.97	25225	23	855	23
>>oar-miR-136	novel_circ_0002817	159	-18.43	159	-18.43	25241	23	322	150
>>oar-miR-136	novel_circ_0003000	145	-12.18	145	-12.18	25307	23	191	1
>>oar-miR-136	novel_circ_0003000_junction_seq	146	-15.08	146	-15.08	25308	23	50	18
>>oar-miR-136	novel_circ_0003233	141	-10.35	141	-10.35	25387	23	471	1
>>oar-miR-136	novel_circ_0003233_junction_seq	141	-10.35	141	-10.35	25388	23	50	21
>>oar-miR-136	novel_circ_0003264	158	-16.62	158	-16.62	25399	23	579	253
>>oar-miR-136	novel_circ_0003265	162	-18.8	162	-18.8	25401	23	425	334
>>oar-miR-136	novel_circ_0003267	162	-18.8	162	-18.8	25403	23	475	267
>>oar-miR-136	novel_circ_0003313	152	-11.35	152	-11.35	25431	23	457	26
>>oar-miR-136	novel_circ_0003314	152	-11.35	152	-11.35	25433	23	68	26
>>oar-miR-136	novel_circ_0003318	155	-12.88	155	-12.88	25435	23	521	226
>>oar-miR-136	novel_circ_0003428	179	-20.21	179	-20.21	25475	23	413	176
>>oar-miR-136	novel_circ_0003440	152	-12.11	152	-12.11	25479	23	188	51
>>oar-miR-136	novel_circ_0003449	149	-11.82	149	-11.82	25483	23	314	242
>>oar-miR-136	novel_circ_0003453	159	-15.97	159	-15.97	25485	23	441	24
>>oar-miR-136	novel_circ_0003473	147	-18.11	147	-18.11	25495	23	240	142
>>oar-miR-136	novel_circ_0003592	169	-18.04	169	-18.04	25537	23	434	81
>>oar-miR-136	novel_circ_0018059	145	-10.27	145	-10.27	25637	23	305	30
>>oar-miR-136	novel_circ_0018094	168	-20.08	168	-20.08	25647	23	624	297
>>oar-miR-136	novel_circ_0018368	141	-11.01	141	-11.01	25705	23	613	593
>>oar-miR-136	novel_circ_0018368_junction_seq	141	-11.72	141	-11.72	25706	23	50	5
>>oar-let-7b	novel_circ_0008731	146	-15.44	146	-15.44	26161	21	487	235
>>oar-let-7b	novel_circ_0009121	142	-19.88	142	-19.88	26305	21	395	187
>>oar-let-7b	novel_circ_0006115	151	-19.56	151	-19.56	26423	21	551	253
>>oar-let-7b	novel_circ_0006122	151	-19.56	151	-19.56	26427	21	397	253
>>oar-let-7b	novel_circ_0006125	151	-19.56	151	-19.56	26429	21	313	253
>>oar-let-7b	novel_circ_0006126	151	-19.56	151	-19.56	26431	21	407	347
>>oar-let-7b	novel_circ_0006477	148	-12.23	148	-12.23	26543	21	366	76
>>oar-let-7b	novel_circ_0009361	153	-19.76	153	-19.76	26663	21	724	521
>>oar-let-7b	novel_circ_0009449	149	-15.59	149	-15.59	26693	21	386	18
>>oar-let-7b	novel_circ_0009455_junction_seq	142	-13.58	142	-13.58	26696	21	50	11
>>oar-let-7b	novel_circ_0009530	151	-19.08	151	-19.08	26727	21	433	352
>>oar-let-7b	novel_circ_0004011	157	-21.18	157	-21.18	26893	21	259	193
>>oar-let-7b	novel_circ_0004813	174	-31.33	174	-31.33	27151	21	338	163
>>oar-let-7b	novel_circ_0005140	141	-20.56	141	-20.56	27269	21	338	285
>>oar-let-7b	novel_circ_0005160	155	-25.44	155	-25.44	27281	21	507	125
>>oar-let-7b	novel_circ_0005162	167	-28.33	167	-28.33	27283	21	312	139
>>oar-let-7b	novel_circ_0005287	154	-20.85	154	-20.85	27327	21	242	171
>>oar-let-7b	novel_circ_0005288	154	-20.85	154	-20.85	27329	21	447	171
>>oar-let-7b	novel_circ_0010290	146	-20.81	146	-20.81	27625	21	422	37
>>oar-let-7b	novel_circ_0007795	147	-14.81	147	-14.81	27877	21	730	697
>>oar-let-7b	novel_circ_0007795_junction_seq	141	-12.15	141	-12.15	27878	21	50	1
>>oar-let-7b	novel_circ_0007834	151	-19.68	151	-19.68	27887	21	707	411
>>oar-let-7b	novel_circ_0007835	151	-19.68	151	-19.68	27889	21	430	252
>>oar-let-7b	novel_circ_0007837	151	-19.68	151	-19.68	27891	21	364	68
>>oar-let-7b	novel_circ_0008034	142	-15.98	142	-15.98	27971	21	427	23
>>oar-let-7b	novel_circ_0008036	142	-15.98	142	-15.98	27973	21	290	150
>>oar-let-7b	novel_circ_0008038	142	-15.98	142	-15.98	27975	21	345	23
>>oar-let-7b	novel_circ_0017838	152	-25.05	152	-25.05	28091	21	295	238
>>oar-let-7b	novel_circ_0017705	147	-13.58	147	-13.58	28527	21	432	221
>>oar-let-7b	novel_circ_0017706	147	-13.58	147	-13.58	28529	21	446	221
>>oar-let-7b	novel_circ_0017127	143	-16.92	143	-16.92	28553	21	493	236
>>oar-let-7b	novel_circ_0017218	147	-20.59	147	-20.59	28575	21	376	212
>>oar-let-7b	novel_circ_0016858	155	-19.3	155	-19.3	28655	21	452	153
>>oar-let-7b	novel_circ_0017051	142	-20.72	142	-20.72	28737	21	282	252
>>oar-let-7b	novel_circ_0017051_junction_seq	142	-16.37	142	-16.37	28738	21	50	1
>>oar-let-7b	novel_circ_0014669	151	-16.55	151	-16.55	29089	21	450	162
>>oar-let-7b	novel_circ_0012084	147	-19.87	147	-19.87	29277	21	492	282
>>oar-let-7b	novel_circ_0015796	147	-11.71	147	-11.71	29357	21	689	1
>>oar-let-7b	novel_circ_0015796_junction_seq	153	-18.49	153	-18.49	29358	21	50	17
>>oar-let-7b	novel_circ_0015798	147	-11.71	147	-11.71	29359	21	620	1
>>oar-let-7b	novel_circ_0015798_junction_seq	154	-16.82	154	-16.82	29360	21	50	16
>>oar-let-7b	novel_circ_0015907	158	-19.74	158	-19.74	29395	21	571	356
>>oar-let-7b	novel_circ_0011117	141	-14.42	141	-14.42	29447	21	268	148
>>oar-let-7b	novel_circ_0013862	153	-20.88	153	-20.88	30003	21	299	26
>>oar-let-7b	novel_circ_0013863	153	-20.88	153	-20.88	30005	21	377	26
>>oar-let-7b	novel_circ_0013864	153	-20.88	153	-20.88	30007	21	407	26
>>oar-let-7b	novel_circ_0014169	147	-18.16	147	-18.16	30119	21	242	29
>>oar-let-7b	novel_circ_0015213	145	-19.02	145	-19.02	30305	21	546	60
>>oar-let-7b	novel_circ_0012718	162	-21.64	162	-21.64	30489	21	595	283
>>oar-let-7b	novel_circ_0012740	163	-22.44	163	-22.44	30503	21	628	606
>>oar-let-7b	novel_circ_0012740_junction_seq	163	-22.44	163	-22.44	30504	21	50	3
>>oar-let-7b	novel_circ_0012839	149	-15.08	149	-15.08	30549	21	312	232
>>oar-let-7b	novel_circ_0001031	148	-16.84	148	-16.84	30919	21	279	145
>>oar-let-7b	novel_circ_0001312	159	-21.22	159	-21.22	31013	21	653	251
>>oar-let-7b	novel_circ_0001775	170	-23.55	170	-23.55	31183	21	387	339
>>oar-let-7b	novel_circ_0001976	157	-18.12	157	-18.12	31261	21	339	201
>>oar-let-7b	novel_circ_0002451	141	-14.98	141	-14.98	31561	21	241	175
>>oar-let-7b	novel_circ_0003027	146	-18.5	146	-18.5	31755	21	384	44
>>oar-let-7b	novel_circ_0003208	146	-11.65	146	-11.65	31817	21	385	77
>>oar-let-7b	novel_circ_0003209	146	-11.65	146	-11.65	31819	21	337	77
>>oar-let-7b	novel_circ_0003462	146	-17.5	146	-17.5	31937	21	435	262
>>oar-let-7b	novel_circ_0003635	149	-19.32	149	-19.32	31989	21	532	142
>>oar-let-7b	novel_circ_0003636	149	-19.32	149	-19.32	31991	21	439	142
>>oar-let-7c	novel_circ_0008731	148	-15.44	148	-15.44	32607	22	487	234
>>oar-let-7c	novel_circ_0009121	142	-19.2	142	-19.2	32751	22	395	186
>>oar-let-7c	novel_circ_0006115	156	-20.42	156	-20.42	32869	22	551	252
>>oar-let-7c	novel_circ_0006122	156	-20.42	156	-20.42	32873	22	397	252
>>oar-let-7c	novel_circ_0006125	156	-20.42	156	-20.42	32875	22	313	252
>>oar-let-7c	novel_circ_0006126	156	-20.42	156	-20.42	32877	22	407	346
>>oar-let-7c	novel_circ_0006477	148	-12.51	148	-12.51	32989	22	366	75
>>oar-let-7c	novel_circ_0009361	146	-16.75	146	-16.75	33109	22	724	522
>>oar-let-7c	novel_circ_0009449	151	-15.59	151	-15.59	33139	22	386	17
>>oar-let-7c	novel_circ_0009455_junction_seq	146	-16.87	146	-16.87	33142	22	50	8
>>oar-let-7c	novel_circ_0009530	148	-20.92	148	-20.92	33173	22	433	349
>>oar-let-7c	novel_circ_0004011	150	-20.33	150	-20.33	33339	22	259	192
>>oar-let-7c	novel_circ_0004813	171	-24.99	171	-24.99	33597	22	338	162
>>oar-let-7c	novel_circ_0005140	150	-20.59	150	-20.59	33715	22	338	284
>>oar-let-7c	novel_circ_0005160	151	-20.96	151	-20.96	33727	22	507	121
>>oar-let-7c	novel_circ_0005162	167	-27.66	167	-27.66	33729	22	312	136
>>oar-let-7c	novel_circ_0005287	159	-21.39	159	-21.39	33773	22	242	170
>>oar-let-7c	novel_circ_0005288	159	-21.39	159	-21.39	33775	22	447	170
>>oar-let-7c	novel_circ_0010290	150	-19.75	150	-19.75	34071	22	422	36
>>oar-let-7c	novel_circ_0007795	151	-15.55	151	-15.55	34323	22	730	696
>>oar-let-7c	novel_circ_0007795_junction_seq	141	-12.15	141	-12.15	34324	22	50	1
>>oar-let-7c	novel_circ_0007834	152	-19.68	152	-19.68	34333	22	707	411
>>oar-let-7c	novel_circ_0007835	152	-19.68	152	-19.68	34335	22	430	252
>>oar-let-7c	novel_circ_0007837	152	-19.68	152	-19.68	34337	22	364	68
>>oar-let-7c	novel_circ_0008034	145	-16.01	145	-16.01	34417	22	427	20
>>oar-let-7c	novel_circ_0008036	145	-16.01	145	-16.01	34419	22	290	147
>>oar-let-7c	novel_circ_0008038	145	-16.01	145	-16.01	34421	22	345	20
>>oar-let-7c	novel_circ_0017838	161	-25.52	161	-25.52	34537	22	295	240
>>oar-let-7c	novel_circ_0017705	147	-14.04	147	-14.04	34973	22	432	220
>>oar-let-7c	novel_circ_0017706	147	-14.04	147	-14.04	34975	22	446	220
>>oar-let-7c	novel_circ_0017127	143	-18.99	143	-18.99	34999	22	493	230
>>oar-let-7c	novel_circ_0017218	147	-21.03	147	-21.03	35021	22	376	211
>>oar-let-7c	novel_circ_0016858	156	-18.25	156	-18.25	35101	22	452	152
>>oar-let-7c	novel_circ_0017051	147	-19.66	147	-19.66	35183	22	282	251
>>oar-let-7c	novel_circ_0017051_junction_seq	143	-16.37	143	-16.37	35184	22	50	1
>>oar-let-7c	novel_circ_0014669	151	-17.05	151	-17.05	35535	22	450	161
>>oar-let-7c	novel_circ_0012084	148	-19.87	148	-19.87	35723	22	492	281
>>oar-let-7c	novel_circ_0015796	147	-11.71	147	-11.71	35803	22	689	1
>>oar-let-7c	novel_circ_0015796_junction_seq	155	-19.21	155	-19.21	35804	22	50	16
>>oar-let-7c	novel_circ_0015798	147	-11.71	147	-11.71	35805	22	620	1
>>oar-let-7c	novel_circ_0015798_junction_seq	160	-16.8	160	-16.8	35806	22	50	15
>>oar-let-7c	novel_circ_0015907	158	-20.17	158	-20.17	35841	22	571	355
>>oar-let-7c	novel_circ_0011117	141	-14.55	141	-14.55	35893	22	268	147
>>oar-let-7c	novel_circ_0013862	151	-16.34	151	-16.34	36449	22	299	27
>>oar-let-7c	novel_circ_0013863	151	-16.34	151	-16.34	36451	22	377	27
>>oar-let-7c	novel_circ_0013864	151	-16.34	151	-16.34	36453	22	407	27
>>oar-let-7c	novel_circ_0014169	151	-15.92	151	-15.92	36565	22	242	28
>>oar-let-7c	novel_circ_0015213	141	-15.95	141	-15.95	36751	22	546	63
>>oar-let-7c	novel_circ_0012718	157	-21.65	157	-21.65	36935	22	595	280
>>oar-let-7c	novel_circ_0012740	158	-24.15	158	-24.15	36949	22	628	605
>>oar-let-7c	novel_circ_0012740_junction_seq	158	-24.15	158	-24.15	36950	22	50	2
>>oar-let-7c	novel_circ_0012839	148	-14.69	148	-14.69	36995	22	312	231
>>oar-let-7c	novel_circ_0001031	148	-16.84	148	-16.84	37365	22	279	144
>>oar-let-7c	novel_circ_0001312	152	-16.23	152	-16.23	37459	22	653	250
>>oar-let-7c	novel_circ_0001775	174	-23.58	174	-23.58	37629	22	387	338
>>oar-let-7c	novel_circ_0001976	153	-18.12	153	-18.12	37707	22	339	201
>>oar-let-7c	novel_circ_0002451	141	-15.85	141	-15.85	38007	22	241	174
>>oar-let-7c	novel_circ_0003027	146	-17.08	146	-17.08	38201	22	384	43
>>oar-let-7c	novel_circ_0003208	146	-11.65	146	-11.65	38263	22	385	76
>>oar-let-7c	novel_circ_0003209	146	-11.65	146	-11.65	38265	22	337	76
>>oar-let-7c	novel_circ_0003462	151	-16.81	151	-16.81	38383	22	435	260
>>oar-let-7c	novel_circ_0003635	156	-18.57	156	-18.57	38435	22	532	141
>>oar-let-7c	novel_circ_0003636	156	-18.57	156	-18.57	38437	22	439	141
>>oar-miR-21	novel_circ_0010877_junction_seq	146	-19.61	146	-19.61	38742	23	50	1
>>oar-miR-21	novel_circ_0010896	151	-17.64	151	-17.64	38751	23	314	8
>>oar-miR-21	novel_circ_0011023	156	-14.16	156	-14.16	38789	23	566	449
>>oar-miR-21	novel_circ_0008594	145	-10.56	145	-10.56	38991	23	460	384
>>oar-miR-21	novel_circ_0008653	166	-18.53	166	-18.53	39013	23	376	188
>>oar-miR-21	novel_circ_0008655	166	-18.53	166	-18.53	39015	23	551	188
>>oar-miR-21	novel_circ_0008992	161	-13.35	161	-13.35	39149	23	580	28
>>oar-miR-21	novel_circ_0005825	149	-10.8	149	-10.8	39223	23	391	168
>>oar-miR-21	novel_circ_0009814	145	-11.02	145	-11.02	39697	23	470	118
>>oar-miR-21	novel_circ_0004268	153	-15.46	153	-15.46	39863	23	406	269
>>oar-miR-21	novel_circ_0004272	153	-15.46	153	-15.46	39865	23	313	176
>>oar-miR-21	novel_circ_0004400	156	-15.82	156	-15.82	39905	23	349	20
>>oar-miR-21	novel_circ_0005406_junction_seq	142	-10.81	142	-10.81	40266	23	50	7
>>oar-miR-21	novel_circ_0005805	141	-10.16	141	-10.16	40407	23	337	33
>>oar-miR-21	novel_circ_0005813	141	-10.16	141	-10.16	40413	23	465	263
>>oar-miR-21	novel_circ_0010111_junction_seq	149	-17.26	149	-17.26	40470	23	50	2
>>oar-miR-21	novel_circ_0010488_junction_seq	140	-10.27	140	-10.27	40592	23	50	10
>>oar-miR-21	novel_circ_0007918	143	-11.49	143	-11.49	40827	23	327	255
>>oar-miR-21	novel_circ_0007943	148	-11.76	148	-11.76	40837	23	485	48
>>oar-miR-21	novel_circ_0007944	148	-11.76	148	-11.76	40839	23	498	48
>>oar-miR-21	novel_circ_0017843_junction_seq	148	-11.95	148	-11.95	40986	23	50	5
>>oar-miR-21	novel_circ_0007272_junction_seq	140	-12.23	140	-12.23	41260	23	50	13
>>oar-miR-21	novel_circ_0017144	161	-15.64	161	-15.64	41451	23	336	70
>>oar-miR-21	novel_circ_0014308	150	-13.35	150	-13.35	41861	23	208	175
>>oar-miR-21	novel_circ_0014308_junction_seq	145	-10.69	145	-10.69	41862	23	50	1
>>oar-miR-21	novel_circ_0014512	147	-12.85	147	-12.85	41921	23	289	143
>>oar-miR-21	novel_circ_0014555	171	-25.76	171	-25.76	41939	23	336	163
>>oar-miR-21	novel_circ_0015994	156	-11.44	156	-11.44	42309	23	569	322
>>oar-miR-21	novel_circ_0011208_junction_seq	151	-13.59	151	-13.59	42368	23	50	8
>>oar-miR-21	novel_circ_0013294	156	-14.58	156	-14.58	42527	23	458	215
>>oar-miR-21	novel_circ_0015147	147	-12.21	147	-12.21	43163	23	281	1
>>oar-miR-21	novel_circ_0015147_junction_seq	148	-12.97	148	-12.97	43164	23	50	22
>>oar-miR-21	novel_circ_0015178	158	-15.99	158	-15.99	43177	23	368	79
>>oar-miR-21	novel_circ_0015204	144	-12.83	144	-12.83	43193	23	175	92
>>oar-miR-21	novel_circ_0012451	148	-14.55	148	-14.55	43271	23	405	130
>>oar-miR-21	novel_circ_0012454	148	-14.55	148	-14.55	43273	23	321	130
>>oar-miR-21	novel_circ_0000183	147	-15.33	147	-15.33	43513	23	375	110
>>oar-miR-21	novel_circ_0000636	147	-10.98	147	-10.98	43681	23	321	124
>>oar-miR-21	novel_circ_0001192	151	-14.12	151	-14.12	43859	23	421	110
>>oar-miR-21	novel_circ_0001193	151	-14.12	151	-14.12	43861	23	222	110
>>oar-miR-21	novel_circ_0001400	163	-24.01	163	-24.01	43943	23	539	102
>>oar-miR-21	novel_circ_0001701	157	-11.51	157	-11.51	44053	23	492	421
>>oar-miR-21	novel_circ_0012915	172	-24.73	172	-24.73	44255	23	621	306
>>oar-miR-21	novel_circ_0002619	143	-11.04	143	-11.04	44497	23	530	428
>>oar-miR-21	novel_circ_0002861	140	-15.57	140	-15.57	44589	23	87	38
>>oar-miR-21	novel_circ_0018407	150	-13.95	150	-13.95	45071	23	627	515
>>oar-miR-21	novel_circ_0018413	150	-13.95	150	-13.95	45077	23	413	301
>>oar-miR-29a	novel_circ_0010871	153	-15.88	153	-15.88	45185	21	127	38
>>oar-miR-29a	novel_circ_0010902	144	-18.14	144	-18.14	45199	21	404	211
>>oar-miR-29a	novel_circ_0011104	145	-14.59	145	-14.59	45261	21	403	74
>>oar-miR-29a	novel_circ_0008716	143	-16.1	143	-16.1	45491	21	480	53
>>oar-miR-29a	novel_circ_0008889	154	-24.13	154	-24.13	45561	21	394	265
>>oar-miR-29a	novel_circ_0005890	147	-18.29	147	-18.29	45691	21	368	308
>>oar-miR-29a	novel_circ_0006014	151	-21.62	151	-21.62	45741	21	254	218
>>oar-miR-29a	novel_circ_0006014_junction_seq	141	-14.49	141	-14.49	45742	21	50	1
>>oar-miR-29a	novel_circ_0006227	148	-14.89	148	-14.89	45805	21	426	54
>>oar-miR-29a	novel_circ_0006228	148	-14.89	148	-14.89	45807	21	434	54
>>oar-miR-29a	novel_circ_0006467	160	-24.1	160	-24.1	45877	21	405	254
>>oar-miR-29a	novel_circ_0009328	140	-12.41	140	-12.41	45989	21	216	1
>>oar-miR-29a	novel_circ_0009328_junction_seq	140	-14.14	140	-14.14	45990	21	50	18
>>oar-miR-29a	novel_circ_0009330	141	-14.08	141	-14.08	45991	21	479	350
>>oar-miR-29a	novel_circ_0009469	146	-21.32	146	-21.32	46037	21	521	144
>>oar-miR-29a	novel_circ_0009474	146	-21.32	146	-21.32	46039	21	389	12
>>oar-miR-29a	novel_circ_0004314	144	-13.4	144	-13.4	46325	21	421	181
>>oar-miR-29a	novel_circ_0004374	140	-13.44	140	-13.44	46341	21	426	308
>>oar-miR-29a	novel_circ_0004546	157	-21.99	157	-21.99	46405	21	415	362
>>oar-miR-29a	novel_circ_0004615	154	-15.78	154	-15.78	46423	21	382	182
>>oar-miR-29a	novel_circ_0004707	140	-12.41	140	-12.41	46453	21	302	1
>>oar-miR-29a	novel_circ_0004707_junction_seq	141	-15.07	141	-15.07	46454	21	50	21
>>oar-miR-29a	novel_circ_0004980	155	-23.26	155	-23.26	46545	21	429	209
>>oar-miR-29a	novel_circ_0004991	159	-18.41	159	-18.41	46551	21	350	125
>>oar-miR-29a	novel_circ_0005139	150	-17.75	150	-17.75	46605	21	362	154
>>oar-miR-29a	novel_circ_0005141	150	-17.75	150	-17.75	46609	21	525	154
>>oar-miR-29a	novel_circ_0005144	150	-17.75	150	-17.75	46611	21	650	154
>>oar-miR-29a	novel_circ_0005149	150	-17.75	150	-17.75	46613	21	319	154
>>oar-miR-29a	novel_circ_0005254	148	-16.98	148	-16.98	46649	21	516	129
>>oar-miR-29a	novel_circ_0005258	148	-16.98	148	-16.98	46651	21	439	57
>>oar-miR-29a	novel_circ_0005259	148	-16.98	148	-16.98	46653	21	696	129
>>oar-miR-29a	novel_circ_0005261	148	-16.98	148	-16.98	46655	21	366	129
>>oar-miR-29a	novel_circ_0005551	144	-14.41	144	-14.41	46765	21	240	137
>>oar-miR-29a	novel_circ_0005552	144	-14.41	144	-14.41	46767	21	614	137
>>oar-miR-29a	novel_circ_0005799	148	-20.41	148	-20.41	46849	21	428	278
>>oar-miR-29a	novel_circ_0005800	148	-20.41	148	-20.41	46851	21	340	190
>>oar-miR-29a	novel_circ_0010235	150	-13.98	150	-13.98	46951	21	442	409
>>oar-miR-29a	novel_circ_0010235_junction_seq	141	-12.3	141	-12.3	46952	21	50	1
>>oar-miR-29a	novel_circ_0010397	140	-13.82	140	-13.82	46997	21	593	311
>>oar-miR-29a	novel_circ_0010399	140	-13.82	140	-13.82	46999	21	497	215
>>oar-miR-29a	novel_circ_0010536	140	-20.08	140	-20.08	47067	21	421	256
>>oar-miR-29a	novel_circ_0007419	156	-20.24	156	-20.24	47119	21	395	365
>>oar-miR-29a	novel_circ_0007419_junction_seq	156	-18.86	156	-18.86	47120	21	50	1
>>oar-miR-29a	novel_circ_0007789	153	-21.43	153	-21.43	47213	21	114	63
>>oar-miR-29a	novel_circ_0007795	154	-20.08	154	-20.08	47215	21	730	172
>>oar-miR-29a	novel_circ_0007957	140	-14.27	140	-14.27	47291	21	376	162
>>oar-miR-29a	novel_circ_0008034	144	-14	144	-14	47309	21	427	349
>>oar-miR-29a	novel_circ_0008036	144	-14	144	-14	47311	21	290	212
>>oar-miR-29a	novel_circ_0017786	142	-12.41	142	-12.41	47407	21	341	254
>>oar-miR-29a	novel_circ_0006769	161	-19.33	161	-19.33	47495	21	403	138
>>oar-miR-29a	novel_circ_0006770	161	-19.33	161	-19.33	47497	21	258	138
>>oar-miR-29a	novel_circ_0006930	143	-15.14	143	-15.14	47563	21	336	241
>>oar-miR-29a	novel_circ_0007093	147	-14.86	147	-14.86	47641	21	282	145
>>oar-miR-29a	novel_circ_0007094	146	-17.77	146	-17.77	47643	21	222	19
>>oar-miR-29a	novel_circ_0007291	140	-16.43	140	-16.43	47711	21	431	341
>>oar-miR-29a	novel_circ_0017687	145	-15.45	145	-15.45	47859	21	634	42
>>oar-miR-29a	novel_circ_0017331	145	-14.49	145	-14.49	47945	21	437	235
>>oar-miR-29a	novel_circ_0017354	155	-18.05	155	-18.05	47957	21	352	1
>>oar-miR-29a	novel_circ_0017354_junction_seq	155	-18.39	155	-18.39	47958	21	50	22
>>oar-miR-29a	novel_circ_0016884	163	-22.52	163	-22.52	48003	21	268	86
>>oar-miR-29a	novel_circ_0017011	147	-16.55	147	-16.55	48061	21	296	157
>>oar-miR-29a	novel_circ_0016181	146	-14.34	146	-14.34	48109	21	569	336
>>oar-miR-29a	novel_circ_0016222	140	-15.21	140	-15.21	48121	21	433	233
>>oar-miR-29a	novel_circ_0016490	302	-33.02	152	-17.83	48191	21	488	149 401
>>oar-miR-29a	novel_circ_0016571	144	-18.12	144	-18.12	48213	21	356	329
>>oar-miR-29a	novel_circ_0016571_junction_seq	143	-15.47	143	-15.47	48214	21	50	1
>>oar-miR-29a	novel_circ_0014465	152	-16.51	152	-16.51	48359	21	407	274
>>oar-miR-29a	novel_circ_0011684	150	-16.87	150	-16.87	48459	21	349	80
>>oar-miR-29a	novel_circ_0011715	145	-16.69	145	-16.69	48465	21	595	11
>>oar-miR-29a	novel_circ_0011725	147	-19.45	147	-19.45	48473	21	473	291
>>oar-miR-29a	novel_circ_0011727	147	-19.45	147	-19.45	48475	21	350	291
>>oar-miR-29a	novel_circ_0011833	144	-17.09	144	-17.09	48523	21	592	202
>>oar-miR-29a	novel_circ_0015997	158	-14.23	158	-14.23	48759	21	424	37
>>oar-miR-29a	novel_circ_0013659	140	-15.97	140	-15.97	49085	21	408	167
>>oar-miR-29a	novel_circ_0015424	167	-19.71	167	-19.71	49161	21	493	413
>>oar-miR-29a	novel_circ_0015509	144	-15.57	144	-15.57	49179	21	404	362
>>oar-miR-29a	novel_circ_0015527	143	-16.01	143	-16.01	49191	21	319	107
>>oar-miR-29a	novel_circ_0015650	141	-19.72	141	-19.72	49251	21	208	99
>>oar-miR-29a	novel_circ_0013899	149	-14.81	149	-14.81	49359	21	333	58
>>oar-miR-29a	novel_circ_0015139	150	-19.22	150	-19.22	49603	21	609	33
>>oar-miR-29a	novel_circ_0012293	153	-17.22	153	-17.22	49671	21	317	260
>>oar-miR-29a	novel_circ_0012403	140	-14.12	140	-14.12	49699	21	390	35
>>oar-miR-29a	novel_circ_0012496	297	-32.48	155	-16.6	49735	21	324	259 124
>>oar-miR-29a	novel_circ_0012497	142	-16.6	142	-16.6	49737	21	329	213
>>oar-miR-29a	novel_circ_0012514	143	-14.3	143	-14.3	49751	21	142	88
>>oar-miR-29a	novel_circ_0012583	146	-17.57	146	-17.57	49779	21	526	500
>>oar-miR-29a	novel_circ_0012583_junction_seq	146	-17.32	146	-17.32	49780	21	50	1
>>oar-miR-29a	novel_circ_0012585	146	-17.57	146	-17.57	49781	21	411	385
>>oar-miR-29a	novel_circ_0012585_junction_seq	146	-17.32	146	-17.32	49782	21	50	1
>>oar-miR-29a	novel_circ_0012752	143	-16.75	143	-16.75	49849	21	304	119
>>oar-miR-29a	novel_circ_0000076	153	-16.88	153	-16.88	49927	21	439	1
>>oar-miR-29a	novel_circ_0000076_junction_seq	153	-19.58	153	-19.58	49928	21	50	19
>>oar-miR-29a	novel_circ_0000082	152	-19.65	152	-19.65	49929	21	346	155
>>oar-miR-29a	novel_circ_0000112	140	-19.51	140	-19.51	49939	21	453	432
>>oar-miR-29a	novel_circ_0000112_junction_seq	140	-19.51	140	-19.51	49940	21	50	4
>>oar-miR-29a	novel_circ_0000192	149	-15.85	149	-15.85	49961	21	391	117
>>oar-miR-29a	novel_circ_0000396	155	-13.21	155	-13.21	50035	21	293	72
>>oar-miR-29a	novel_circ_0000397	155	-13.21	155	-13.21	50037	21	358	72
>>oar-miR-29a	novel_circ_0000399	155	-13.21	155	-13.21	50039	21	822	72
>>oar-miR-29a	novel_circ_0000400	155	-13.21	155	-13.21	50041	21	398	72
>>oar-miR-29a	novel_circ_0000401	155	-13.21	155	-13.21	50043	21	580	72
>>oar-miR-29a	novel_circ_0000402	155	-13.21	155	-13.21	50045	21	562	72
>>oar-miR-29a	novel_circ_0000832	143	-15.07	143	-15.07	50195	21	311	199
>>oar-miR-29a	novel_circ_0001181	144	-13.55	144	-13.55	50301	21	411	344
>>oar-miR-29a	novel_circ_0001309	150	-17.13	150	-17.13	50349	21	351	282
>>oar-miR-29a	novel_circ_0001443	143	-17.54	143	-17.54	50409	21	192	154
>>oar-miR-29a	novel_circ_0001443_junction_seq	140	-13.68	140	-13.68	50410	21	50	1
>>oar-miR-29a	novel_circ_0001946	152	-16.03	152	-16.03	50587	21	445	110
>>oar-miR-29a	novel_circ_0001969	145	-12.34	145	-12.34	50593	21	306	84
>>oar-miR-29a	novel_circ_0001982	147	-18.95	147	-18.95	50605	21	303	51
>>oar-miR-29a	novel_circ_0001994	152	-12.48	152	-12.48	50609	21	331	17
>>oar-miR-29a	novel_circ_0002088	147	-14.48	147	-14.48	50643	21	309	275
>>oar-miR-29a	novel_circ_0002088_junction_seq	140	-12.38	140	-12.38	50644	21	50	1
>>oar-miR-29a	novel_circ_0002182	147	-17.54	147	-17.54	50795	21	508	230
>>oar-miR-29a	novel_circ_0002184	147	-17.54	147	-17.54	50797	21	433	102
>>oar-miR-29a	novel_circ_0002496	154	-15.49	154	-15.49	50909	21	652	394
>>oar-miR-29a	novel_circ_0002500	154	-15.49	154	-15.49	50911	21	437	179
>>oar-miR-29a	novel_circ_0002703_junction_seq	162	-26.73	162	-26.73	50982	21	50	11
>>oar-miR-29a	novel_circ_0002888	145	-17.46	145	-17.46	51047	21	423	271
>>oar-miR-29a	novel_circ_0002930	153	-17.35	153	-17.35	51063	21	226	20
>>oar-miR-29a	novel_circ_0003107	142	-14.08	142	-14.08	51121	21	302	163
>>oar-miR-29a	novel_circ_0003108	142	-14.08	142	-14.08	51123	21	458	163
>>oar-miR-29a	novel_circ_0003292	155	-13.3	155	-13.3	51203	21	423	338
>>oar-miR-29a	novel_circ_0003299	145	-15.72	145	-15.72	51207	21	370	46
>>oar-miR-29a	novel_circ_0003430	158	-18.86	158	-18.86	51261	21	314	167
>>oar-miR-29a	novel_circ_0003592	142	-16.26	142	-16.26	51321	21	434	15
>>oar-miR-29a	novel_circ_0003624	154	-16.96	154	-16.96	51325	21	209	60
>>oar-miR-29a	novel_circ_0003742	145	-16.25	145	-16.25	51353	21	1020	540
>>oar-miR-29a	novel_circ_0003746	145	-16.25	145	-16.25	51355	21	582	205
>>oar-miR-29a	novel_circ_0018311	162	-21.87	162	-21.87	51475	21	608	479
>>oar-miR-29a	novel_circ_0018313	162	-21.87	162	-21.87	51477	21	528	399
>>oar-miR-125b	novel_circ_0010902	151	-19.89	151	-19.89	51645	21	404	162
>>oar-miR-125b	novel_circ_0008396	149	-18.35	149	-18.35	51795	21	394	148
>>oar-miR-125b	novel_circ_0008406	152	-17.22	152	-17.22	51799	21	364	168
>>oar-miR-125b	novel_circ_0008411	152	-17.22	152	-17.22	51805	21	635	168
>>oar-miR-125b	novel_circ_0008450	143	-15.63	143	-15.63	51819	21	482	248
>>oar-miR-125b	novel_circ_0005937	158	-24.42	158	-24.42	52159	21	457	429
>>oar-miR-125b	novel_circ_0005937_junction_seq	157	-21.37	157	-21.37	52160	21	50	1
>>oar-miR-125b	novel_circ_0005938	158	-24.42	158	-24.42	52161	21	395	367
>>oar-miR-125b	novel_circ_0005938_junction_seq	157	-21.37	157	-21.37	52162	21	50	1
>>oar-miR-125b	novel_circ_0005939	158	-24.42	158	-24.42	52163	21	256	228
>>oar-miR-125b	novel_circ_0005939_junction_seq	157	-21.37	157	-21.37	52164	21	50	1
>>oar-miR-125b	novel_circ_0005940	158	-24.42	158	-24.42	52165	21	685	657
>>oar-miR-125b	novel_circ_0005940_junction_seq	157	-21.37	157	-21.37	52166	21	50	1
>>oar-miR-125b	novel_circ_0006576	140	-14.94	140	-14.94	52347	21	312	199
>>oar-miR-125b	novel_circ_0006582	140	-14.94	140	-14.94	52349	21	356	243
>>oar-miR-125b	novel_circ_0006683	147	-15.46	147	-15.46	52381	21	580	543
>>oar-miR-125b	novel_circ_0006683_junction_seq	140	-14.59	140	-14.59	52382	21	50	1
>>oar-miR-125b	novel_circ_0009781	160	-19.79	160	-19.79	52575	21	409	114
>>oar-miR-125b	novel_circ_0009813	145	-14.37	145	-14.37	52587	21	345	303
>>oar-miR-125b	novel_circ_0009815	145	-14.37	145	-14.37	52591	21	440	398
>>oar-miR-125b	novel_circ_0003960	148	-16.92	148	-16.92	52659	21	637	308
>>oar-miR-125b	novel_circ_0004415	141	-19.13	141	-19.13	52799	21	343	107
>>oar-miR-125b	novel_circ_0004417	141	-19.13	141	-19.13	52801	21	314	107
>>oar-miR-125b	novel_circ_0004623	143	-16.91	143	-16.91	52873	21	293	157
>>oar-miR-125b	novel_circ_0004716	140	-14.64	140	-14.64	52903	21	308	267
>>oar-miR-125b	novel_circ_0004854	159	-18.8	159	-18.8	52945	21	602	130
>>oar-miR-125b	novel_circ_0004857	159	-18.8	159	-18.8	52949	21	420	130
>>oar-miR-125b	novel_circ_0005004	152	-23.12	152	-23.12	53001	21	297	99
>>oar-miR-125b	novel_circ_0005199	149	-20.61	149	-20.61	53081	21	425	5
>>oar-miR-125b	novel_circ_0005199_junction_seq	149	-20.61	149	-20.61	53082	21	50	30
>>oar-miR-125b	novel_circ_0005676	142	-15.46	142	-15.46	53247	21	364	184
>>oar-miR-125b	novel_circ_0010175	165	-20.77	165	-20.77	53381	21	531	267
>>oar-miR-125b	novel_circ_0010182	165	-20.77	165	-20.77	53383	21	264	97
>>oar-miR-125b	novel_circ_0010364	159	-24.08	159	-24.08	53431	21	242	27
>>oar-miR-125b	novel_circ_0010415	142	-16.49	142	-16.49	53459	21	625	498
>>oar-miR-125b	novel_circ_0010423	142	-16.49	142	-16.49	53465	21	340	213
>>oar-miR-125b	novel_circ_0010427	142	-16.49	142	-16.49	53469	21	311	184
>>oar-miR-125b	novel_circ_0010440	142	-16.49	142	-16.49	53471	21	534	407
>>oar-miR-125b	novel_circ_0007615	157	-25.86	157	-25.86	53615	21	455	151
>>oar-miR-125b	novel_circ_0007675	154	-16.37	154	-16.37	53635	21	339	252
>>oar-miR-125b	novel_circ_0007756_junction_seq	140	-16.11	140	-16.11	53654	21	50	8
>>oar-miR-125b	novel_circ_0008126	149	-20.44	149	-20.44	53787	21	485	293
>>oar-miR-125b	novel_circ_0008128	149	-20.44	149	-20.44	53789	21	395	293
>>oar-miR-125b	novel_circ_0017910	144	-18.16	144	-18.16	53909	21	389	61
>>oar-miR-125b	novel_circ_0017911	144	-18.16	144	-18.16	53911	21	448	61
>>oar-miR-125b	novel_circ_0017912	144	-18.16	144	-18.16	53913	21	538	61
>>oar-miR-125b	novel_circ_0006994	140	-15.46	140	-15.46	54049	21	125	28
>>oar-miR-125b	novel_circ_0007016	141	-17.65	141	-17.65	54059	21	273	171
>>oar-miR-125b	novel_circ_0007103	140	-13.34	140	-13.34	54093	21	225	135
>>oar-miR-125b	novel_circ_0007158	158	-21.93	158	-21.93	54115	21	583	547
>>oar-miR-125b	novel_circ_0007158_junction_seq	140	-16.45	140	-16.45	54116	21	50	1
>>oar-miR-125b	novel_circ_0007316	140	-20.4	140	-20.4	54161	21	292	138
>>oar-miR-125b	novel_circ_0007346	145	-16.73	145	-16.73	54177	21	306	164
>>oar-miR-125b	novel_circ_0017369_junction_seq	150	-20.55	150	-20.55	54198	21	50	6
>>oar-miR-125b	novel_circ_0017443	142	-16.45	142	-16.45	54221	21	427	374
>>oar-miR-125b	novel_circ_0017682	150	-18.27	150	-18.27	54303	21	235	101
>>oar-miR-125b	novel_circ_0017705	140	-14.33	140	-14.33	54311	21	432	1
>>oar-miR-125b	novel_circ_0017705_junction_seq	147	-15.5	147	-15.5	54312	21	50	14
>>oar-miR-125b	novel_circ_0017706	140	-14.33	140	-14.33	54313	21	446	1
>>oar-miR-125b	novel_circ_0017706_junction_seq	152	-19.75	152	-19.75	54314	21	50	14
>>oar-miR-125b	novel_circ_0017110	151	-22.26	151	-22.26	54333	21	295	224
>>oar-miR-125b	novel_circ_0016877	140	-14.07	140	-14.07	54445	21	324	118
>>oar-miR-125b	novel_circ_0016998	148	-18.58	148	-18.58	54505	21	428	367
>>oar-miR-125b	novel_circ_0014261	140	-15.46	140	-15.46	54729	21	327	228
>>oar-miR-125b	novel_circ_0014262	140	-15.46	140	-15.46	54731	21	493	228
>>oar-miR-125b	novel_circ_0014263	140	-15.46	140	-15.46	54733	21	596	228
>>oar-miR-125b	novel_circ_0014265	140	-15.46	140	-15.46	54735	21	324	225
>>oar-miR-125b	novel_circ_0014462	146	-17.02	146	-17.02	54803	21	542	501
>>oar-miR-125b	novel_circ_0014667	159	-21.75	159	-21.75	54871	21	506	111
>>oar-miR-125b	novel_circ_0012188	143	-19.53	143	-19.53	55097	21	477	302
>>oar-miR-125b	novel_circ_0012190	143	-19.53	143	-19.53	55099	21	274	201
>>oar-miR-125b	novel_circ_0012191	143	-19.53	143	-19.53	55101	21	375	302
>>oar-miR-125b	novel_circ_0015848	147	-18.94	147	-18.94	55151	21	514	446
>>oar-miR-125b	novel_circ_0015857	146	-24.62	146	-24.62	55157	21	458	337
>>oar-miR-125b	novel_circ_0015895	145	-18.02	145	-18.02	55171	21	472	321
>>oar-miR-125b	novel_circ_0013327	140	-14.21	140	-14.21	55427	21	394	117
>>oar-miR-125b	novel_circ_0015424	151	-23.28	151	-23.28	55607	21	493	449
>>oar-miR-125b	novel_circ_0015498	150	-19.97	150	-19.97	55621	21	445	282
>>oar-miR-125b	novel_circ_0013720	145	-17.19	145	-17.19	55733	21	408	78
>>oar-miR-125b	novel_circ_0013722	145	-17.19	145	-17.19	55735	21	344	78
>>oar-miR-125b	novel_circ_0013726	145	-17.19	145	-17.19	55737	21	364	324
>>oar-miR-125b	novel_circ_0013843	146	-19.71	146	-19.71	55769	21	337	170
>>oar-miR-125b	novel_circ_0014740	145	-18.7	145	-18.7	55917	21	487	264
>>oar-miR-125b	novel_circ_0014750	140	-17.72	140	-17.72	55921	21	526	415
>>oar-miR-125b	novel_circ_0014915	145	-16.83	145	-16.83	55965	21	501	301
>>oar-miR-125b	novel_circ_0012514_junction_seq	143	-14.02	143	-14.02	56198	21	50	8
>>oar-miR-125b	novel_circ_0012735	149	-19.54	149	-19.54	56285	21	291	238
>>oar-miR-125b	novel_circ_0012754	148	-22.27	148	-22.27	56297	21	523	462
>>oar-miR-125b	novel_circ_0001192	140	-16.57	140	-16.57	56751	21	421	180
>>oar-miR-125b	novel_circ_0001193	140	-16.57	140	-16.57	56753	21	222	180
>>oar-miR-125b	novel_circ_0001201	140	-16.57	140	-16.57	56755	21	559	58
>>oar-miR-125b	novel_circ_0001478	140	-20.43	140	-20.43	56867	21	391	34
>>oar-miR-125b	novel_circ_0001481	140	-20.43	140	-20.43	56869	21	486	34
>>oar-miR-125b	novel_circ_0002145	142	-16.45	142	-16.45	57107	21	327	65
>>oar-miR-125b	novel_circ_0002147	142	-16.45	142	-16.45	57109	21	302	65
>>oar-miR-125b	novel_circ_0002166	146	-22.42	146	-22.42	57119	21	445	386
>>oar-miR-125b	novel_circ_0013111	140	-20.62	140	-20.62	57205	21	325	302
>>oar-miR-125b	novel_circ_0013111_junction_seq	140	-20.62	140	-20.62	57206	21	50	2
>>oar-miR-125b	novel_circ_0013112	140	-20.62	140	-20.62	57207	21	409	279
>>oar-miR-125b	novel_circ_0002194	140	-16.44	140	-16.44	57249	21	528	1
>>oar-miR-125b	novel_circ_0002194_junction_seq	142	-24.62	142	-24.62	57250	21	50	16
>>oar-miR-125b	novel_circ_0002196	140	-16.44	140	-16.44	57251	21	394	1
>>oar-miR-125b	novel_circ_0002196_junction_seq	140	-19.96	140	-19.96	57252	21	50	17
>>oar-miR-125b	novel_circ_0002247_junction_seq	149	-17.49	149	-17.49	57274	21	50	9
>>oar-miR-125b	novel_circ_0002619	140	-16.24	140	-16.24	57389	21	530	238
>>oar-miR-125b	novel_circ_0002620	140	-16.24	140	-16.24	57391	21	189	91
>>oar-miR-125b	novel_circ_0002900	145	-16.49	145	-16.49	57501	21	675	238
>>oar-miR-125b	novel_circ_0002935	140	-16.68	140	-16.68	57511	21	1173	983
>>oar-miR-125b	novel_circ_0003175	144	-17.95	144	-17.95	57591	21	289	40
>>oar-miR-125b	novel_circ_0003273	148	-17.33	148	-17.33	57635	21	423	315
>>oar-miR-125b	novel_circ_0003279	148	-17.33	148	-17.33	57637	21	505	397
>>oar-miR-125b	novel_circ_0003526	147	-17.39	147	-17.39	57747	21	408	140
>>oar-miR-125b	novel_circ_0003576	148	-17.24	148	-17.24	57761	21	353	240
>>oar-miR-125b	novel_circ_0018332	150	-16.45	150	-16.45	57931	21	556	380
>>oar-miR-133	novel_circ_0010961	148	-23.8	148	-23.8	58101	22	390	136
>>oar-miR-133	novel_circ_0008241	152	-15.36	152	-15.36	58179	22	610	6
>>oar-miR-133	novel_circ_0008298	140	-16.86	140	-16.86	58203	22	465	82
>>oar-miR-133	novel_circ_0008572	150	-25.62	150	-25.62	58317	22	234	199
>>oar-miR-133	novel_circ_0008572_junction_seq	140	-14.68	140	-14.68	58318	22	50	1
>>oar-miR-133	novel_circ_0009051	145	-15.89	145	-15.89	58499	22	395	8
>>oar-miR-133	novel_circ_0005906	155	-26.2	155	-26.2	58593	22	374	93
>>oar-miR-133	novel_circ_0006041	143	-15.44	143	-15.44	58641	22	316	207
>>oar-miR-133	novel_circ_0006184	154	-16.64	154	-16.64	58687	22	357	97
>>oar-miR-133	novel_circ_0006268	140	-18.1	140	-18.1	58711	22	343	165
>>oar-miR-133	novel_circ_0009350	140	-19.3	140	-19.3	58891	22	304	119
>>oar-miR-133	novel_circ_0009439	148	-20.24	148	-20.24	58919	22	401	231
>>oar-miR-133	novel_circ_0004002	155	-23.86	155	-23.86	59115	22	282	206
>>oar-miR-133	novel_circ_0004230	147	-16.08	147	-16.08	59191	22	397	176
>>oar-miR-133	novel_circ_0004232	147	-16.08	147	-16.08	59193	22	498	277
>>oar-miR-133	novel_circ_0004242	149	-20.89	149	-20.89	59195	22	273	49
>>oar-miR-133	novel_circ_0004310	148	-22.28	148	-22.28	59213	22	441	347
>>oar-miR-133	novel_circ_0004311	148	-22.28	148	-22.28	59215	22	590	496
>>oar-miR-133	novel_circ_0004838	140	-18.13	140	-18.13	59385	22	101	42
>>oar-miR-133	novel_circ_0004855	147	-20.42	147	-20.42	59393	22	430	110
>>oar-miR-133	novel_circ_0004860	147	-20.42	147	-20.42	59397	22	316	110
>>oar-miR-133	novel_circ_0004984	146	-18.39	146	-18.39	59439	22	404	229
>>oar-miR-133	novel_circ_0005199	155	-21.37	155	-21.37	59527	22	425	119
>>oar-miR-133	novel_circ_0005772	140	-17.34	140	-17.34	59731	22	390	150
>>oar-miR-133	novel_circ_0009990	140	-18.09	140	-18.09	59765	22	482	109
>>oar-miR-133	novel_circ_0009991	140	-18.09	140	-18.09	59767	22	625	109
>>oar-miR-133	novel_circ_0010085	140	-15.09	140	-15.09	59797	22	384	34
>>oar-miR-133	novel_circ_0010498	145	-20.23	145	-20.23	59939	22	369	125
>>oar-miR-133	novel_circ_0010641	146	-19.63	146	-19.63	59991	22	745	372
>>oar-miR-133	novel_circ_0007556	153	-25.24	153	-25.24	60045	22	373	59
>>oar-miR-133	novel_circ_0008170	155	-19.36	155	-19.36	60251	22	380	186
>>oar-miR-133	novel_circ_0008181	140	-15.46	140	-15.46	60257	22	509	131
>>oar-miR-133	novel_circ_0017819	156	-23.29	156	-23.29	60311	22	385	285
>>oar-miR-133	novel_circ_0017687	154	-22.33	154	-22.33	60751	22	634	60
>>oar-miR-133	novel_circ_0017198	141	-17.25	141	-17.25	60801	22	456	147
>>oar-miR-133	novel_circ_0016929	148	-21.39	148	-21.39	60913	22	433	164
>>oar-miR-133	novel_circ_0016996	140	-15.12	140	-15.12	60949	22	261	176
>>oar-miR-133	novel_circ_0016150	156	-24.9	156	-24.9	60991	22	341	168
>>oar-miR-133	novel_circ_0014237	156	-19.73	156	-19.73	61165	22	279	105
>>oar-miR-133	novel_circ_0014662	151	-23.59	151	-23.59	61311	22	398	69
>>oar-miR-133	novel_circ_0014686	144	-16.6	144	-16.6	61329	22	332	79
>>oar-miR-133	novel_circ_0011928	149	-19.94	149	-19.94	61453	22	434	118
>>oar-miR-133	novel_circ_0011930	146	-15.89	146	-15.89	61455	22	308	1
>>oar-miR-133	novel_circ_0011930_junction_seq	146	-16.93	146	-16.93	61456	22	50	18
>>oar-miR-133	novel_circ_0011932	146	-15.89	146	-15.89	61457	22	582	1
>>oar-miR-133	novel_circ_0011932_junction_seq	146	-16.74	146	-16.74	61458	22	50	18
>>oar-miR-133	novel_circ_0011997	154	-22.75	154	-22.75	61475	22	322	265
>>oar-miR-133	novel_circ_0011263	145	-20.88	145	-20.88	61719	22	268	53
>>oar-miR-133	novel_circ_0011547	146	-16.2	146	-16.2	61795	22	1241	540
>>oar-miR-133	novel_circ_0011642	146	-14.54	146	-14.54	61831	22	561	532
>>oar-miR-133	novel_circ_0011642_junction_seq	146	-14.54	146	-14.54	61832	22	50	1
>>oar-miR-133	novel_circ_0011652	140	-14.76	140	-14.76	61833	22	471	25
>>oar-miR-133	novel_circ_0013295	160	-29.82	160	-29.82	61867	22	418	77
>>oar-miR-133	novel_circ_0013353	148	-19.1	148	-19.1	61877	22	150	110
>>oar-miR-133	novel_circ_0013503	140	-13.95	140	-13.95	61931	22	384	11
>>oar-miR-133	novel_circ_0013618	140	-15.74	140	-15.74	61957	22	229	87
>>oar-miR-133	novel_circ_0015622	162	-26.4	162	-26.4	62129	22	385	326
>>oar-miR-133	novel_circ_0015649	306	-46.9	160	-25.25	62141	22	262	189 29
>>oar-miR-133	novel_circ_0013979	147	-23.16	147	-23.16	62277	22	384	148
>>oar-miR-133	novel_circ_0014170	152	-17.83	152	-17.83	62351	22	238	34
>>oar-miR-133	novel_circ_0015012	147	-17.03	147	-17.03	62455	22	497	352
>>oar-miR-133	novel_circ_0012856	153	-23.77	153	-23.77	62781	22	368	64
>>oar-miR-133	novel_circ_0000174	159	-22.14	159	-22.14	62849	22	321	37
>>oar-miR-133	novel_circ_0000193	148	-17.4	148	-17.4	62855	22	352	33
>>oar-miR-133	novel_circ_0000593	152	-23.33	152	-23.33	62999	22	322	40
>>oar-miR-133	novel_circ_0001657	140	-18.34	140	-18.34	63369	22	568	170
>>oar-miR-133	novel_circ_0001905	140	-14.82	140	-14.82	63469	22	453	115
>>oar-miR-133	novel_circ_0002149	150	-24.14	150	-24.14	63557	22	255	152
>>oar-miR-133	novel_circ_0002150	150	-24.14	150	-24.14	63559	22	367	264
>>oar-miR-133	novel_circ_0002166	161	-22.71	161	-22.71	63565	22	445	10
>>oar-miR-133	novel_circ_0013066	147	-17.32	147	-17.32	63635	22	313	86
>>oar-miR-133	novel_circ_0013138	148	-20.33	148	-20.33	63657	22	291	227
>>oar-miR-133	novel_circ_0002496	151	-19.93	151	-19.93	63801	22	652	170
>>oar-miR-133	novel_circ_0002897	143	-15.56	143	-15.56	63945	22	190	25
>>oar-miR-133	novel_circ_0003157	147	-20.43	147	-20.43	64033	22	359	190
>>oar-miR-133	novel_circ_0003279	140	-14.61	140	-14.61	64083	22	505	289
>>oar-miR-133	novel_circ_0003446	145	-23.46	145	-23.46	64157	22	595	574
>>oar-miR-133	novel_circ_0003446_junction_seq	145	-23.46	145	-23.46	64158	22	50	4
>>oar-miR-133	novel_circ_0003635	140	-16.94	140	-16.94	64219	22	532	331
>>oar-miR-133	novel_circ_0018445	153	-24.02	153	-24.02	64425	22	264	90
>>oar-miR-181a	novel_circ_0010800	157	-17.68	157	-17.68	64503	23	505	308
>>oar-miR-181a	novel_circ_0008208	156	-16.79	156	-16.79	64603	23	349	153
>>oar-miR-181a	novel_circ_0008209	156	-16.16	156	-16.16	64605	23	349	153
>>oar-miR-181a	novel_circ_0008346	161	-19.9	161	-19.9	64671	23	294	148
>>oar-miR-181a	novel_circ_0008347	161	-19.9	161	-19.9	64673	23	227	3
>>oar-miR-181a	novel_circ_0008347_junction_seq	161	-19.9	161	-19.9	64674	23	50	28
>>oar-miR-181a	novel_circ_0008408	158	-20.97	158	-20.97	64695	23	324	157
>>oar-miR-181a	novel_circ_0008414	158	-20.97	158	-20.97	64701	23	484	157
>>oar-miR-181a	novel_circ_0008506_junction_seq	160	-16.27	160	-16.27	64736	23	50	16
>>oar-miR-181a	novel_circ_0008603	296	-29.55	149	-15.89	64779	23	529	313 128
>>oar-miR-181a	novel_circ_0008716	149	-16.07	149	-16.07	64829	23	480	30
>>oar-miR-181a	novel_circ_0008883_junction_seq	140	-12.31	140	-12.31	64896	23	50	20
>>oar-miR-181a	novel_circ_0005866	168	-19.92	168	-19.92	65021	23	469	214
>>oar-miR-181a	novel_circ_0005891	160	-11.95	160	-11.95	65031	23	317	282
>>oar-miR-181a	novel_circ_0006038	141	-11.52	141	-11.52	65085	23	333	272
>>oar-miR-181a	novel_circ_0006041	171	-23.96	171	-23.96	65087	23	316	140
>>oar-miR-181a	novel_circ_0006216	147	-19.73	147	-19.73	65141	23	353	322
>>oar-miR-181a	novel_circ_0006216_junction_seq	147	-14.8	147	-14.8	65142	23	50	1
>>oar-miR-181a	novel_circ_0006266	153	-16.57	153	-16.57	65153	23	461	243
>>oar-miR-181a	novel_circ_0006366	149	-14.14	149	-14.14	65191	23	446	292
>>oar-miR-181a	novel_circ_0006409	144	-13.66	144	-13.66	65199	23	249	17
>>oar-miR-181a	novel_circ_0006411	144	-13.66	144	-13.66	65201	23	563	158
>>oar-miR-181a	novel_circ_0006417	144	-13.66	144	-13.66	65203	23	340	261
>>oar-miR-181a	novel_circ_0006533_junction_seq	154	-14.1	154	-14.1	65232	23	50	13
>>oar-miR-181a	novel_circ_0009518	304	-25.83	154	-13.94	65399	23	365	337 29
>>oar-miR-181a	novel_circ_0009550_junction_seq	147	-13.52	147	-13.52	65412	23	50	14
>>oar-miR-181a	novel_circ_0009562	147	-12.48	147	-12.48	65415	23	370	100
>>oar-miR-181a	novel_circ_0009611	142	-11.42	142	-11.42	65429	23	129	1
>>oar-miR-181a	novel_circ_0009611_junction_seq	142	-11.42	142	-11.42	65430	23	50	23
>>oar-miR-181a	novel_circ_0009719	160	-14.48	160	-14.48	65449	23	327	260
>>oar-miR-181a	novel_circ_0009763	147	-11.31	147	-11.31	65465	23	468	201
>>oar-miR-181a	novel_circ_0004173	147	-12.71	147	-12.71	65625	23	428	87
>>oar-miR-181a	novel_circ_0004582	140	-10.21	140	-10.21	65753	23	741	466
>>oar-miR-181a	novel_circ_0004591	140	-10.21	140	-10.21	65755	23	397	361
>>oar-miR-181a	novel_circ_0004593	140	-10.21	140	-10.21	65757	23	529	361
>>oar-miR-181a	novel_circ_0004605	140	-10.21	140	-10.21	65759	23	278	65
>>oar-miR-181a	novel_circ_0004662	155	-17.28	155	-17.28	65779	23	355	305
>>oar-miR-181a	novel_circ_0005103	307	-28.72	154	-15.56	65923	23	146	77 92
>>oar-miR-181a	novel_circ_0005112	307	-28.72	154	-15.56	65933	23	483	77 92
>>oar-miR-181a	novel_circ_0005254	149	-16.31	149	-16.31	65987	23	516	472
>>oar-miR-181a	novel_circ_0005531	144	-12.7	144	-12.7	66093	23	298	102
>>oar-miR-181a	novel_circ_0005693	142	-11.78	142	-11.78	66141	23	609	413
>>oar-miR-181a	novel_circ_0005698	161	-15.96	161	-15.96	66143	23	346	93
>>oar-miR-181a	novel_circ_0005700_junction_seq	156	-12.57	156	-12.57	66146	23	50	18
>>oar-miR-181a	novel_circ_0005705	309	-24.86	157	-13.39	66147	23	694	192 567
>>oar-miR-181a	novel_circ_0005706	152	-13.47	152	-13.47	66149	23	311	184
>>oar-miR-181a	novel_circ_0010340	144	-10.84	144	-10.84	66309	23	430	150
>>oar-miR-181a	novel_circ_0010344	144	-10.84	144	-10.84	66311	23	483	37
>>oar-miR-181a	novel_circ_0010379	153	-13.02	153	-13.02	66329	23	324	44
>>oar-miR-181a	novel_circ_0010415	169	-19.93	169	-19.93	66351	23	625	331
>>oar-miR-181a	novel_circ_0010423	169	-19.93	169	-19.93	66357	23	340	46
>>oar-miR-181a	novel_circ_0010528	145	-10.47	145	-10.47	66395	23	284	98
>>oar-miR-181a	novel_circ_0007457	162	-18.73	162	-18.73	66463	23	498	89
>>oar-miR-181a	novel_circ_0007458	154	-14.85	154	-14.85	66465	23	356	130
>>oar-miR-181a	novel_circ_0007590_junction_seq	140	-12.12	140	-12.12	66498	23	50	9
>>oar-miR-181a	novel_circ_0007633	159	-16.02	159	-16.02	66519	23	468	8
>>oar-miR-181a	novel_circ_0007886	149	-14.22	149	-14.22	66595	23	261	169
>>oar-miR-181a	novel_circ_0007916	151	-17.43	151	-17.43	66607	23	287	85
>>oar-miR-181a	novel_circ_0007917	151	-17.43	151	-17.43	66609	23	365	85
>>oar-miR-181a	novel_circ_0007933	141	-12.94	141	-12.94	66619	23	361	265
>>oar-miR-181a	novel_circ_0008083	153	-13.91	153	-13.91	66663	23	304	240
>>oar-miR-181a	novel_circ_0008085	153	-13.91	153	-13.91	66665	23	569	244
>>oar-miR-181a	novel_circ_0017815_junction_seq	156	-12.48	156	-12.48	66754	23	50	6
>>oar-miR-181a	novel_circ_0017933	162	-20.74	162	-20.74	66809	23	361	70
>>oar-miR-181a	novel_circ_0017936	162	-20.74	162	-20.74	66811	23	637	70
>>oar-miR-181a	novel_circ_0006979	159	-18.51	159	-18.51	66929	23	661	113
>>oar-miR-181a	novel_circ_0007098	150	-13.95	150	-13.95	66983	23	414	154
>>oar-miR-181a	novel_circ_0007207	145	-12.75	145	-12.75	67021	23	232	199
>>oar-miR-181a	novel_circ_0017468	148	-13.79	148	-13.79	67131	23	605	277
>>oar-miR-181a	novel_circ_0017561	151	-13.06	151	-13.06	67145	23	197	1
>>oar-miR-181a	novel_circ_0017561_junction_seq	151	-17.25	151	-17.25	67146	23	50	18
>>oar-miR-181a	novel_circ_0017583	151	-14.7	151	-14.7	67155	23	499	301
>>oar-miR-181a	novel_circ_0017584	151	-14.7	151	-14.7	67157	23	328	130
>>oar-miR-181a	novel_circ_0017188	163	-15.39	163	-15.39	67239	23	277	134
>>oar-miR-181a	novel_circ_0017239	148	-15.2	148	-15.2	67259	23	85	39
>>oar-miR-181a	novel_circ_0017331	291	-23.08	146	-13.02	67283	23	437	313 175
>>oar-miR-181a	novel_circ_0016877	141	-13.58	141	-13.58	67337	23	324	218
>>oar-miR-181a	novel_circ_0016878	141	-13.58	141	-13.58	67339	23	188	82
>>oar-miR-181a	novel_circ_0016916	149	-13.56	149	-13.56	67355	23	341	163
>>oar-miR-181a	novel_circ_0016181	152	-18.24	152	-18.24	67447	23	569	222
>>oar-miR-181a	novel_circ_0016185	152	-18.24	152	-18.24	67451	23	328	264
>>oar-miR-181a	novel_circ_0016301	154	-13.34	154	-13.34	67479	23	246	11
>>oar-miR-181a	novel_circ_0016305	154	-13.34	154	-13.34	67481	23	583	11
>>oar-miR-181a	novel_circ_0016307	154	-13.34	154	-13.34	67483	23	554	11
>>oar-miR-181a	novel_circ_0016309	154	-13.34	154	-13.34	67485	23	511	11
>>oar-miR-181a	novel_circ_0016495	140	-11.45	140	-11.45	67531	23	604	456
>>oar-miR-181a	novel_circ_0016541	151	-11.57	151	-11.57	67545	23	536	392
>>oar-miR-181a	novel_circ_0016567	156	-15.41	156	-15.41	67549	23	417	266
>>oar-miR-181a	novel_circ_0016567_junction_seq	145	-14.86	145	-14.86	67550	23	50	12
>>oar-miR-181a	novel_circ_0016619	151	-14.44	151	-14.44	67575	23	129	98
>>oar-miR-181a	novel_circ_0016619_junction_seq	147	-12.04	147	-12.04	67576	23	50	1
>>oar-miR-181a	novel_circ_0016627	143	-10.69	143	-10.69	67581	23	316	271
>>oar-miR-181a	novel_circ_0014302	145	-11.44	145	-11.44	67643	23	297	103
>>oar-miR-181a	novel_circ_0011821	152	-14.88	152	-14.88	67853	23	454	170
>>oar-miR-181a	novel_circ_0011852	147	-12.74	147	-12.74	67871	23	660	313
>>oar-miR-181a	novel_circ_0011869	153	-13.74	153	-13.74	67877	23	413	197
>>oar-miR-181a	novel_circ_0011923	143	-10.27	143	-10.27	67897	23	473	375
>>oar-miR-181a	novel_circ_0015847	151	-15.79	151	-15.79	68041	23	639	514
>>oar-miR-181a	novel_circ_0015994	144	-10.71	144	-10.71	68093	23	569	13
>>oar-miR-181a	novel_circ_0011208	163	-16.52	163	-16.52	68151	23	462	288
>>oar-miR-181a	novel_circ_0013509	155	-13.13	155	-13.13	68381	23	472	405
>>oar-miR-181a	novel_circ_0013631	141	-10.13	141	-10.13	68405	23	344	1
>>oar-miR-181a	novel_circ_0013631_junction_seq	151	-16.99	151	-16.99	68406	23	50	16
>>oar-miR-181a	novel_circ_0015272	154	-15.39	154	-15.39	68445	23	325	254
>>oar-miR-181a	novel_circ_0015423	164	-20.57	164	-20.57	68497	23	142	1
>>oar-miR-181a	novel_circ_0015423_junction_seq	164	-22.42	164	-22.42	68498	23	50	23
>>oar-miR-181a	novel_circ_0015424	164	-20.57	164	-20.57	68499	23	493	1
>>oar-miR-181a	novel_circ_0015424_junction_seq	164	-22.42	164	-22.42	68500	23	50	23
>>oar-miR-181a	novel_circ_0015537	147	-11.3	147	-11.3	68537	23	300	1
>>oar-miR-181a	novel_circ_0015537_junction_seq	147	-11.3	147	-11.3	68538	23	50	26
>>oar-miR-181a	novel_circ_0013726_junction_seq	144	-14.08	144	-14.08	68630	23	50	9
>>oar-miR-181a	novel_circ_0012526	146	-13.33	146	-13.33	69095	23	510	434
>>oar-miR-181a	novel_circ_0012576	143	-18.06	143	-18.06	69115	23	243	53
>>oar-miR-181a	novel_circ_0012687	156	-14.8	156	-14.8	69159	23	469	206
>>oar-miR-181a	novel_circ_0000005	157	-19.29	157	-19.29	69233	23	481	1
>>oar-miR-181a	novel_circ_0000005_junction_seq	157	-20.33	157	-20.33	69234	23	50	20
>>oar-miR-181a	novel_circ_0000006	157	-19.29	157	-19.29	69235	23	475	1
>>oar-miR-181a	novel_circ_0000006_junction_seq	163	-21.73	163	-21.73	69236	23	50	20
>>oar-miR-181a	novel_circ_0000094	151	-13.84	151	-13.84	69271	23	357	190
>>oar-miR-181a	novel_circ_0000288	145	-12.38	145	-12.38	69335	23	602	118
>>oar-miR-181a	novel_circ_0000335	156	-18.87	156	-18.87	69349	23	292	37
>>oar-miR-181a	novel_circ_0000379	145	-16.93	145	-16.93	69365	23	720	166
>>oar-miR-181a	novel_circ_0000917_junction_seq	157	-15.23	157	-15.23	69550	23	50	18
>>oar-miR-181a	novel_circ_0001057	152	-13.25	152	-13.25	69601	23	347	135
>>oar-miR-181a	novel_circ_0001405	159	-14.46	159	-14.46	69729	23	379	354
>>oar-miR-181a	novel_circ_0001405_junction_seq	159	-14.46	159	-14.46	69730	23	50	1
>>oar-miR-181a	novel_circ_0001408	159	-14.46	159	-14.46	69731	23	648	505
>>oar-miR-181a	novel_circ_0001552	146	-13.08	146	-13.08	69789	23	355	276
>>oar-miR-181a	novel_circ_0001631	146	-18.53	146	-18.53	69807	23	365	154
>>oar-miR-181a	novel_circ_0001701	154	-12.33	154	-12.33	69837	23	492	380
>>oar-miR-181a	novel_circ_0001946	147	-10.34	147	-10.34	69925	23	445	305
>>oar-miR-181a	novel_circ_0012915	166	-18.99	166	-18.99	70039	23	621	326
>>oar-miR-181a	novel_circ_0013052	152	-15.11	152	-15.11	70075	23	288	196
>>oar-miR-181a	novel_circ_0013058	153	-17.6	153	-17.6	70079	23	1730	873
>>oar-miR-181a	novel_circ_0013141	146	-13.5	146	-13.5	70107	23	558	252
>>oar-miR-181a	novel_circ_0002667	159	-13.91	159	-13.91	70305	23	324	9
>>oar-miR-181a	novel_circ_0002746	143	-12.73	143	-12.73	70339	23	498	372
>>oar-miR-181a	novel_circ_0002817	152	-12.51	152	-12.51	70363	23	322	297
>>oar-miR-181a	novel_circ_0002817_junction_seq	152	-12.51	152	-12.51	70364	23	50	1
>>oar-miR-181a	novel_circ_0002842	152	-15.28	152	-15.28	70367	23	378	153
>>oar-miR-181a	novel_circ_0003181	140	-10.96	140	-10.96	70489	23	277	4
>>oar-miR-181a	novel_circ_0003181_junction_seq	140	-10.58	140	-10.58	70490	23	50	29
>>oar-miR-181a	novel_circ_0003212	153	-14.93	153	-14.93	70497	23	598	206
>>oar-miR-181a	novel_circ_0003215	153	-14.93	153	-14.93	70499	23	262	206
>>oar-miR-181a	novel_circ_0003226	301	-28.58	151	-14.94	70507	23	382	55 218
>>oar-miR-181a	novel_circ_0003318	147	-13.37	147	-13.37	70557	23	521	330
>>oar-miR-181a	novel_circ_0003408	148	-14.01	148	-14.01	70589	23	309	275
>>oar-miR-181a	novel_circ_0003636	148	-13.14	148	-13.14	70667	23	439	306
>>oar-miR-181a	novel_circ_0003828	148	-15.5	148	-15.5	70713	23	493	400
>>oar-miR-181a	novel_circ_0018193	153	-20.86	153	-20.86	70793	23	446	173
>>oar-miR-493-5p	novel_circ_0010902	160	-14.72	160	-14.72	70983	22	404	227
>>oar-miR-493-5p	novel_circ_0010979	147	-10.88	147	-10.88	71003	22	379	124
>>oar-miR-493-5p	novel_circ_0011088	150	-16.39	150	-16.39	71037	22	289	22
>>oar-miR-493-5p	novel_circ_0008241	299	-30.59	155	-18.77	71071	22	610	592 499
>>oar-miR-493-5p	novel_circ_0008241_junction_seq	155	-18.77	155	-18.77	71072	22	50	7
>>oar-miR-493-5p	novel_circ_0009047_junction_seq	150	-15.36	150	-15.36	71390	22	50	9
>>oar-miR-493-5p	novel_circ_0018563	150	-17.2	150	-17.2	71451	22	347	77
>>oar-miR-493-5p	novel_circ_0006228	154	-17.12	154	-17.12	71591	22	434	283
>>oar-miR-493-5p	novel_circ_0006275	140	-10.76	140	-10.76	71605	22	248	12
>>oar-miR-493-5p	novel_circ_0006376	149	-15.76	149	-15.76	71641	22	621	511
>>oar-miR-493-5p	novel_circ_0009380	158	-16.8	158	-16.8	71791	22	490	393
>>oar-miR-493-5p	novel_circ_0009730	147	-12.44	147	-12.44	71903	22	323	290
>>oar-miR-493-5p	novel_circ_0009883	149	-16.84	149	-16.84	71953	22	365	87
>>oar-miR-493-5p	novel_circ_0009884	149	-16.84	149	-16.84	71955	22	381	103
>>oar-miR-493-5p	novel_circ_0009922	149	-18.25	149	-18.25	71959	22	260	14
>>oar-miR-493-5p	novel_circ_0004770	312	-33.6	159	-19.92	72255	22	413	41 166
>>oar-miR-493-5p	novel_circ_0005103	144	-13.63	144	-13.63	72369	22	146	96
>>oar-miR-493-5p	novel_circ_0005112	144	-13.63	144	-13.63	72379	22	483	96
>>oar-miR-493-5p	novel_circ_0005140	155	-19.94	155	-19.94	72391	22	338	301
>>oar-miR-493-5p	novel_circ_0005140_junction_seq	145	-10.87	145	-10.87	72392	22	50	1
>>oar-miR-493-5p	novel_circ_0005280	148	-14.38	148	-14.38	72447	22	308	86
>>oar-miR-493-5p	novel_circ_0005397	151	-15.07	151	-15.07	72493	22	499	224
>>oar-miR-493-5p	novel_circ_0005406	145	-11.53	145	-11.53	72495	22	420	64
>>oar-miR-493-5p	novel_circ_0010004	142	-10.2	142	-10.2	72663	22	439	273
>>oar-miR-493-5p	novel_circ_0010110	146	-16.12	146	-16.12	72697	22	430	36
>>oar-miR-493-5p	novel_circ_0010111	146	-16.12	146	-16.12	72699	22	357	36
>>oar-miR-493-5p	novel_circ_0007627	158	-19.09	158	-19.09	72963	22	176	109
>>oar-miR-493-5p	novel_circ_0008206	158	-18.1	158	-18.1	73151	22	876	239
>>oar-miR-493-5p	novel_circ_0017737	140	-12.09	140	-12.09	73161	22	111	67
>>oar-miR-493-5p	novel_circ_0017757	143	-11.64	143	-11.64	73173	22	698	675
>>oar-miR-493-5p	novel_circ_0017757_junction_seq	143	-11.64	143	-11.64	73174	22	50	2
>>oar-miR-493-5p	novel_circ_0017892	154	-15.62	154	-15.62	73239	22	183	151
>>oar-miR-493-5p	novel_circ_0017892_junction_seq	154	-15.62	154	-15.62	73240	22	50	1
>>oar-miR-493-5p	novel_circ_0017966	142	-11.4	142	-11.4	73267	22	654	76
>>oar-miR-493-5p	novel_circ_0007029	152	-15.44	152	-15.44	73403	22	318	17
>>oar-miR-493-5p	novel_circ_0007094	146	-14.7	146	-14.7	73427	22	222	193
>>oar-miR-493-5p	novel_circ_0007094_junction_seq	146	-13.49	146	-13.49	73428	22	50	1
>>oar-miR-493-5p	novel_circ_0017486	159	-16.87	159	-16.87	73583	22	261	177
>>oar-miR-493-5p	novel_circ_0017037	140	-13.2	140	-13.2	73851	22	323	34
>>oar-miR-493-5p	novel_circ_0017038	140	-13.2	140	-13.2	73853	22	364	34
>>oar-miR-493-5p	novel_circ_0016157	148	-16.15	148	-16.15	73885	22	525	349
>>oar-miR-493-5p	novel_circ_0016370	145	-11.11	145	-11.11	73943	22	308	160
>>oar-miR-493-5p	novel_circ_0016424	147	-12.3	147	-12.3	73953	22	349	80
>>oar-miR-493-5p	novel_circ_0016464	150	-17.22	150	-17.22	73965	22	228	46
>>oar-miR-493-5p	novel_circ_0016465	150	-17.22	150	-17.22	73967	22	510	328
>>oar-miR-493-5p	novel_circ_0016468	150	-17.22	150	-17.22	73969	22	441	354
>>oar-miR-493-5p	novel_circ_0016522	150	-17.87	150	-17.87	73983	22	409	94
>>oar-miR-493-5p	novel_circ_0016541	147	-10.87	147	-10.87	73991	22	536	48
>>oar-miR-493-5p	novel_circ_0016543	147	-10.87	147	-10.87	73993	22	583	48
>>oar-miR-493-5p	novel_circ_0016567	140	-12.13	140	-12.13	73995	22	417	154
>>oar-miR-493-5p	novel_circ_0016598	144	-11.64	144	-11.64	74011	22	503	168
>>oar-miR-493-5p	novel_circ_0014549	145	-13.22	145	-13.22	74167	22	312	94
>>oar-miR-493-5p	novel_circ_0011765	151	-13.65	151	-13.65	74277	22	421	397
>>oar-miR-493-5p	novel_circ_0011765_junction_seq	151	-13.65	151	-13.65	74278	22	50	1
>>oar-miR-493-5p	novel_circ_0011822	163	-17.92	163	-17.92	74301	22	345	3
>>oar-miR-493-5p	novel_circ_0011822_junction_seq	163	-15.53	163	-15.53	74302	22	50	28
>>oar-miR-493-5p	novel_circ_0011823	163	-17.92	163	-17.92	74303	22	414	3
>>oar-miR-493-5p	novel_circ_0011823_junction_seq	163	-15.53	163	-15.53	74304	22	50	28
>>oar-miR-493-5p	novel_circ_0011869	285	-26.01	145	-13.14	74323	22	413	77 199
>>oar-miR-493-5p	novel_circ_0011124	142	-14.27	142	-14.27	74571	22	357	189
>>oar-miR-493-5p	novel_circ_0011480	166	-20.23	166	-20.23	74673	22	445	29
>>oar-miR-493-5p	novel_circ_0013461	146	-12.25	146	-12.25	74807	22	470	152
>>oar-miR-493-5p	novel_circ_0015698	158	-17.04	158	-17.04	75051	22	449	167
>>oar-miR-493-5p	novel_circ_0013936	148	-12.96	148	-12.96	75153	22	546	269
>>oar-miR-493-5p	novel_circ_0012340	150	-11.58	150	-11.58	75471	22	581	359
>>oar-miR-493-5p	novel_circ_0000156	141	-16.31	141	-16.31	75735	22	439	330
>>oar-miR-493-5p	novel_circ_0000799	147	-16.34	147	-16.34	75961	22	374	329
>>oar-miR-493-5p	novel_circ_0000800	147	-16.34	147	-16.34	75963	22	231	186
>>oar-miR-493-5p	novel_circ_0000992	145	-11.13	145	-11.13	76019	22	375	114
>>oar-miR-493-5p	novel_circ_0000995	145	-11.13	145	-11.13	76021	22	320	114
>>oar-miR-493-5p	novel_circ_0001057	142	-13.27	142	-13.27	76047	22	347	138
>>oar-miR-493-5p	novel_circ_0001220	148	-14.59	148	-14.59	76107	22	553	208
>>oar-miR-493-5p	novel_circ_0001552	154	-13.54	154	-13.54	76235	22	355	68
>>oar-miR-493-5p	novel_circ_0002228	152	-16.43	152	-16.43	76599	22	489	125
>>oar-miR-493-5p	novel_circ_0002232	152	-16.43	152	-16.43	76601	22	353	125
>>oar-miR-493-5p	novel_circ_0002760	151	-15.73	151	-15.73	76791	22	407	280
>>oar-miR-493-5p	novel_circ_0003262	153	-13.16	153	-13.16	76965	22	337	33
>>oar-miR-493-5p	novel_circ_0003264	153	-13.16	153	-13.16	76967	22	579	33
>>oar-miR-493-5p	novel_circ_0003265	153	-13.16	153	-13.16	76969	22	425	33
>>oar-miR-493-5p	novel_circ_0003267	305	-26.83	153	-13.67	76971	22	475	33 246
>>oar-miR-493-5p	novel_circ_0003506	156	-18.18	156	-18.18	77079	22	425	199
>>oar-miR-493-5p	novel_circ_0018207	145	-16.05	145	-16.05	77241	22	449	414
>>oar-miR-493-5p	novel_circ_0018408	151	-14.86	151	-14.86	77303	22	309	212
>>oar-miR-493-5p	novel_circ_0018520	143	-12.2	143	-12.2	77345	22	385	201
>>oar-miR-493-3p	novel_circ_0010681	161	-21.6	161	-21.6	77359	22	312	66
>>oar-miR-493-3p	novel_circ_0010728	143	-17.45	143	-17.45	77377	22	627	36
>>oar-miR-493-3p	novel_circ_0010883	146	-15.75	146	-15.75	77421	22	641	321
>>oar-miR-493-3p	novel_circ_0011017	154	-20.31	154	-20.31	77463	22	245	184
>>oar-miR-493-3p	novel_circ_0008222	161	-18.89	161	-18.89	77505	22	639	549
>>oar-miR-493-3p	novel_circ_0008660	151	-20.57	151	-20.57	77695	22	312	143
>>oar-miR-493-3p	novel_circ_0006152	149	-14.1	149	-14.1	78013	22	337	236
>>oar-miR-493-3p	novel_circ_0009530	144	-18.31	144	-18.31	78295	22	433	192
>>oar-miR-493-3p	novel_circ_0009614	152	-17.01	152	-17.01	78323	22	113	58
>>oar-miR-493-3p	novel_circ_0004232	152	-20.41	152	-20.41	78531	22	498	41
>>oar-miR-493-3p	novel_circ_0004242	153	-18.34	153	-18.34	78533	22	273	76
>>oar-miR-493-3p	novel_circ_0004984	145	-13.91	145	-13.91	78777	22	404	1
>>oar-miR-493-3p	novel_circ_0004984_junction_seq	146	-15.95	146	-15.95	78778	22	50	18
>>oar-miR-493-3p	novel_circ_0005036	150	-17.44	150	-17.44	78791	22	442	152
>>oar-miR-493-3p	novel_circ_0005233	149	-13.88	149	-13.88	78871	22	349	210
>>oar-miR-493-3p	novel_circ_0005494	170	-23.86	170	-23.86	78971	22	393	64
>>oar-miR-493-3p	novel_circ_0005693	144	-15.28	144	-15.28	79033	22	609	182
>>oar-miR-493-3p	novel_circ_0010163	146	-17.37	146	-17.37	79163	22	47	1
>>oar-miR-493-3p	novel_circ_0010163_junction_seq	146	-18.39	146	-18.39	79164	22	50	18
>>oar-miR-493-3p	novel_circ_0010214	146	-14.88	146	-14.88	79173	22	347	257
>>oar-miR-493-3p	novel_circ_0008022	140	-11.86	140	-11.86	79531	22	401	24
>>oar-miR-493-3p	novel_circ_0007214	140	-14.03	140	-14.03	79915	22	527	1
>>oar-miR-493-3p	novel_circ_0007214_junction_seq	157	-23.63	157	-23.63	79916	22	50	10
>>oar-miR-493-3p	novel_circ_0007281	152	-22.15	152	-22.15	79937	22	255	217
>>oar-miR-493-3p	novel_circ_0017471	151	-22.21	151	-22.21	80025	22	352	245
>>oar-miR-493-3p	novel_circ_0017618	159	-17.6	159	-17.6	80057	22	275	190
>>oar-miR-493-3p	novel_circ_0017619	159	-17.6	159	-17.6	80059	22	275	190
>>oar-miR-493-3p	novel_circ_0017682_junction_seq	158	-22.79	158	-22.79	80088	22	50	11
>>oar-miR-493-3p	novel_circ_0017086	145	-17.29	145	-17.29	80101	22	322	271
>>oar-miR-493-3p	novel_circ_0017328	161	-21.79	161	-21.79	80171	22	430	19
>>oar-miR-493-3p	novel_circ_0017329	161	-21.79	161	-21.79	80173	22	384	19
>>oar-miR-493-3p	novel_circ_0016980	141	-22.13	141	-22.13	80273	22	205	44
>>oar-miR-493-3p	novel_circ_0014413	160	-24.39	160	-24.39	80563	22	504	461
>>oar-miR-493-3p	novel_circ_0011736	145	-18.36	145	-18.36	80709	22	344	146
>>oar-miR-493-3p	novel_circ_0011742	151	-17.65	151	-17.65	80711	22	360	225
>>oar-miR-493-3p	novel_circ_0011833	154	-19.12	154	-19.12	80753	22	592	144
>>oar-miR-493-3p	novel_circ_0012100	147	-18.19	147	-18.19	80855	22	363	114
>>oar-miR-493-3p	novel_circ_0012165	152	-24.13	152	-24.13	80877	22	390	213
>>oar-miR-493-3p	novel_circ_0015890	151	-17.84	151	-17.84	80953	22	510	412
>>oar-miR-493-3p	novel_circ_0013294	147	-16.56	147	-16.56	81203	22	458	92
>>oar-miR-493-3p	novel_circ_0013430	147	-22.95	147	-22.95	81241	22	434	123
>>oar-miR-493-3p	novel_circ_0015294	145	-20.05	145	-20.05	81343	22	533	11
>>oar-miR-493-3p	novel_circ_0015643	145	-22.54	145	-22.54	81475	22	516	99
>>oar-miR-493-3p	novel_circ_0013813	145	-16.92	145	-16.92	81547	22	460	179
>>oar-miR-493-3p	novel_circ_0013862	152	-19.27	152	-19.27	81571	22	299	1
>>oar-miR-493-3p	novel_circ_0013862_junction_seq	152	-19.27	152	-19.27	81572	22	50	25
>>oar-miR-493-3p	novel_circ_0013863	152	-19.27	152	-19.27	81573	22	377	1
>>oar-miR-493-3p	novel_circ_0013863_junction_seq	152	-19.27	152	-19.27	81574	22	50	25
>>oar-miR-493-3p	novel_circ_0013864	152	-19.27	152	-19.27	81575	22	407	1
>>oar-miR-493-3p	novel_circ_0013864_junction_seq	152	-19.27	152	-19.27	81576	22	50	25
>>oar-miR-493-3p	novel_circ_0014044	154	-19.11	154	-19.11	81637	22	348	322
>>oar-miR-493-3p	novel_circ_0014044_junction_seq	154	-19.11	154	-19.11	81638	22	50	1
>>oar-miR-493-3p	novel_circ_0014771	150	-23.39	150	-23.39	81723	22	1402	670
>>oar-miR-493-3p	novel_circ_0015012	145	-13.91	145	-13.91	81793	22	497	277
>>oar-miR-493-3p	novel_circ_0015167	140	-13.48	140	-13.48	81845	22	518	447
>>oar-miR-493-3p	novel_circ_0012354	150	-14.8	150	-14.8	81919	22	318	69
>>oar-miR-493-3p	novel_circ_0012360	150	-14.8	150	-14.8	81921	22	312	69
>>oar-miR-493-3p	novel_circ_0012365	150	-14.8	150	-14.8	81923	22	318	69
>>oar-miR-493-3p	novel_circ_0012510	146	-17.19	146	-17.19	81973	22	190	29
>>oar-miR-493-3p	novel_circ_0012512	146	-17.19	146	-17.19	81977	22	344	29
>>oar-miR-493-3p	novel_circ_0012589	151	-20.85	151	-20.85	82013	22	322	138
>>oar-miR-493-3p	novel_circ_0012682	144	-15.87	144	-15.87	82049	22	285	38
>>oar-miR-493-3p	novel_circ_0012740	152	-19.62	152	-19.62	82071	22	628	292
>>oar-miR-493-3p	novel_circ_0012746	146	-14.5	146	-14.5	82073	22	544	153
>>oar-miR-493-3p	novel_circ_0012747	146	-14.5	146	-14.5	82075	22	388	153
>>oar-miR-493-3p	novel_circ_0000055	149	-16.94	149	-16.94	82155	22	521	230
>>oar-miR-493-3p	novel_circ_0000491	305	-35.42	154	-17.75	82309	22	224	197 129
>>oar-miR-493-3p	novel_circ_0000491_junction_seq	151	-17.39	151	-17.39	82310	22	50	1
>>oar-miR-493-3p	novel_circ_0001102	159	-19.8	159	-19.8	82499	22	394	197
>>oar-miR-493-3p	novel_circ_0001120	146	-21.26	146	-21.26	82505	22	307	286
>>oar-miR-493-3p	novel_circ_0001120_junction_seq	146	-21.26	146	-21.26	82506	22	50	4
>>oar-miR-493-3p	novel_circ_0001149	147	-22.01	147	-22.01	82517	22	408	6
>>oar-miR-493-3p	novel_circ_0001149_junction_seq	147	-22.01	147	-22.01	82518	22	50	31
>>oar-miR-493-3p	novel_circ_0001150	147	-22.01	147	-22.01	82519	22	498	6
>>oar-miR-493-3p	novel_circ_0001150_junction_seq	147	-22.01	147	-22.01	82520	22	50	31
>>oar-miR-493-3p	novel_circ_0001328	154	-20.8	154	-20.8	82587	22	299	1
>>oar-miR-493-3p	novel_circ_0001328_junction_seq	154	-20.8	154	-20.8	82588	22	50	26
>>oar-miR-493-3p	novel_circ_0001491	155	-22.28	155	-22.28	82659	22	306	80
>>oar-miR-493-3p	novel_circ_0001657	146	-18.45	146	-18.45	82707	22	568	382
>>oar-miR-493-3p	novel_circ_0001789	141	-13.83	141	-13.83	82757	22	356	214
>>oar-miR-493-3p	novel_circ_0013108	145	-17.99	145	-17.99	82985	22	369	82
>>oar-miR-493-3p	novel_circ_0013109	145	-17.99	145	-17.99	82987	22	703	230
>>oar-miR-493-3p	novel_circ_0013167	145	-16.3	145	-16.3	83007	22	277	244
>>oar-miR-493-3p	novel_circ_0013167_junction_seq	145	-14.8	145	-14.8	83008	22	50	1
>>oar-miR-493-3p	novel_circ_0002281	156	-19.13	156	-19.13	83071	22	456	384
>>oar-miR-493-3p	novel_circ_0002291	156	-19.13	156	-19.13	83077	22	286	214
>>oar-miR-493-3p	novel_circ_0002542	153	-22.59	153	-22.59	83155	22	380	50
>>oar-miR-493-3p	novel_circ_0003129	154	-17.4	154	-17.4	83357	22	186	57
>>oar-miR-493-3p	novel_circ_0003151	154	-23.2	154	-23.2	83367	22	330	297
>>oar-miR-493-3p	novel_circ_0003151_junction_seq	152	-16.38	152	-16.38	83368	22	50	1
>>oar-miR-493-3p	novel_circ_0003506	140	-13.03	140	-13.03	83525	22	425	286
>>oar-miR-493-3p	novel_circ_0003750	148	-19.93	148	-19.93	83589	22	477	147
>>oar-miR-493-3p	novel_circ_0018325	154	-19.11	154	-19.11	83711	22	306	198
>>oar-miR-665-5p	novel_circ_0010688	140	-16.93	140	-16.93	83809	22	557	515
>>oar-miR-665-5p	novel_circ_0010980_junction_seq	153	-25.24	153	-25.24	83898	22	50	10
>>oar-miR-665-5p	novel_circ_0006024	145	-17.23	145	-17.23	84419	22	211	64
>>oar-miR-665-5p	novel_circ_0006133	151	-20.75	151	-20.75	84451	22	342	10
>>oar-miR-665-5p	novel_circ_0006341	157	-28.18	157	-28.18	84515	22	321	108
>>oar-miR-665-5p	novel_circ_0006345	145	-17.13	145	-17.13	84517	22	563	505
>>oar-miR-665-5p	novel_circ_0006611	152	-23.05	152	-23.05	84591	22	343	316
>>oar-miR-665-5p	novel_circ_0006611_junction_seq	152	-19.54	152	-19.54	84592	22	50	1
>>oar-miR-665-5p	novel_circ_0009889	149	-20.02	149	-20.02	84849	22	345	18
>>oar-miR-665-5p	novel_circ_0004242	157	-22.07	157	-22.07	84979	22	273	19
>>oar-miR-665-5p	novel_circ_0004303	153	-22.53	153	-22.53	84993	22	548	41
>>oar-miR-665-5p	novel_circ_0004310	142	-17.13	142	-17.13	84997	22	441	1
>>oar-miR-665-5p	novel_circ_0004310_junction_seq	152	-25.54	152	-25.54	84998	22	50	18
>>oar-miR-665-5p	novel_circ_0004311	147	-19.85	147	-19.85	84999	22	590	143
>>oar-miR-665-5p	novel_circ_0005174	154	-31.29	154	-31.29	85301	22	271	173
>>oar-miR-665-5p	novel_circ_0005805	148	-19.81	148	-19.81	85529	22	337	197
>>oar-miR-665-5p	novel_circ_0010607	157	-27.81	157	-27.81	85761	22	211	100
>>oar-miR-665-5p	novel_circ_0007843	151	-21.6	151	-21.6	85909	22	353	216
>>oar-miR-665-5p	novel_circ_0007844	151	-21.6	151	-21.6	85911	22	356	219
>>oar-miR-665-5p	novel_circ_0017857	157	-23.57	157	-23.57	86117	22	515	12
>>oar-miR-665-5p	novel_circ_0017933	168	-31.46	168	-31.46	86147	22	361	327
>>oar-miR-665-5p	novel_circ_0017933_junction_seq	143	-16.98	143	-16.98	86148	22	50	1
>>oar-miR-665-5p	novel_circ_0017936	168	-31.46	168	-31.46	86149	22	637	327
>>oar-miR-665-5p	novel_circ_0007038	157	-24.33	157	-24.33	86299	22	264	1
>>oar-miR-665-5p	novel_circ_0007038_junction_seq	157	-24.33	157	-24.33	86300	22	50	26
>>oar-miR-665-5p	novel_circ_0017468	149	-21.15	149	-21.15	86469	22	605	104
>>oar-miR-665-5p	novel_circ_0017110	151	-24.51	151	-24.51	86563	22	295	241
>>oar-miR-665-5p	novel_circ_0016495	152	-22.36	152	-22.36	86869	22	604	362
>>oar-miR-665-5p	novel_circ_0014380	145	-18.13	145	-18.13	86999	22	288	95
>>oar-miR-665-5p	novel_circ_0014564	154	-22.87	154	-22.87	87063	22	357	258
>>oar-miR-665-5p	novel_circ_0014565	154	-22.87	154	-22.87	87065	22	416	317
>>oar-miR-665-5p	novel_circ_0011114	145	-19.53	145	-19.53	87459	22	440	86
>>oar-miR-665-5p	novel_circ_0011165	158	-22.32	158	-22.32	87471	22	414	243
>>oar-miR-665-5p	novel_circ_0011259	142	-20.68	142	-20.68	87499	22	503	329
>>oar-miR-665-5p	novel_circ_0011547	155	-28.82	155	-28.82	87579	22	1241	375
>>oar-miR-665-5p	novel_circ_0013447	162	-31.08	162	-31.08	87695	22	467	44
>>oar-miR-665-5p	novel_circ_0013618	150	-23.68	150	-23.68	87741	22	229	125
>>oar-miR-665-5p	novel_circ_0015582	155	-21.25	155	-21.25	87905	22	340	46
>>oar-miR-665-5p	novel_circ_0015584	155	-21.25	155	-21.25	87907	22	348	46
>>oar-miR-665-5p	novel_circ_0013831	155	-27.12	155	-27.12	87995	22	220	65
>>oar-miR-665-5p	novel_circ_0014148	140	-15.47	140	-15.47	88121	22	503	114
>>oar-miR-665-5p	novel_circ_0014736	142	-17.2	142	-17.2	88145	22	578	139
>>oar-miR-665-5p	novel_circ_0014740	142	-17.2	142	-17.2	88147	22	487	139
>>oar-miR-665-5p	novel_circ_0012329	146	-20.91	146	-20.91	88361	22	354	249
>>oar-miR-665-5p	novel_circ_0012723	141	-16.37	141	-16.37	88505	22	518	150
>>oar-miR-665-5p	novel_circ_0012725	141	-16.37	141	-16.37	88507	22	472	150
>>oar-miR-665-5p	novel_circ_0000494_junction_seq	168	-26.25	168	-26.25	88758	22	50	10
>>oar-miR-665-5p	novel_circ_0013095	155	-21.25	155	-21.25	89427	22	346	43
>>oar-miR-665-5p	novel_circ_0013195	150	-21.92	150	-21.92	89463	22	473	298
>>oar-miR-665-5p	novel_circ_0002955	151	-27.26	151	-27.26	89747	22	148	3
>>oar-miR-665-5p	novel_circ_0002955_junction_seq	151	-27.26	151	-27.26	89748	22	50	28
>>oar-miR-665-5p	novel_circ_0003089	148	-17.76	148	-17.76	89793	22	188	161
>>oar-miR-665-5p	novel_circ_0003089_junction_seq	148	-17.76	148	-17.76	89794	22	50	1
>>oar-miR-665-5p	novel_circ_0003134_junction_seq	150	-16.51	150	-16.51	89808	22	50	11
>>oar-miR-665-5p	novel_circ_0003151	155	-22.34	155	-22.34	89813	22	330	123
>>oar-miR-665-5p	novel_circ_0003233	167	-32.97	167	-32.97	89847	22	471	339
>>oar-miR-665-5p	novel_circ_0003809	161	-18.08	161	-18.08	90045	22	264	240
>>oar-miR-665-5p	novel_circ_0003809_junction_seq	161	-18.08	161	-18.08	90046	22	50	1
>>oar-miR-665-5p	novel_circ_0003837	146	-20.37	146	-20.37	90053	22	633	344
>>oar-miR-665-5p	novel_circ_0018520	147	-18.42	147	-18.42	90237	22	385	130
>>oar-miR-665-3p	novel_circ_0010683	145	-16.79	145	-16.79	90253	22	394	133
>>oar-miR-665-3p	novel_circ_0010728	140	-15.47	140	-15.47	90269	22	627	443
>>oar-miR-665-3p	novel_circ_0010806	145	-19.17	145	-19.17	90289	22	206	97
>>oar-miR-665-3p	novel_circ_0011071	144	-17.89	144	-17.89	90371	22	358	16
>>oar-miR-665-3p	novel_circ_0008252	141	-17.16	141	-17.16	90415	22	515	403
>>oar-miR-665-3p	novel_circ_0008272	146	-18.49	146	-18.49	90421	22	267	207
>>oar-miR-665-3p	novel_circ_0008339	141	-16.44	141	-16.44	90449	22	483	101
>>oar-miR-665-3p	novel_circ_0008342	141	-16.44	141	-16.44	90453	22	158	101
>>oar-miR-665-3p	novel_circ_0009138	140	-16.59	140	-16.59	90771	22	454	119
>>oar-miR-665-3p	novel_circ_0006591	144	-18.02	144	-18.02	91033	22	609	246
>>oar-miR-665-3p	novel_circ_0009792	145	-18.19	145	-18.19	91255	22	280	28
>>oar-miR-665-3p	novel_circ_0009883	150	-17.63	150	-17.63	91291	22	365	242
>>oar-miR-665-3p	novel_circ_0009884	150	-17.63	150	-17.63	91293	22	381	258
>>oar-miR-665-3p	novel_circ_0009954	141	-15.48	141	-15.48	91301	22	281	114
>>oar-miR-665-3p	novel_circ_0004516	145	-19.18	145	-19.18	91501	22	484	93
>>oar-miR-665-3p	novel_circ_0004517	145	-19.18	145	-19.18	91503	22	635	93
>>oar-miR-665-3p	novel_circ_0004924	168	-28.12	168	-28.12	91649	22	444	76
>>oar-miR-665-3p	novel_circ_0004925	309	-44.56	168	-28.12	91651	22	544	76 274
>>oar-miR-665-3p	novel_circ_0004972	152	-22.18	152	-22.18	91665	22	168	28
>>oar-miR-665-3p	novel_circ_0005139	147	-17.91	147	-17.91	91727	22	362	93
>>oar-miR-665-3p	novel_circ_0005140	147	-17.91	147	-17.91	91729	22	338	93
>>oar-miR-665-3p	novel_circ_0005141	147	-17.91	147	-17.91	91731	22	525	93
>>oar-miR-665-3p	novel_circ_0005144	147	-17.91	147	-17.91	91733	22	650	93
>>oar-miR-665-3p	novel_circ_0005149	147	-17.91	147	-17.91	91735	22	319	93
>>oar-miR-665-3p	novel_circ_0005492	151	-19.99	151	-19.99	91861	22	347	1
>>oar-miR-665-3p	novel_circ_0005492_junction_seq	151	-19.99	151	-19.99	91862	22	50	26
>>oar-miR-665-3p	novel_circ_0005799	152	-21.05	152	-21.05	91971	22	428	111
>>oar-miR-665-3p	novel_circ_0005800	152	-21.05	152	-21.05	91973	22	340	23
>>oar-miR-665-3p	novel_circ_0005808	150	-18.06	150	-18.06	91977	22	336	105
>>oar-miR-665-3p	novel_circ_0005810	150	-18.06	150	-18.06	91979	22	270	39
>>oar-miR-665-3p	novel_circ_0010095	147	-18.66	147	-18.66	92031	22	365	249
>>oar-miR-665-3p	novel_circ_0010175	140	-15.49	140	-15.49	92057	22	531	210
>>oar-miR-665-3p	novel_circ_0010182	140	-15.49	140	-15.49	92059	22	264	40
>>oar-miR-665-3p	novel_circ_0010262	140	-17.16	140	-17.16	92079	22	430	307
>>oar-miR-665-3p	novel_circ_0010622	140	-16.33	140	-16.33	92209	22	534	176
>>oar-miR-665-3p	novel_circ_0010623	140	-16.33	140	-16.33	92211	22	395	176
>>oar-miR-665-3p	novel_circ_0017885	148	-16.32	148	-16.32	92575	22	418	267
>>oar-miR-665-3p	novel_circ_0006897	146	-16.91	146	-16.91	92661	22	586	155
>>oar-miR-665-3p	novel_circ_0006949	141	-19.01	141	-19.01	92691	22	365	218
>>oar-miR-665-3p	novel_circ_0006950	141	-19.01	141	-19.01	92693	22	616	469
>>oar-miR-665-3p	novel_circ_0006951	141	-19.01	141	-19.01	92695	22	348	201
>>oar-miR-665-3p	novel_circ_0007214	147	-18.99	147	-18.99	92807	22	527	217
>>oar-miR-665-3p	novel_circ_0016424	140	-16.92	140	-16.92	93291	22	349	69
>>oar-miR-665-3p	novel_circ_0014584	149	-21.09	149	-21.09	93523	22	385	62
>>oar-miR-665-3p	novel_circ_0014612	140	-16.91	140	-16.91	93529	22	364	3
>>oar-miR-665-3p	novel_circ_0014612_junction_seq	140	-16.91	140	-16.91	93530	22	50	28
>>oar-miR-665-3p	novel_circ_0014652	165	-27.71	165	-27.71	93539	22	409	15
>>oar-miR-665-3p	novel_circ_0011743	306	-47.77	161	-29.11	93605	22	369	34 276
>>oar-miR-665-3p	novel_circ_0012086	151	-18.5	151	-18.5	93741	22	386	73
>>oar-miR-665-3p	novel_circ_0015938	149	-17.46	149	-17.46	93869	22	430	412
>>oar-miR-665-3p	novel_circ_0015938_junction_seq	149	-18.26	149	-18.26	93870	22	50	7
>>oar-miR-665-3p	novel_circ_0016033	157	-21.31	157	-21.31	93887	22	426	199
>>oar-miR-665-3p	novel_circ_0011114	150	-20.29	150	-20.29	93905	22	440	354
>>oar-miR-665-3p	novel_circ_0011419	156	-23.32	156	-23.32	93989	22	657	105
>>oar-miR-665-3p	novel_circ_0011642	140	-16.92	140	-16.92	94061	22	561	237
>>oar-miR-665-3p	novel_circ_0013226	155	-22.44	155	-22.44	94073	22	412	46
>>oar-miR-665-3p	novel_circ_0013353	161	-29.85	161	-29.85	94107	22	150	82
>>oar-miR-665-3p	novel_circ_0015532	145	-19.09	145	-19.09	94319	22	491	311
>>oar-miR-665-3p	novel_circ_0014135	140	-15.48	140	-15.48	94563	22	375	176
>>oar-miR-665-3p	novel_circ_0014983	140	-16.12	140	-16.12	94673	22	464	329
>>oar-miR-665-3p	novel_circ_0014985	140	-16.12	140	-16.12	94675	22	316	181
>>oar-miR-665-3p	novel_circ_0015122	148	-20.51	148	-20.51	94715	22	600	443
>>oar-miR-665-3p	novel_circ_0015123	148	-20.51	148	-20.51	94717	22	380	223
>>oar-miR-665-3p	novel_circ_0012258	288	-35.04	148	-19.57	94779	22	278	195 66
>>oar-miR-665-3p	novel_circ_0012261	140	-15.47	140	-15.47	94781	22	351	66
>>oar-miR-665-3p	novel_circ_0012856	156	-22.55	156	-22.55	95011	22	368	230
>>oar-miR-665-3p	novel_circ_0000395	145	-16.35	145	-16.35	95155	22	235	185
>>oar-miR-665-3p	novel_circ_0000509	147	-19.31	147	-19.31	95207	22	559	229
>>oar-miR-665-3p	novel_circ_0000644	163	-29.04	163	-29.04	95255	22	363	174
>>oar-miR-665-3p	novel_circ_0000832	152	-19.56	152	-19.56	95317	22	311	199
>>oar-miR-665-3p	novel_circ_0000992	143	-17.05	143	-17.05	95357	22	375	196
>>oar-miR-665-3p	novel_circ_0001375	148	-15.65	148	-15.65	95499	22	247	101
>>oar-miR-665-3p	novel_circ_0001435	147	-23.07	147	-23.07	95523	22	605	344
>>oar-miR-665-3p	novel_circ_0001462	144	-15.78	144	-15.78	95537	22	324	71
>>oar-miR-665-3p	novel_circ_0001497	151	-18.65	151	-18.65	95553	22	471	262
>>oar-miR-665-3p	novel_circ_0001888	154	-19.69	154	-19.69	95691	22	159	3
>>oar-miR-665-3p	novel_circ_0001888_junction_seq	154	-19.69	154	-19.69	95692	22	50	28
>>oar-miR-665-3p	novel_circ_0001889	154	-19.69	154	-19.69	95693	22	435	279
>>oar-miR-665-3p	novel_circ_0001977	141	-16.43	141	-16.43	95723	22	503	448
>>oar-miR-665-3p	novel_circ_0001980	141	-16.43	141	-16.43	95725	22	324	269
>>oar-miR-665-3p	novel_circ_0002013	140	-16.92	140	-16.92	95735	22	327	1
>>oar-miR-665-3p	novel_circ_0002013_junction_seq	140	-16.92	140	-16.92	95736	22	50	22
>>oar-miR-665-3p	novel_circ_0002027	141	-17.27	141	-17.27	95745	22	404	164
>>oar-miR-665-3p	novel_circ_0002060	147	-16.05	147	-16.05	95751	22	258	5
>>oar-miR-665-3p	novel_circ_0002065	147	-16.05	147	-16.05	95757	22	563	200
>>oar-miR-665-3p	novel_circ_0002149	148	-18.58	148	-18.58	95787	22	255	93
>>oar-miR-665-3p	novel_circ_0002150	148	-18.58	148	-18.58	95789	22	367	205
>>oar-miR-665-3p	novel_circ_0013175	150	-23.58	150	-23.58	95905	22	414	233
>>oar-miR-665-3p	novel_circ_0002632	143	-16.91	143	-16.91	96077	22	141	67
>>oar-miR-665-3p	novel_circ_0002769	141	-16.44	141	-16.44	96131	22	855	145
>>oar-miR-665-3p	novel_circ_0003027	140	-16.92	140	-16.92	96215	22	384	30
>>oar-miR-665-3p	novel_circ_0003289	153	-20.75	153	-20.75	96323	22	328	210
>>oar-miR-665-3p	novel_circ_0003333	163	-26.84	163	-26.84	96345	22	237	165
>>oar-miR-665-3p	novel_circ_0018036	145	-19.17	145	-19.17	96539	22	279	67
>>oar-miR-665-3p	novel_circ_0018273	149	-15.49	149	-15.49	96585	22	339	136
>>oar-miR-665-3p	novel_circ_0018368	144	-20.33	144	-20.33	96611	22	613	415
>>oar-miR-665-3p	novel_circ_0018370	144	-20.33	144	-20.33	96613	22	372	332
>>oar-miR-665-3p	novel_circ_0018370_junction_seq	140	-15.48	140	-15.48	96614	22	50	1
>>oar-miR-665-3p	novel_circ_0018372	144	-20.33	144	-20.33	96615	22	552	512
>>oar-miR-665-3p	novel_circ_0018372_junction_seq	140	-15.48	140	-15.48	96616	22	50	1
>>oar-miR-433-5p	novel_circ_0009379	154	-16.4	154	-16.4	97573	23	328	188
>>oar-miR-433-5p	novel_circ_0009380	154	-16.4	154	-16.4	97575	23	490	188
>>oar-miR-433-5p	novel_circ_0009591	147	-18.7	147	-18.7	97653	23	421	267
>>oar-miR-433-5p	novel_circ_0009592	147	-18.7	147	-18.7	97655	23	614	460
>>oar-miR-433-5p	novel_circ_0009879	150	-18.35	150	-18.35	97735	23	347	39
>>oar-miR-433-5p	novel_circ_0004242	149	-18.63	149	-18.63	97871	23	273	129
>>oar-miR-433-5p	novel_circ_0005134	141	-17.91	141	-17.91	98169	23	380	326
>>oar-miR-433-5p	novel_circ_0005135	141	-17.91	141	-17.91	98171	23	289	235
>>oar-miR-433-5p	novel_circ_0005390	152	-21.59	152	-21.59	98273	23	436	207
>>oar-miR-433-5p	novel_circ_0005391	152	-21.59	152	-21.59	98275	23	421	207
>>oar-miR-433-5p	novel_circ_0005551	154	-18.72	154	-18.72	98333	23	240	172
>>oar-miR-433-5p	novel_circ_0005552	154	-18.72	154	-18.72	98335	23	614	172
>>oar-miR-433-5p	novel_circ_0005753	146	-20.29	146	-20.29	98399	23	602	221
>>oar-miR-433-5p	novel_circ_0010130	140	-17	140	-17	98493	23	309	236
>>oar-miR-433-5p	novel_circ_0007364	152	-18.35	152	-18.35	99305	23	299	217
>>oar-miR-433-5p	novel_circ_0017176	151	-20.25	151	-20.25	99467	23	330	93
>>oar-miR-433-5p	novel_circ_0017198	140	-16.93	140	-16.93	99477	23	456	317
>>oar-miR-433-5p	novel_circ_0016746	152	-15.18	152	-15.18	99531	23	359	329
>>oar-miR-433-5p	novel_circ_0016746_junction_seq	143	-13.98	143	-13.98	99532	23	50	1
>>oar-miR-433-5p	novel_circ_0016929	143	-18.55	143	-18.55	99589	23	433	339
>>oar-miR-433-5p	novel_circ_0011718	158	-19.92	158	-19.92	100035	23	386	356
>>oar-miR-433-5p	novel_circ_0011718_junction_seq	146	-17.45	146	-17.45	100036	23	50	1
>>oar-miR-433-5p	novel_circ_0012188	155	-17.82	155	-17.82	100219	23	477	197
>>oar-miR-433-5p	novel_circ_0012190	155	-17.82	155	-17.82	100221	23	274	96
>>oar-miR-433-5p	novel_circ_0012191	155	-17.82	155	-17.82	100223	23	375	197
>>oar-miR-433-5p	novel_circ_0011243	144	-19.3	144	-19.3	100387	23	341	103
>>oar-miR-433-5p	novel_circ_0015405	176	-24.61	176	-24.61	100717	23	321	295
>>oar-miR-433-5p	novel_circ_0015405_junction_seq	176	-24.61	176	-24.61	100718	23	50	1
>>oar-miR-433-5p	novel_circ_0015639	149	-19.95	149	-19.95	100811	23	292	141
>>oar-miR-433-5p	novel_circ_0014167	153	-22.58	153	-22.58	101023	23	442	155
>>oar-miR-433-5p	novel_circ_0015213	157	-17.92	157	-17.92	101211	23	546	124
>>oar-miR-433-5p	novel_circ_0012451	140	-14.73	140	-14.73	101285	23	405	313
>>oar-miR-433-5p	novel_circ_0012482	152	-24.19	152	-24.19	101293	23	739	562
>>oar-miR-433-5p	novel_circ_0012485	152	-24.19	152	-24.19	101295	23	736	699
>>oar-miR-433-5p	novel_circ_0012485_junction_seq	145	-16.57	145	-16.57	101296	23	50	1
>>oar-miR-433-5p	novel_circ_0000193	156	-19.25	156	-19.25	101531	23	352	98
>>oar-miR-433-5p	novel_circ_0000725	160	-24.99	160	-24.99	101731	23	453	301
>>oar-miR-433-5p	novel_circ_0000737	157	-21.93	157	-21.93	101733	23	377	290
>>oar-miR-433-5p	novel_circ_0001363	152	-17.81	152	-17.81	101943	23	327	224
>>oar-miR-433-5p	novel_circ_0002144	140	-15.3	140	-15.3	102227	23	477	435
>>oar-miR-433-5p	novel_circ_0002328	145	-14.19	145	-14.19	102429	23	317	1
>>oar-miR-433-5p	novel_circ_0002328_junction_seq	160	-23.92	160	-23.92	102430	23	50	11
>>oar-miR-433-5p	novel_circ_0002329	145	-14.19	145	-14.19	102431	23	186	1
>>oar-miR-433-5p	novel_circ_0002329_junction_seq	160	-23.92	160	-23.92	102432	23	50	11
>>oar-miR-433-5p	novel_circ_0002947	142	-16.86	142	-16.86	102637	23	406	171
>>oar-miR-433-5p	novel_circ_0003333	145	-16.98	145	-16.98	102791	23	237	19
>>oar-miR-433-5p	novel_circ_0003462	144	-16.69	144	-16.69	102843	23	435	177
>>oar-miR-433-3p	novel_circ_0008386	144	-15.8	144	-15.8	103359	22	248	42
>>oar-miR-433-3p	novel_circ_0008649	144	-14.48	144	-14.48	103471	22	429	398
>>oar-miR-433-3p	novel_circ_0008649_junction_seq	143	-10.29	143	-10.29	103472	22	50	1
>>oar-miR-433-3p	novel_circ_0008731	153	-16.53	153	-16.53	103513	22	487	363
>>oar-miR-433-3p	novel_circ_0009093	140	-14.23	140	-14.23	103643	22	509	427
>>oar-miR-433-3p	novel_circ_0009094	140	-14.23	140	-14.23	103645	22	278	196
>>oar-miR-433-3p	novel_circ_0006082	141	-13.01	141	-13.01	103765	22	386	289
>>oar-miR-433-3p	novel_circ_0006083	141	-13.01	141	-13.01	103767	22	465	368
>>oar-miR-433-3p	novel_circ_0006358	163	-22.71	163	-22.71	103863	22	456	243
>>oar-miR-433-3p	novel_circ_0009361	144	-12.76	144	-12.76	104015	22	724	389
>>oar-miR-433-3p	novel_circ_0009550	284	-26.14	143	-14.84	104087	22	219	2 165
>>oar-miR-433-3p	novel_circ_0009550_junction_seq	143	-11.3	143	-11.3	104088	22	50	27
>>oar-miR-433-3p	novel_circ_0009828	150	-12.16	150	-12.16	104163	22	315	222
>>oar-miR-433-3p	novel_circ_0009845	153	-15.5	153	-15.5	104167	22	369	318
>>oar-miR-433-3p	novel_circ_0003912	140	-13.59	140	-13.59	104199	22	405	9
>>oar-miR-433-3p	novel_circ_0003913	140	-13.59	140	-13.59	104201	22	577	181
>>oar-miR-433-3p	novel_circ_0003960	140	-13.45	140	-13.45	104227	22	637	223
>>oar-miR-433-3p	novel_circ_0004001	160	-20.36	160	-20.36	104235	22	304	264
>>oar-miR-433-3p	novel_circ_0004002	160	-20.36	160	-20.36	104237	22	282	242
>>oar-miR-433-3p	novel_circ_0004008	161	-17.48	161	-17.48	104241	22	315	296
>>oar-miR-433-3p	novel_circ_0004008_junction_seq	161	-17.48	161	-17.48	104242	22	50	6
>>oar-miR-433-3p	novel_circ_0004106	158	-25.15	158	-25.15	104271	22	350	233
>>oar-miR-433-3p	novel_circ_0004232	148	-11.82	148	-11.82	104315	22	498	192
>>oar-miR-433-3p	novel_circ_0004268_junction_seq	158	-18.64	158	-18.64	104324	22	50	5
>>oar-miR-433-3p	novel_circ_0004318	294	-31.2	148	-15.61	104341	22	324	194 158
>>oar-miR-433-3p	novel_circ_0004474	158	-21	158	-21	104383	22	523	363
>>oar-miR-433-3p	novel_circ_0004534	140	-11.81	140	-11.81	104411	22	745	619
>>oar-miR-433-3p	novel_circ_0005003	141	-10.11	141	-10.11	104567	22	434	211
>>oar-miR-433-3p	novel_circ_0005127	140	-13.88	140	-13.88	104613	22	731	9
>>oar-miR-433-3p	novel_circ_0005134	149	-13.51	149	-13.51	104615	22	380	221
>>oar-miR-433-3p	novel_circ_0005152	145	-11.9	145	-11.9	104629	22	342	78
>>oar-miR-433-3p	novel_circ_0005153	145	-11.9	145	-11.9	104631	22	261	78
>>oar-miR-433-3p	novel_circ_0010032	148	-16.14	148	-16.14	104901	22	476	377
>>oar-miR-433-3p	novel_circ_0010522	156	-13.3	156	-13.3	105067	22	452	188
>>oar-miR-433-3p	novel_circ_0010526	156	-13.3	156	-13.3	105069	22	477	188
>>oar-miR-433-3p	novel_circ_0010529	156	-13.3	156	-13.3	105073	22	384	77
>>oar-miR-433-3p	novel_circ_0010531	156	-13.3	156	-13.3	105075	22	360	188
>>oar-miR-433-3p	novel_circ_0010532	156	-13.3	156	-13.3	105077	22	484	77
>>oar-miR-433-3p	novel_circ_0010533	156	-13.3	156	-13.3	105079	22	595	188
>>oar-miR-433-3p	novel_circ_0007390	176	-30.23	176	-30.23	105119	22	431	209
>>oar-miR-433-3p	novel_circ_0007615	155	-21.96	155	-21.96	105183	22	455	1
>>oar-miR-433-3p	novel_circ_0007615_junction_seq	155	-23.82	155	-23.82	105184	22	50	25
>>oar-miR-433-3p	novel_circ_0007711	161	-24.98	161	-24.98	105213	22	357	75
>>oar-miR-433-3p	novel_circ_0017751	146	-13.82	146	-13.82	105397	22	354	93
>>oar-miR-433-3p	novel_circ_0017861	159	-20.09	159	-20.09	105457	22	291	257
>>oar-miR-433-3p	novel_circ_0017861_junction_seq	147	-11.92	147	-11.92	105458	22	50	1
>>oar-miR-433-3p	novel_circ_0017864	159	-20.09	159	-20.09	105459	22	524	490
>>oar-miR-433-3p	novel_circ_0017864_junction_seq	147	-11.92	147	-11.92	105460	22	50	1
>>oar-miR-433-3p	novel_circ_0006852	153	-16.77	153	-16.77	105539	22	552	130
>>oar-miR-433-3p	novel_circ_0007084	155	-16.99	155	-16.99	105649	22	331	92
>>oar-miR-433-3p	novel_circ_0017583	149	-14.2	149	-14.2	105831	22	499	404
>>oar-miR-433-3p	novel_circ_0017584	149	-14.2	149	-14.2	105833	22	328	233
>>oar-miR-433-3p	novel_circ_0017144	145	-13.5	145	-13.5	105911	22	336	279
>>oar-miR-433-3p	novel_circ_0017190	146	-16.93	146	-16.93	105917	22	586	300
>>oar-miR-433-3p	novel_circ_0016864	140	-11.15	140	-11.15	106009	22	400	337
>>oar-miR-433-3p	novel_circ_0016157	148	-12.75	148	-12.75	106115	22	525	140
>>oar-miR-433-3p	novel_circ_0016666	145	-14.46	145	-14.46	106265	22	435	20
>>oar-miR-433-3p	novel_circ_0014434	140	-11.8	140	-11.8	106357	22	406	124
>>oar-miR-433-3p	novel_circ_0014569	147	-13.32	147	-13.32	106405	22	328	207
>>oar-miR-433-3p	novel_circ_0011761	140	-14.91	140	-14.91	106501	22	324	173
>>oar-miR-433-3p	novel_circ_0011764	140	-14.91	140	-14.91	106505	22	448	173
>>oar-miR-433-3p	novel_circ_0011808	140	-13.93	140	-13.93	106521	22	555	339
>>oar-miR-433-3p	novel_circ_0012073	155	-16.37	155	-16.37	106625	22	508	387
>>oar-miR-433-3p	novel_circ_0011259	176	-33.74	176	-33.74	106837	22	503	298
>>oar-miR-433-3p	novel_circ_0011593	149	-20.61	149	-20.61	106929	22	539	16
>>oar-miR-433-3p	novel_circ_0011607	149	-20.61	149	-20.61	106937	22	450	16
>>oar-miR-433-3p	novel_circ_0011609	149	-20.61	149	-20.61	106939	22	576	142
>>oar-miR-433-3p	novel_circ_0011611	149	-20.61	149	-20.61	106941	22	640	311
>>oar-miR-433-3p	novel_circ_0011615	149	-20.61	149	-20.61	106943	22	432	142
>>oar-miR-433-3p	novel_circ_0011652	155	-16.15	155	-16.15	106955	22	471	318
>>oar-miR-433-3p	novel_circ_0015312	140	-10.49	140	-10.49	107131	22	488	74
>>oar-miR-433-3p	novel_circ_0015524	153	-19.5	153	-19.5	107203	22	161	31
>>oar-miR-433-3p	novel_circ_0015555	140	-12.17	140	-12.17	107219	22	386	295
>>oar-miR-433-3p	novel_circ_0015556	140	-12.17	140	-12.17	107221	22	220	131
>>oar-miR-433-3p	novel_circ_0015555	140	-12.17	140	-12.17	107223	22	386	295
>>oar-miR-433-3p	novel_circ_0015556	140	-12.17	140	-12.17	107225	22	220	131
>>oar-miR-433-3p	novel_circ_0015557	140	-12.17	140	-12.17	107227	22	372	295
>>oar-miR-433-3p	novel_circ_0015559	165	-22.49	165	-22.49	107229	22	785	31
>>oar-miR-433-3p	novel_circ_0015702	147	-15.64	147	-15.64	107283	22	347	108
>>oar-miR-433-3p	novel_circ_0015703	147	-15.64	147	-15.64	107285	22	223	108
>>oar-miR-433-3p	novel_circ_0013978	150	-16.13	150	-16.13	107397	22	281	172
>>oar-miR-433-3p	novel_circ_0014992	146	-15.59	146	-15.59	107571	22	496	343
>>oar-miR-433-3p	novel_circ_0015150	145	-13.42	145	-13.42	107625	22	347	312
>>oar-miR-433-3p	novel_circ_0015150_junction_seq	145	-10.92	145	-10.92	107626	22	50	1
>>oar-miR-433-3p	novel_circ_0015204	140	-10.61	140	-10.61	107653	22	175	143
>>oar-miR-433-3p	novel_circ_0012286	153	-18	153	-18	107683	22	440	41
>>oar-miR-433-3p	novel_circ_0012403	150	-17.89	150	-17.89	107713	22	390	260
>>oar-miR-433-3p	novel_circ_0012420	140	-10.5	140	-10.5	107715	22	703	222
>>oar-miR-433-3p	novel_circ_0012421	140	-10.5	140	-10.5	107717	22	496	222
>>oar-miR-433-3p	novel_circ_0012422	140	-10.5	140	-10.5	107719	22	340	222
>>oar-miR-433-3p	novel_circ_0012589	142	-13.04	142	-13.04	107797	22	322	270
>>oar-miR-433-3p	novel_circ_0012651	143	-16.91	143	-16.91	107811	22	553	391
>>oar-miR-433-3p	novel_circ_0012662	148	-17.16	148	-17.16	107817	22	295	171
>>oar-miR-433-3p	novel_circ_0012663	148	-17.16	148	-17.16	107819	22	380	334
>>oar-miR-433-3p	novel_circ_0012723	142	-10.49	142	-10.49	107843	22	518	489
>>oar-miR-433-3p	novel_circ_0012726	142	-10.49	142	-10.49	107847	22	622	380
>>oar-miR-433-3p	novel_circ_0000082	141	-13.02	141	-13.02	107943	22	346	239
>>oar-miR-433-3p	novel_circ_0000523	149	-17.77	149	-17.77	108101	22	324	193
>>oar-miR-433-3p	novel_circ_0000570_junction_seq	140	-16.98	140	-16.98	108116	22	50	14
>>oar-miR-433-3p	novel_circ_0000585	156	-23.18	156	-23.18	108119	22	549	227
>>oar-miR-433-3p	novel_circ_0000788	157	-22.37	157	-22.37	108185	22	307	5
>>oar-miR-433-3p	novel_circ_0000788_junction_seq	157	-20.1	157	-20.1	108186	22	50	30
>>oar-miR-433-3p	novel_circ_0001357	168	-22.86	168	-22.86	108385	22	204	173
>>oar-miR-433-3p	novel_circ_0001357_junction_seq	151	-14.44	151	-14.44	108386	22	50	1
>>oar-miR-433-3p	novel_circ_0001358	168	-22.86	168	-22.86	108387	22	432	296
>>oar-miR-433-3p	novel_circ_0001794	148	-13.96	148	-13.96	108543	22	757	398
>>oar-miR-433-3p	novel_circ_0001872_junction_seq	148	-14.89	148	-14.89	108574	22	50	10
>>oar-miR-433-3p	novel_circ_0001877	151	-15.74	151	-15.74	108575	22	327	305
>>oar-miR-433-3p	novel_circ_0001877_junction_seq	151	-15.74	151	-15.74	108576	22	50	3
>>oar-miR-433-3p	novel_circ_0001994	150	-17.16	150	-17.16	108623	22	331	241
>>oar-miR-433-3p	novel_circ_0002123	146	-10.94	146	-10.94	108669	22	544	246
>>oar-miR-433-3p	novel_circ_0013158	150	-14.85	150	-14.85	108789	22	212	86
>>oar-miR-433-3p	novel_circ_0013167	173	-26.93	173	-26.93	108791	22	277	20
>>oar-miR-433-3p	novel_circ_0013172_junction_seq	143	-17.96	143	-17.96	108796	22	50	3
>>oar-miR-433-3p	novel_circ_0002651	150	-15.45	150	-15.45	108973	22	280	81
>>oar-miR-433-3p	novel_circ_0002842_junction_seq	151	-15.52	151	-15.52	109044	22	50	7
>>oar-miR-433-3p	novel_circ_0002965	148	-14.47	148	-14.47	109087	22	308	202
>>oar-miR-433-3p	novel_circ_0002967	148	-14.47	148	-14.47	109089	22	205	99
>>oar-miR-433-3p	novel_circ_0003281	143	-13.94	143	-13.94	109207	22	81	9
>>oar-miR-433-3p	novel_circ_0003440	145	-15.77	145	-15.77	109277	22	188	118
>>oar-miR-433-3p	novel_circ_0003462	151	-20.79	151	-20.79	109289	22	435	377
>>oar-miR-433-3p	novel_circ_0003647	145	-14.61	145	-14.61	109345	22	320	163
>>oar-miR-433-3p	novel_circ_0003739	152	-13.89	152	-13.89	109363	22	309	119
>>oar-miR-433-3p	novel_circ_0003740	152	-13.89	152	-13.89	109365	22	363	173
>>oar-miR-433-3p	novel_circ_0003750	298	-34.58	150	-18.36	109373	22	477	176 436
>>oar-miR-433-3p	novel_circ_0018025	147	-13.36	147	-13.36	109427	22	268	226
>>oar-miR-433-3p	novel_circ_0018311	140	-10.22	140	-10.22	109489	22	608	295
>>oar-miR-433-3p	novel_circ_0018313	140	-10.22	140	-10.22	109491	22	528	8
>>oar-miR-370-5p	novel_circ_0010832	145	-15.76	145	-15.76	109633	22	283	66
>>oar-miR-370-5p	novel_circ_0010896	147	-19.49	147	-19.49	109657	22	314	119
>>oar-miR-370-5p	novel_circ_0008750	146	-19.43	146	-19.43	109969	22	451	306
>>oar-miR-370-5p	novel_circ_0009074	154	-16.17	154	-16.17	110083	22	336	87
>>oar-miR-370-5p	novel_circ_0006115	147	-16.01	147	-16.01	110221	22	551	175
>>oar-miR-370-5p	novel_circ_0006122	147	-16.01	147	-16.01	110225	22	397	175
>>oar-miR-370-5p	novel_circ_0006125	147	-16.01	147	-16.01	110227	22	313	175
>>oar-miR-370-5p	novel_circ_0006126	147	-16.01	147	-16.01	110229	22	407	269
>>oar-miR-370-5p	novel_circ_0006341	150	-24.77	150	-24.77	110299	22	321	49
>>oar-miR-370-5p	novel_circ_0009627	176	-22.71	176	-22.71	110557	22	231	108
>>oar-miR-370-5p	novel_circ_0009864	148	-19.04	148	-19.04	110621	22	268	63
>>oar-miR-370-5p	novel_circ_0004232	140	-14.57	140	-14.57	110761	22	498	37
>>oar-miR-370-5p	novel_circ_0004715	150	-24.5	150	-24.5	110915	22	458	317
>>oar-miR-370-5p	novel_circ_0004932	158	-27.7	158	-27.7	110993	22	316	117
>>oar-miR-370-5p	novel_circ_0005078	150	-19.54	150	-19.54	111039	22	406	271
>>oar-miR-370-5p	novel_circ_0005310	160	-18.22	160	-18.22	111137	22	487	227
>>oar-miR-370-5p	novel_circ_0005676	152	-21.77	152	-21.77	111261	22	364	204
>>oar-miR-370-5p	novel_circ_0010032	140	-17.82	140	-17.82	111347	22	476	320
>>oar-miR-370-5p	novel_circ_0010641	150	-17.92	150	-17.92	111559	22	745	552
>>oar-miR-370-5p	novel_circ_0007489	153	-16.8	153	-16.8	111589	22	331	191
>>oar-miR-370-5p	novel_circ_0017846	154	-25.47	154	-25.47	111893	22	437	103
>>oar-miR-370-5p	novel_circ_0017933	163	-26.37	163	-26.37	111931	22	361	157
>>oar-miR-370-5p	novel_circ_0017936	163	-26.37	163	-26.37	111933	22	637	157
>>oar-miR-370-5p	novel_circ_0006745	156	-22.78	156	-22.78	111945	22	366	51
>>oar-miR-370-5p	novel_circ_0006747	147	-20.64	147	-20.64	111947	22	268	62
>>oar-miR-370-5p	novel_circ_0006820	145	-18.17	145	-18.17	111975	22	298	82
>>oar-miR-370-5p	novel_circ_0006822	145	-18.17	145	-18.17	111977	22	299	81
>>oar-miR-370-5p	novel_circ_0006892	154	-18.85	154	-18.85	111991	22	191	32
>>oar-miR-370-5p	novel_circ_0006894	154	-18.85	154	-18.85	111993	22	336	177
>>oar-miR-370-5p	novel_circ_0006958	155	-16.34	155	-16.34	112043	22	428	275
>>oar-miR-370-5p	novel_circ_0007002	140	-16.22	140	-16.22	112067	22	349	237
>>oar-miR-370-5p	novel_circ_0007143	148	-22.49	148	-22.49	112123	22	351	98
>>oar-miR-370-5p	novel_circ_0007146	145	-13.34	145	-13.34	112125	22	225	31
>>oar-miR-370-5p	novel_circ_0007165	140	-10.78	140	-10.78	112133	22	296	176
>>oar-miR-370-5p	novel_circ_0007170	140	-10.78	140	-10.78	112137	22	422	176
>>oar-miR-370-5p	novel_circ_0017705	143	-13.7	143	-13.7	112325	22	432	196
>>oar-miR-370-5p	novel_circ_0017706	143	-13.7	143	-13.7	112327	22	446	196
>>oar-miR-370-5p	novel_circ_0017103	148	-12.04	148	-12.04	112345	22	327	209
>>oar-miR-370-5p	novel_circ_0017296	143	-21.77	143	-21.77	112387	22	358	337
>>oar-miR-370-5p	novel_circ_0017296_junction_seq	143	-21.77	143	-21.77	112388	22	50	4
>>oar-miR-370-5p	novel_circ_0016818	148	-21.44	148	-21.44	112445	22	358	242
>>oar-miR-370-5p	novel_circ_0016280	159	-18.4	159	-18.4	112595	22	609	540
>>oar-miR-370-5p	novel_circ_0016537	155	-22.01	155	-22.01	112663	22	486	162
>>oar-miR-370-5p	novel_circ_0016541	147	-17.39	147	-17.39	112667	22	536	474
>>oar-miR-370-5p	novel_circ_0016623	155	-14.89	155	-14.89	112699	22	246	59
>>oar-miR-370-5p	novel_circ_0016668	142	-12.93	142	-12.93	112713	22	287	257
>>oar-miR-370-5p	novel_circ_0016668_junction_seq	141	-11.59	141	-11.59	112714	22	50	1
>>oar-miR-370-5p	novel_circ_0014277	171	-24.09	171	-24.09	112759	22	591	107
>>oar-miR-370-5p	novel_circ_0011736	147	-15.53	147	-15.53	112939	22	344	150
>>oar-miR-370-5p	novel_circ_0011932	147	-17.77	147	-17.77	113025	22	582	437
>>oar-miR-370-5p	novel_circ_0011934	147	-17.77	147	-17.77	113027	22	379	234
>>oar-miR-370-5p	novel_circ_0011505	141	-19.88	141	-19.88	113355	22	425	124
>>oar-miR-370-5p	novel_circ_0011506	141	-19.88	141	-19.88	113357	22	403	226
>>oar-miR-370-5p	novel_circ_0013618	171	-26.22	171	-26.22	113525	22	229	168
>>oar-miR-370-5p	novel_circ_0015303	144	-15.21	144	-15.21	113575	22	288	5
>>oar-miR-370-5p	novel_circ_0015363	152	-16.95	152	-16.95	113589	22	160	30
>>oar-miR-370-5p	novel_circ_0014025	152	-20.98	152	-20.98	113863	22	434	62
>>oar-miR-370-5p	novel_circ_0014167	145	-17.99	145	-17.99	113915	22	442	218
>>oar-miR-370-5p	novel_circ_0014180	142	-15.37	142	-15.37	113925	22	355	297
>>oar-miR-370-5p	novel_circ_0014898	162	-24.43	162	-24.43	113975	22	371	174
>>oar-miR-370-5p	novel_circ_0015044	143	-17.7	143	-17.7	114035	22	389	119
>>oar-miR-370-5p	novel_circ_0012651	164	-23.72	164	-23.72	114257	22	553	445
>>oar-miR-370-5p	novel_circ_0012682	145	-18.71	145	-18.71	114279	22	285	35
>>oar-miR-370-5p	novel_circ_0000076	306	-47.36	161	-25.75	114387	22	439	300 70
>>oar-miR-370-5p	novel_circ_0001115	142	-17.2	142	-17.2	114731	22	531	111
>>oar-miR-370-5p	novel_circ_0001437	143	-12.48	143	-12.48	114865	22	412	178
>>oar-miR-370-5p	novel_circ_0001491	151	-17.49	151	-17.49	114889	22	306	74
>>oar-miR-370-5p	novel_circ_0001667	141	-12.18	141	-12.18	114941	22	393	324
>>oar-miR-370-5p	novel_circ_0012869	156	-20.71	156	-20.71	115135	22	295	69
>>oar-miR-370-5p	novel_circ_0012870	156	-20.71	156	-20.71	115137	22	362	69
>>oar-miR-370-5p	novel_circ_0013036	152	-24.27	152	-24.27	115187	22	372	231
>>oar-miR-370-5p	novel_circ_0013182	141	-16.89	141	-16.89	115245	22	393	109
>>oar-miR-370-5p	novel_circ_0002293	151	-21.95	151	-21.95	115309	22	555	1
>>oar-miR-370-5p	novel_circ_0002293_junction_seq	151	-21.98	151	-21.98	115310	22	50	25
>>oar-miR-370-5p	novel_circ_0002425	146	-15.5	146	-15.5	115355	22	419	158
>>oar-miR-370-5p	novel_circ_0002547	143	-11.82	143	-11.82	115387	22	420	142
>>oar-miR-370-5p	novel_circ_0002760	143	-17.9	143	-17.9	115467	22	407	132
>>oar-miR-370-5p	novel_circ_0002769	154	-17.73	154	-17.73	115469	22	855	829
>>oar-miR-370-5p	novel_circ_0002769_junction_seq	154	-17.55	154	-17.55	115470	22	50	1
>>oar-miR-370-5p	novel_circ_0002770	154	-17.73	154	-17.73	115471	22	575	549
>>oar-miR-370-5p	novel_circ_0002770_junction_seq	154	-17.55	154	-17.55	115472	22	50	1
>>oar-miR-370-5p	novel_circ_0003107	159	-22.96	159	-22.96	115581	22	302	58
>>oar-miR-370-5p	novel_circ_0003108	159	-22.96	159	-22.96	115583	22	458	58
>>oar-miR-370-5p	novel_circ_0003216	140	-17.77	140	-17.77	115623	22	90	60
>>oar-miR-370-5p	novel_circ_0003216_junction_seq	140	-15.43	140	-15.43	115624	22	50	1
>>oar-miR-370-5p	novel_circ_0003446	150	-22.04	150	-22.04	115725	22	595	427
>>oar-miR-370-5p	novel_circ_0003859	162	-24.61	162	-24.61	115845	22	436	40
>>oar-miR-370-5p	novel_circ_0003860	162	-24.61	162	-24.61	115847	22	362	40
>>oar-miR-370-3p	novel_circ_0010902	140	-22.49	140	-22.49	116105	24	404	79
>>oar-miR-370-3p	novel_circ_0010930	161	-24.15	161	-24.15	116109	24	257	87
>>oar-miR-370-3p	novel_circ_0010961	140	-22.02	140	-22.02	116115	24	390	121
>>oar-miR-370-3p	novel_circ_0010983	143	-19.6	143	-19.6	116129	24	493	442
>>oar-miR-370-3p	novel_circ_0011080	161	-29.39	161	-29.39	116157	24	428	7
>>oar-miR-370-3p	novel_circ_0008212	141	-24.39	141	-24.39	116175	24	522	371
>>oar-miR-370-3p	novel_circ_0008252	145	-25.28	145	-25.28	116199	24	515	346
>>oar-miR-370-3p	novel_circ_0008310	149	-16.26	149	-16.26	116223	24	403	259
>>oar-miR-370-3p	novel_circ_0008514	171	-29.79	171	-29.79	116309	24	383	316
>>oar-miR-370-3p	novel_circ_0008519	154	-28	154	-28	116313	24	598	346
>>oar-miR-370-3p	novel_circ_0008577	140	-16.4	140	-16.4	116335	24	394	216
>>oar-miR-370-3p	novel_circ_0008578	140	-16.4	140	-16.4	116337	24	705	527
>>oar-miR-370-3p	novel_circ_0008613	156	-28.72	156	-28.72	116353	24	410	244
>>oar-miR-370-3p	novel_circ_0008765	150	-19.89	150	-19.89	116419	24	366	101
>>oar-miR-370-3p	novel_circ_0008767	150	-19.89	150	-19.89	116421	24	388	101
>>oar-miR-370-3p	novel_circ_0008915	150	-23.92	150	-23.92	116475	24	400	294
>>oar-miR-370-3p	novel_circ_0009031	161	-30.02	161	-30.02	116509	24	283	156
>>oar-miR-370-3p	novel_circ_0009087	140	-17.05	140	-17.05	116533	24	497	181
>>oar-miR-370-3p	novel_circ_0005828	144	-17.17	144	-17.17	116577	24	266	143
>>oar-miR-370-3p	novel_circ_0006139	151	-19.6	151	-19.6	116683	24	491	101
>>oar-miR-370-3p	novel_circ_0006254_junction_seq	162	-25.16	162	-25.16	116720	24	50	3
>>oar-miR-370-3p	novel_circ_0006533	149	-26.29	149	-26.29	116799	24	574	412
>>oar-miR-370-3p	novel_circ_0006656	140	-18.55	140	-18.55	116829	24	496	171
>>oar-miR-370-3p	novel_circ_0006724	142	-17.98	142	-17.98	116855	24	557	114
>>oar-miR-370-3p	novel_circ_0009302	151	-22.24	151	-22.24	116883	24	182	14
>>oar-miR-370-3p	novel_circ_0009339	159	-30.08	159	-30.08	116899	24	257	9
>>oar-miR-370-3p	novel_circ_0009594_junction_seq	149	-17.41	149	-17.41	116996	24	50	3
>>oar-miR-370-3p	novel_circ_0009719	159	-24.94	159	-24.94	117017	24	327	85
>>oar-miR-370-3p	novel_circ_0009789	157	-26.29	157	-26.29	117037	24	460	327
>>oar-miR-370-3p	novel_circ_0009889	297	-51.86	156	-28.05	117079	24	345	223 189
>>oar-miR-370-3p	novel_circ_0009889_junction_seq	174	-31.63	174	-31.63	117080	24	50	3
>>oar-miR-370-3p	novel_circ_0003902	158	-28.7	158	-28.7	117087	24	196	127
>>oar-miR-370-3p	novel_circ_0003940	142	-22.94	142	-22.94	117109	24	734	652
>>oar-miR-370-3p	novel_circ_0003941	142	-22.94	142	-22.94	117111	24	465	383
>>oar-miR-370-3p	novel_circ_0004012	141	-17.99	141	-17.99	117139	24	312	218
>>oar-miR-370-3p	novel_circ_0004106	140	-18.75	140	-18.75	117163	24	350	6
>>oar-miR-370-3p	novel_circ_0004107	140	-18.75	140	-18.75	117165	24	287	6
>>oar-miR-370-3p	novel_circ_0004108	140	-18.75	140	-18.75	117167	24	290	6
>>oar-miR-370-3p	novel_circ_0004210	149	-27.23	149	-27.23	117199	24	408	330
>>oar-miR-370-3p	novel_circ_0004415	162	-29.64	162	-29.64	117259	24	343	153
>>oar-miR-370-3p	novel_circ_0004417	162	-29.64	162	-29.64	117261	24	314	153
>>oar-miR-370-3p	novel_circ_0004469	140	-18.33	140	-18.33	117271	24	309	170
>>oar-miR-370-3p	novel_circ_0004494	148	-20.72	148	-20.72	117279	24	457	273
>>oar-miR-370-3p	novel_circ_0004532	161	-31.38	161	-31.38	117299	24	280	251
>>oar-miR-370-3p	novel_circ_0004532_junction_seq	159	-28.01	159	-28.01	117300	24	50	1
>>oar-miR-370-3p	novel_circ_0004937	150	-25.38	150	-25.38	117441	24	337	174
>>oar-miR-370-3p	novel_circ_0005031	150	-16.75	150	-16.75	117465	24	383	283
>>oar-miR-370-3p	novel_circ_0005122	303	-46.42	152	-23.3	117503	24	345	1 78
>>oar-miR-370-3p	novel_circ_0005122_junction_seq	154	-25.15	154	-25.15	117504	24	50	22
>>oar-miR-370-3p	novel_circ_0005187	143	-20.61	143	-20.61	117533	24	392	50
>>oar-miR-370-3p	novel_circ_0005207	143	-20.31	143	-20.31	117543	24	306	141
>>oar-miR-370-3p	novel_circ_0005339	145	-18.58	145	-18.58	117593	24	524	491
>>oar-miR-370-3p	novel_circ_0005339_junction_seq	145	-17.96	145	-17.96	117594	24	50	1
>>oar-miR-370-3p	novel_circ_0005390	152	-24.77	152	-24.77	117611	24	436	321
>>oar-miR-370-3p	novel_circ_0005433	141	-23.63	141	-23.63	117631	24	292	66
>>oar-miR-370-3p	novel_circ_0005576	158	-23.54	158	-23.54	117685	24	339	103
>>oar-miR-370-3p	novel_circ_0005705	153	-21.8	153	-21.8	117715	24	694	394
>>oar-miR-370-3p	novel_circ_0005707	153	-21.8	153	-21.8	117719	24	448	268
>>oar-miR-370-3p	novel_circ_0010068	149	-22.22	149	-22.22	117805	24	515	161
>>oar-miR-370-3p	novel_circ_0010110	161	-28.23	161	-28.23	117819	24	430	224
>>oar-miR-370-3p	novel_circ_0010128_junction_seq	156	-20.42	156	-20.42	117830	24	50	2
>>oar-miR-370-3p	novel_circ_0010135	152	-28.58	152	-28.58	117833	24	346	136
>>oar-miR-370-3p	novel_circ_0010136	152	-28.58	152	-28.58	117835	24	402	136
>>oar-miR-370-3p	novel_circ_0010397	160	-26.36	160	-26.36	117903	24	593	232
>>oar-miR-370-3p	novel_circ_0010399	160	-26.36	160	-26.36	117905	24	497	136
>>oar-miR-370-3p	novel_circ_0010554	153	-24.71	153	-24.71	117975	24	339	208
>>oar-miR-370-3p	novel_circ_0010586	145	-16.68	145	-16.68	117985	24	409	262
>>oar-miR-370-3p	novel_circ_0007505	145	-24.11	145	-24.11	118043	24	340	46
>>oar-miR-370-3p	novel_circ_0007556	301	-47.55	155	-26.54	118059	24	373	27 328
>>oar-miR-370-3p	novel_circ_0007592	162	-26.01	162	-26.01	118067	24	363	315
>>oar-miR-370-3p	novel_circ_0007623	144	-20.04	144	-20.04	118081	24	493	150
>>oar-miR-370-3p	novel_circ_0007625	144	-20.04	144	-20.04	118083	24	399	56
>>oar-miR-370-3p	novel_circ_0007636	157	-27.26	157	-27.26	118089	24	395	229
>>oar-miR-370-3p	novel_circ_0007643	140	-19.56	140	-19.56	118091	24	185	70
>>oar-miR-370-3p	novel_circ_0008030	159	-24.24	159	-24.24	118213	24	220	149
>>oar-miR-370-3p	novel_circ_0008034	152	-21.74	152	-21.74	118215	24	427	1
>>oar-miR-370-3p	novel_circ_0008034_junction_seq	157	-23.85	157	-23.85	118216	24	50	20
>>oar-miR-370-3p	novel_circ_0008036	152	-21.97	152	-21.97	118217	24	290	122
>>oar-miR-370-3p	novel_circ_0008038	152	-21.74	152	-21.74	118219	24	345	1
>>oar-miR-370-3p	novel_circ_0008038_junction_seq	163	-30.09	163	-30.09	118220	24	50	19
>>oar-miR-370-3p	novel_circ_0017824	145	-23.83	145	-23.83	118329	24	531	169
>>oar-miR-370-3p	novel_circ_0017825	145	-23.83	145	-23.83	118331	24	402	187
>>oar-miR-370-3p	novel_circ_0006820	157	-21.47	157	-21.47	118421	24	298	195
>>oar-miR-370-3p	novel_circ_0006958	155	-26.17	155	-26.17	118489	24	428	399
>>oar-miR-370-3p	novel_circ_0006958_junction_seq	141	-19.48	141	-19.48	118490	24	50	1
>>oar-miR-370-3p	novel_circ_0007038	167	-35.86	167	-35.86	118529	24	264	10
>>oar-miR-370-3p	novel_circ_0007063	142	-19.45	142	-19.45	118535	24	262	106
>>oar-miR-370-3p	novel_circ_0007068	142	-19.45	142	-19.45	118537	24	215	59
>>oar-miR-370-3p	novel_circ_0007087	145	-19.24	145	-19.24	118545	24	350	104
>>oar-miR-370-3p	novel_circ_0007233	153	-24.84	153	-24.84	118597	24	339	154
>>oar-miR-370-3p	novel_circ_0007255	144	-23.51	144	-23.51	118609	24	144	108
>>oar-miR-370-3p	novel_circ_0007255_junction_seq	141	-17.74	141	-17.74	118610	24	50	1
>>oar-miR-370-3p	novel_circ_0007291	142	-17.39	142	-17.39	118617	24	431	172
>>oar-miR-370-3p	novel_circ_0017453	159	-29.94	159	-29.94	118685	24	280	249
>>oar-miR-370-3p	novel_circ_0017453_junction_seq	146	-24.02	146	-24.02	118686	24	50	1
>>oar-miR-370-3p	novel_circ_0017628	156	-25.79	156	-25.79	118737	24	652	91
>>oar-miR-370-3p	novel_circ_0017629	156	-25.79	156	-25.79	118739	24	422	91
>>oar-miR-370-3p	novel_circ_0017630	156	-25.79	156	-25.79	118741	24	453	91
>>oar-miR-370-3p	novel_circ_0017631	156	-25.79	156	-25.79	118743	24	330	91
>>oar-miR-370-3p	novel_circ_0017127	153	-27.21	153	-27.21	118797	24	493	9
>>oar-miR-370-3p	novel_circ_0017315	152	-23.17	152	-23.17	118843	24	305	239
>>oar-miR-370-3p	novel_circ_0017323	161	-25.63	161	-25.63	118845	24	415	389
>>oar-miR-370-3p	novel_circ_0017323_junction_seq	161	-25.63	161	-25.63	118846	24	50	1
>>oar-miR-370-3p	novel_circ_0016903	141	-22.91	141	-22.91	118915	24	395	258
>>oar-miR-370-3p	novel_circ_0016984	146	-24.17	146	-24.17	118955	24	352	24
>>oar-miR-370-3p	novel_circ_0016998	298	-48.53	155	-26.55	118965	24	428	129 3
>>oar-miR-370-3p	novel_circ_0016998_junction_seq	143	-18.3	143	-18.3	118966	24	50	28
>>oar-miR-370-3p	novel_circ_0016074	155	-23.1	155	-23.1	118983	24	635	83
>>oar-miR-370-3p	novel_circ_0016307	177	-33.55	177	-33.55	119051	24	554	371
>>oar-miR-370-3p	novel_circ_0016318	177	-33.55	177	-33.55	119055	24	347	268
>>oar-miR-370-3p	novel_circ_0016352	145	-21.38	145	-21.38	119063	24	426	24
>>oar-miR-370-3p	novel_circ_0016490	149	-22.96	149	-22.96	119097	24	488	157
>>oar-miR-370-3p	novel_circ_0016627	141	-21.24	141	-21.24	119149	24	316	247
>>oar-miR-370-3p	novel_circ_0014220	165	-33.39	165	-33.39	119175	24	286	259
>>oar-miR-370-3p	novel_circ_0014220_junction_seq	160	-27.59	160	-27.59	119176	24	50	1
>>oar-miR-370-3p	novel_circ_0014370	146	-20.95	146	-20.95	119225	24	414	315
>>oar-miR-370-3p	novel_circ_0014410	153	-24.87	153	-24.87	119237	24	614	488
>>oar-miR-370-3p	novel_circ_0014429	146	-15.8	146	-15.8	119245	24	257	235
>>oar-miR-370-3p	novel_circ_0014429_junction_seq	146	-19.48	146	-19.48	119246	24	50	3
>>oar-miR-370-3p	novel_circ_0014472	152	-19.9	152	-19.9	119269	24	399	100
>>oar-miR-370-3p	novel_circ_0014523	157	-27	157	-27	119277	24	517	149
>>oar-miR-370-3p	novel_circ_0014532	140	-17.11	140	-17.11	119281	24	232	49
>>oar-miR-370-3p	novel_circ_0014542	140	-20.61	140	-20.61	119285	24	278	187
>>oar-miR-370-3p	novel_circ_0014662	144	-26.89	144	-26.89	119325	24	398	131
>>oar-miR-370-3p	novel_circ_0011668	158	-31.6	158	-31.6	119359	24	504	99
>>oar-miR-370-3p	novel_circ_0011812	144	-20.36	144	-20.36	119417	24	275	39
>>oar-miR-370-3p	novel_circ_0011823	148	-26.9	148	-26.9	119425	24	414	370
>>oar-miR-370-3p	novel_circ_0011902	153	-21.43	153	-21.43	119461	24	260	131
>>oar-miR-370-3p	novel_circ_0012100	140	-26.56	140	-26.56	119531	24	363	87
>>oar-miR-370-3p	novel_circ_0012148	140	-17.98	140	-17.98	119549	24	771	506
>>oar-miR-370-3p	novel_circ_0012213_junction_seq	140	-17.11	140	-17.11	119570	24	50	4
>>oar-miR-370-3p	novel_circ_0015764	145	-25	145	-25	119593	24	521	28
>>oar-miR-370-3p	novel_circ_0015783	161	-32.14	161	-32.14	119599	24	168	3
>>oar-miR-370-3p	novel_circ_0015783_junction_seq	161	-28.46	161	-28.46	119600	24	50	28
>>oar-miR-370-3p	novel_circ_0015845	144	-19.56	144	-19.56	119607	24	306	241
>>oar-miR-370-3p	novel_circ_0015847	144	-19.56	144	-19.56	119609	24	639	241
>>oar-miR-370-3p	novel_circ_0015907	158	-29.67	158	-29.67	119639	24	571	4
>>oar-miR-370-3p	novel_circ_0015907_junction_seq	158	-29.67	158	-29.67	119640	24	50	29
>>oar-miR-370-3p	novel_circ_0015997	161	-28.45	161	-28.45	119665	24	424	124
>>oar-miR-370-3p	novel_circ_0011187	156	-25.39	156	-25.39	119711	24	311	179
>>oar-miR-370-3p	novel_circ_0011259	145	-22.35	145	-22.35	119729	24	503	15
>>oar-miR-370-3p	novel_circ_0011287	156	-26.95	156	-26.95	119739	24	384	147
>>oar-miR-370-3p	novel_circ_0011573	154	-24.83	154	-24.83	119813	24	399	116
>>oar-miR-370-3p	novel_circ_0013353	151	-27.39	151	-27.39	119891	24	150	63
>>oar-miR-370-3p	novel_circ_0013437	152	-26.23	152	-26.23	119923	24	330	206
>>oar-miR-370-3p	novel_circ_0013447	156	-24.3	156	-24.3	119925	24	467	19
>>oar-miR-370-3p	novel_circ_0013509	142	-19.27	142	-19.27	119949	24	472	167
>>oar-miR-370-3p	novel_circ_0013560	153	-26.91	153	-26.91	119955	24	350	310
>>oar-miR-370-3p	novel_circ_0013631	164	-33.18	164	-33.18	119973	24	344	293
>>oar-miR-370-3p	novel_circ_0015244	147	-28.33	147	-28.33	120005	24	411	150
>>oar-miR-370-3p	novel_circ_0015480	153	-23.16	153	-23.16	120075	24	379	39
>>oar-miR-370-3p	novel_circ_0015627	143	-17.87	143	-17.87	120147	24	369	103
>>oar-miR-370-3p	novel_circ_0015643	141	-17.86	141	-17.86	120151	24	516	309
>>oar-miR-370-3p	novel_circ_0014759	140	-18.34	140	-18.34	120383	24	259	58
>>oar-miR-370-3p	novel_circ_0014771	145	-19.38	145	-19.38	120399	24	1402	1144
>>oar-miR-370-3p	novel_circ_0014971	163	-27.3	163	-27.3	120445	24	377	165
>>oar-miR-370-3p	novel_circ_0014975	163	-25.77	163	-25.77	120447	24	186	165
>>oar-miR-370-3p	novel_circ_0014975_junction_seq	163	-26.65	163	-26.65	120448	24	50	4
>>oar-miR-370-3p	novel_circ_0014976	163	-27.3	163	-27.3	120449	24	511	165
>>oar-miR-370-3p	novel_circ_0015144	140	-21.54	140	-21.54	120513	24	454	131
>>oar-miR-370-3p	novel_circ_0015150	304	-45.13	157	-23.11	120517	24	347	148 65
>>oar-miR-370-3p	novel_circ_0015204	144	-18.1	144	-18.1	120545	24	175	9
>>oar-miR-370-3p	novel_circ_0012803	161	-28.87	161	-28.87	120775	24	401	1
>>oar-miR-370-3p	novel_circ_0012803_junction_seq	161	-28.87	161	-28.87	120776	24	50	26
>>oar-miR-370-3p	novel_circ_0012806	152	-22.94	152	-22.94	120777	24	316	152
>>oar-miR-370-3p	novel_circ_0012807	152	-22.94	152	-22.94	120779	24	474	152
>>oar-miR-370-3p	novel_circ_0000014	157	-21.61	157	-21.61	120813	24	233	170
>>oar-miR-370-3p	novel_circ_0000112	144	-18.82	144	-18.82	120845	24	453	221
>>oar-miR-370-3p	novel_circ_0000609	154	-24.3	154	-24.3	121019	24	196	135
>>oar-miR-370-3p	novel_circ_0000795	305	-52.49	155	-26.84	121079	24	349	312 25
>>oar-miR-370-3p	novel_circ_0000795_junction_seq	151	-20.9	151	-20.9	121080	24	50	1
>>oar-miR-370-3p	novel_circ_0000942	158	-30.53	158	-30.53	121123	24	518	218
>>oar-miR-370-3p	novel_circ_0000946	158	-30.53	158	-30.53	121127	24	338	38
>>oar-miR-370-3p	novel_circ_0001031	152	-26.37	152	-26.37	121163	24	279	220
>>oar-miR-370-3p	novel_circ_0001395	140	-17.99	140	-17.99	121289	24	444	226
>>oar-miR-370-3p	novel_circ_0001396	140	-17.99	140	-17.99	121291	24	432	214
>>oar-miR-370-3p	novel_circ_0001398	140	-17.99	140	-17.99	121293	24	420	202
>>oar-miR-370-3p	novel_circ_0001473	140	-18.78	140	-18.78	121325	24	352	66
>>oar-miR-370-3p	novel_circ_0001478	144	-20.92	144	-20.92	121327	24	391	303
>>oar-miR-370-3p	novel_circ_0001669	145	-18.77	145	-18.77	121389	24	535	429
>>oar-miR-370-3p	novel_circ_0001726	141	-17.37	141	-17.37	121415	24	253	176
>>oar-miR-370-3p	novel_circ_0001905	156	-26.87	156	-26.87	121483	24	453	372
>>oar-miR-370-3p	novel_circ_0001970_junction_seq	143	-20.67	143	-20.67	121502	24	50	4
>>oar-miR-370-3p	novel_circ_0001971_junction_seq	143	-20.67	143	-20.67	121504	24	50	4
>>oar-miR-370-3p	novel_circ_0001996	288	-38.4	144	-20.71	121517	24	523	292 421
>>oar-miR-370-3p	novel_circ_0002027	159	-23.56	159	-23.56	121529	24	404	291
>>oar-miR-370-3p	novel_circ_0002059	150	-21.35	150	-21.35	121533	24	223	123
>>oar-miR-370-3p	novel_circ_0002123	148	-23.09	148	-23.09	121561	24	544	340
>>oar-miR-370-3p	novel_circ_0012901	163	-31.15	163	-31.15	121597	24	436	170
>>oar-miR-370-3p	novel_circ_0002525	156	-23.17	156	-23.17	121825	24	565	509
>>oar-miR-370-3p	novel_circ_0002842	149	-21.31	149	-21.31	121935	24	378	126
>>oar-miR-370-3p	novel_circ_0002975	150	-22.45	150	-22.45	121989	24	381	186
>>oar-miR-370-3p	novel_circ_0003151	143	-22.09	143	-22.09	122043	24	330	191
>>oar-miR-370-3p	novel_circ_0003212	144	-25.07	144	-25.07	122065	24	598	543
>>oar-miR-370-3p	novel_circ_0003273	149	-22.37	149	-22.37	122095	24	423	125
>>oar-miR-370-3p	novel_circ_0003292	153	-26.32	153	-26.32	122109	24	423	75
>>oar-miR-370-3p	novel_circ_0003313	141	-20.64	141	-20.64	122121	24	457	111
>>oar-miR-370-3p	novel_circ_0003318	141	-20.64	141	-20.64	122125	24	521	43
>>oar-miR-370-3p	novel_circ_0003489	153	-27.3	153	-27.3	122189	24	362	104
>>oar-miR-370-3p	novel_circ_0003514	144	-26.14	144	-26.14	122205	24	148	103
>>oar-miR-370-3p	novel_circ_0003592	160	-23.82	160	-23.82	122227	24	434	269
>>oar-miR-370-3p	novel_circ_0003775	144	-20.7	144	-20.7	122267	24	373	51
>>oar-miR-370-3p	novel_circ_0018055	147	-22.36	147	-22.36	122325	24	96	72
>>oar-miR-370-3p	novel_circ_0018055_junction_seq	147	-22.36	147	-22.36	122326	24	50	1
>>oar-miR-370-3p	novel_circ_0018207	155	-19.99	155	-19.99	122363	24	449	63
>>oar-miR-370-3p	novel_circ_0018210	155	-19.99	155	-19.99	122365	24	285	63
>>oar-miR-370-3p	novel_circ_0018368	150	-22.79	150	-22.79	122395	24	613	55
>>oar-miR-370-3p	novel_circ_0018372	150	-22.79	150	-22.79	122399	24	552	55
>>oar-miR-370-3p	novel_circ_0018375	150	-22.79	150	-22.79	122405	24	460	55
>>oar-miR-370-3p	novel_circ_0018378	150	-22.79	150	-22.79	122407	24	448	55
>>oar-miR-370-3p	novel_circ_0018379	150	-22.79	150	-22.79	122409	24	343	315
>>oar-miR-370-3p	novel_circ_0018379_junction_seq	150	-19.96	150	-19.96	122410	24	50	1
>>oar-miR-370-3p	novel_circ_0018445	157	-23.08	157	-23.08	122439	24	264	44
>>oar-miR-3955-5p	novel_circ_0010753	141	-12.41	141	-12.41	122503	22	220	26
>>oar-miR-3955-5p	novel_circ_0010832	158	-18.53	158	-18.53	122525	22	283	122
>>oar-miR-3955-5p	novel_circ_0010883	156	-21.69	156	-21.69	122543	22	641	587
>>oar-miR-3955-5p	novel_circ_0008490	143	-11.56	143	-11.56	122743	22	405	45
>>oar-miR-3955-5p	novel_circ_0008493	143	-11.56	143	-11.56	122745	22	353	45
>>oar-miR-3955-5p	novel_circ_0008889	152	-12.56	152	-12.56	122913	22	394	295
>>oar-miR-3955-5p	novel_circ_0005835	153	-15.96	153	-15.96	123025	22	554	437
>>oar-miR-3955-5p	novel_circ_0006111	154	-13.15	154	-13.15	123109	22	399	136
>>oar-miR-3955-5p	novel_circ_0006113	154	-13.15	154	-13.15	123111	22	566	136
>>oar-miR-3955-5p	novel_circ_0006347	148	-13.25	148	-13.25	123195	22	412	188
>>oar-miR-3955-5p	novel_circ_0006348	148	-13.25	148	-13.25	123197	22	339	274
>>oar-miR-3955-5p	novel_circ_0006499	146	-17.33	146	-17.33	123237	22	381	35
>>oar-miR-3955-5p	novel_circ_0009439	142	-15.76	142	-15.76	123379	22	401	234
>>oar-miR-3955-5p	novel_circ_0009514	151	-13.05	151	-13.05	123409	22	421	5
>>oar-miR-3955-5p	novel_circ_0009514_junction_seq	151	-12.25	151	-12.25	123410	22	50	30
>>oar-miR-3955-5p	novel_circ_0009515	151	-13.05	151	-13.05	123411	22	450	5
>>oar-miR-3955-5p	novel_circ_0009515_junction_seq	151	-12.25	151	-12.25	123412	22	50	30
>>oar-miR-3955-5p	novel_circ_0003941	153	-19.05	153	-19.05	123557	22	465	90
>>oar-miR-3955-5p	novel_circ_0004256	147	-13.98	147	-13.98	123659	22	272	27
>>oar-miR-3955-5p	novel_circ_0004385	165	-21.07	165	-21.07	123699	22	373	136
>>oar-miR-3955-5p	novel_circ_0004582_junction_seq	150	-15.85	150	-15.85	123768	22	50	9
>>oar-miR-3955-5p	novel_circ_0005199	144	-13.09	144	-13.09	123987	22	425	238
>>oar-miR-3955-5p	novel_circ_0005386	143	-10.08	143	-10.08	124053	22	390	136
>>oar-miR-3955-5p	novel_circ_0005397	147	-11.65	147	-11.65	124061	22	499	339
>>oar-miR-3955-5p	novel_circ_0005454	142	-10.5	142	-10.5	124085	22	494	405
>>oar-miR-3955-5p	novel_circ_0005749	153	-15.67	153	-15.67	124181	22	224	79
>>oar-miR-3955-5p	novel_circ_0005753	153	-15.67	153	-15.67	124183	22	602	17
>>oar-miR-3955-5p	novel_circ_0010397	152	-13.26	152	-13.26	124349	22	593	424
>>oar-miR-3955-5p	novel_circ_0010399	152	-13.26	152	-13.26	124351	22	497	328
>>oar-miR-3955-5p	novel_circ_0007607	150	-11.99	150	-11.99	124519	22	624	519
>>oar-miR-3955-5p	novel_circ_0017885	163	-15.88	163	-15.88	124805	22	418	319
>>oar-miR-3955-5p	novel_circ_0017892	151	-13.87	151	-13.87	124807	22	183	132
>>oar-miR-3955-5p	novel_circ_0017911_junction_seq	147	-14.91	147	-14.91	124818	22	50	8
>>oar-miR-3955-5p	novel_circ_0007002	148	-14.03	148	-14.03	124959	22	349	204
>>oar-miR-3955-5p	novel_circ_0007246	153	-14.94	153	-14.94	125051	22	406	196
[truncated: 10,422 more rows]
